# Supplementary material for: The first structural characterization of the proton­ated aza­cyclam ligand in catena-poly[[[(perchlorato)copper(II)]-μ-3-(3-carb­oxy­prop­yl)-1,5,8,12-tetra­aza-3-azonia­cyclo­tetra­deca­ne] bis­(per­chlorate)]
Source: Acta Crystallogr E Crystallogr Commun. 2019 Oct 22;75(Pt 11):1700–4. doi: 10.1107/S205698901901377X (PMC6829729; doi:10.1107/S205698901901377X)
Supplement: Supplementary file 1 [file e-75-01700-sup1.cif]

##############################################################################
#                                                                            #
# This CIF contains the data in a paper accepted for publication in          #
# Acta Crystallographica Section E. It conforms to the requirements of       #
# Notes for Authors for Acta Crystallographica Section E, and has been       #
# peer reviewed under the auspices of the IUCr Commission on Journals.       #
#                                                                            #
# Full details of the Crystallographic Information File format               #
# are given in the paper "The Crystallographic Information File (CIF):       #
# a New Standard Archive File for Crystallography" by S. R. Hall, F. H.      #
# Allen and I. D. Brown [Acta Cryst. (1991), A47, 655-685].                  #
#                                                                            #
# The current version of the core CIF dictionary is obtainable from          #
# ftp://ftp.iucr.org/pub/cif_core.dic.                                       #
#                                                                            #
# Software is freely available for graphical display of the structure(s)     #
# in this CIF. For information consult the CIF software page                 #
# http://www.iucr.org/resources/cif/software.                                #
#                                                                            #
# This file may be used for bona fide research purposes within the           #
# scientific community so long as proper attribution is given to the journal # 
# article from which it was obtained.                                        #
#                                                                            #
##############################################################################
data_I
_audit_creation_method     SHELXL-2014
_chemical_name_systematic
;\
<i>catena</i>-Poly[[[(perchlorato-\k<i>\kO</i>)copper(II)]-\m-\
\m-3-(3-carboxypropyl)-1,5,8,12-tetraaza-3-azoniacyclotetradecane-\
\k^4^<i>N</i>^1^,<i>N</i>^2^,<i>N</i>^4^,<i>N</i>^5^] bis(perchlorate)]
;
_chemical_name_common     ?
_chemical_formula_moiety     'C13 H30 Cl Cu N5 O6 2+, 2(Cl O4 -)'
_chemical_formula_sum     'C13 H30 Cl3 Cu N5 O14'
_chemical_formula_iupac     '[Cu (C13 H30 N5 O2) (Cl O4)] (Cl O4)2'
_chemical_formula_weight     650.31
_chemical_melting_point     ?
_chemical_absolute_configuration     ?
_space_group_crystal_system     orthorhombic
_space_group_name_H-M_alt     'P n a 21'
_space_group_name_Hall     'P 2c -2n'
loop_
    _space_group_symop_operation_xyz
    'x, y, z'
    '-x, -y, z+1/2'
    'x+1/2, -y+1/2, z'
    '-x+1/2, y+1/2, z+1/2'
_cell_length_a     18.990(4)
_cell_length_b     9.3640(19)
_cell_length_c     13.636(3)
_cell_angle_alpha     90
_cell_angle_beta     90
_cell_angle_gamma     90
_cell_volume     2424.9(8)
_cell_formula_units_Z     4
_cell_measurement_reflns_used     4345
_cell_measurement_theta_min     2.140
_cell_measurement_theta_max     24.480
_cell_measurement_temperature     100(2)
_exptl_crystal_description     block
_exptl_crystal_colour     violet
_exptl_crystal_size_max     0.180
_exptl_crystal_size_mid     0.140
_exptl_crystal_size_min     0.120
_exptl_crystal_density_diffrn     1.781
_exptl_crystal_density_meas     ?
_exptl_crystal_density_method     ?
_exptl_crystal_F_000     1340
_exptl_absorpt_coefficient_mu     1.309
_exptl_absorpt_correction_type     multi-scan
_exptl_absorpt_process_details
;
(SADABS; Bruker, 2007)
;
_exptl_absorpt_correction_T_min     0.7985
_exptl_absorpt_correction_T_max     0.8587
_exptl_special_details     ?
_diffrn_ambient_temperature     100(2)
_diffrn_source     'fine-focus sealed tube'
_diffrn_radiation_type     MoK\a
_diffrn_radiation_wavelength     0.71073
_diffrn_measurement_device_type     'Bruker X8 APEXII CCD'
_diffrn_measurement_method     '\f and \w scans'
_diffrn_detector_area_resol_mean     ?
_diffrn_reflns_number     60778
_diffrn_reflns_av_R_equivalents     0.1502
_diffrn_reflns_av_unetI/netI     0.0752
_diffrn_reflns_theta_min     2.145
_diffrn_reflns_theta_max     25.418
_diffrn_reflns_theta_full     25.242
_diffrn_measured_fraction_theta_max     0.999
_diffrn_measured_fraction_theta_full     1.000
_diffrn_reflns_limit_h_min     -22
_diffrn_reflns_limit_h_max     22
_diffrn_reflns_limit_k_min     -11
_diffrn_reflns_limit_k_max     11
_diffrn_reflns_limit_l_min     -16
_diffrn_reflns_limit_l_max     16
_refine_special_details
;
Refined as a 2-component inversion twin
;
_reflns_number_total     4458
_reflns_number_gt     2787
_reflns_threshold_expression     'I > 2\s(I)'
_refine_ls_structure_factor_coef     Fsqd
_refine_ls_matrix_type     full
_refine_ls_R_factor_all     0.1239
_refine_ls_R_factor_gt     0.0695
_refine_ls_wR_factor_gt     0.1731
_refine_ls_wR_factor_ref     0.2151
_refine_ls_goodness_of_fit_ref     1.034
_refine_ls_restrained_S_all     1.106
_refine_ls_number_reflns     4458
_refine_ls_number_parameters     315
_refine_ls_number_restraints     161
_refine_ls_hydrogen_treatment     constr
_refine_ls_weighting_scheme     calc
_refine_ls_weighting_details
             'w=1/[\s^2^(Fo^2^)+(0.1002P)^2^+10.5107P] where P=(Fo^2^+2Fc^2^)/3'
_atom_sites_solution_hydrogens     geom
_atom_sites_solution_primary     ?
_atom_sites_solution_secondary     ?
_refine_ls_shift/su_max     0.000
_refine_ls_shift/su_mean     0.000
_refine_diff_density_max     1.060
_refine_diff_density_min     -1.445
_refine_ls_extinction_method     none
_refine_ls_extinction_coef     .
_refine_ls_abs_structure_details
;
Refined as an inversion twin
;
_refine_ls_abs_structure_Flack     0.50(9)
loop_
    _atom_type_symbol
    _atom_type_description
    _atom_type_scat_dispersion_real
    _atom_type_scat_dispersion_imag
    _atom_type_scat_source
    'C' 'C' 0.0033 0.0016
                         'International Tables Vol C Tables 4.2.6.8 and 6.1.1.4'
    'H' 'H' 0.0000 0.0000
                         'International Tables Vol C Tables 4.2.6.8 and 6.1.1.4'
    'N' 'N' 0.0061 0.0033
                         'International Tables Vol C Tables 4.2.6.8 and 6.1.1.4'
    'O' 'O' 0.0106 0.0060
                         'International Tables Vol C Tables 4.2.6.8 and 6.1.1.4'
    'Cl' 'Cl' 0.1484 0.1585
                         'International Tables Vol C Tables 4.2.6.8 and 6.1.1.4'
    'Cu' 'Cu' 0.3201 1.2651
                         'International Tables Vol C Tables 4.2.6.8 and 6.1.1.4'
_computing_data_collection
;
APEX2 (Bruker, 2007)
;
_computing_cell_refinement
;
SAINT (Bruker, 2007)
;
_computing_data_reduction
;
SAINT (Bruker, 2007)
;
_computing_structure_solution
;
SHELXS2014 (Sheldrick, 2015a)
;
_computing_structure_refinement
;
SHELXL2014 (Sheldrick, 2015b)
;
_computing_molecular_graphics
;
Mercury (Macrae <i>et al.</i>,  2008)
;
_computing_publication_material
;
publCIF (Westrip, 2010)
;
loop_
    _atom_site_type_symbol
    _atom_site_label
    _atom_site_fract_x
    _atom_site_fract_y
    _atom_site_fract_z
    _atom_site_U_iso_or_equiv
    _atom_site_adp_type
    _atom_site_calc_flag
    _atom_site_occupancy
    _atom_site_disorder_assembly
    _atom_site_disorder_group
    Cu Cu1 0.08430(6) 0.21078(13) 0.8220(4) 0.0290(4) Uani d 1 . .
    Cl Cl3 0.3273(4) 0.1883(8) 1.0262(4) 0.068(3) Uani d 1 . .
    Cl Cl2 0.3260(4) 0.1803(8) 0.6130(4) 0.059(2) Uani d 1 . .
    O O7 0.3630(8) 0.3036(16) 0.6503(11) 0.068(3) Uani d 0.8 A 1
    O O8 0.2596(8) 0.224(2) 0.5737(13) 0.068(3) Uani d 0.8 A 1
    O O9 0.3677(8) 0.1169(16) 0.5374(11) 0.068(3) Uani d 0.8 A 1
    O O10 0.3152(10) 0.0807(18) 0.6902(10) 0.068(3) Uani d 0.8 A 1
    O O7X 0.3906(14) 0.238(5) 0.578(3) 0.068(3) Uani d 0.2 A 2
    O O8X 0.275(2) 0.292(4) 0.622(4) 0.068(3) Uani d 0.2 A 2
    O O9X 0.300(3) 0.076(4) 0.543(3) 0.068(3) Uani d 0.2 A 2
    O O10X 0.335(2) 0.112(5) 0.7053(19) 0.068(3) Uani d 0.2 A 2
    O O11 0.2616(8) 0.2416(19) 1.0611(13) 0.067(3) Uani d 0.78 B 1
    O O12 0.3169(9) 0.0676(17) 0.9647(11) 0.067(3) Uani d 0.78 B 1
    O O13 0.3769(7) 0.1662(17) 1.1023(10) 0.067(3) Uani d 0.78 B 1
    O O14 0.3598(8) 0.2996(16) 0.9616(10) 0.067(3) Uani d 0.78 B 1
    O O11X 0.2692(17) 0.281(4) 1.051(3) 0.067(3) Uani d 0.22 B 2
    O O12X 0.311(2) 0.114(4) 0.937(2) 0.067(3) Uani d 0.22 B 2
    O O13X 0.336(2) 0.085(4) 1.104(2) 0.067(3) Uani d 0.22 B 2
    O O14X 0.3902(16) 0.271(4) 1.016(3) 0.067(3) Uani d 0.22 B 2
    N N4 0.1446(10) 0.116(2) 0.9306(14) 0.028(4) Uani d 1 . .
    H H4 0.1868 0.1769 0.9436 0.033 Uiso calc 1 . .
    N N5 0.0237(12) 0.291(2) 0.9273(17) 0.039(6) Uani d 1 . .
    H H5 -0.0196 0.2300 0.9302 0.047 Uiso calc 1 . .
    N N1 0.0240(11) 0.2873(19) 0.7134(16) 0.030(5) Uani d 1 . .
    H H1 -0.0194 0.2268 0.7106 0.036 Uiso calc 1 . .
    N N2 0.1386(11) 0.1191(19) 0.7138(16) 0.031(5) Uani d 1 . .
    H H2 0.1800 0.1829 0.7023 0.038 Uiso calc 1 . .
    N N3 0.2112(4) -0.0353(9) 0.8184(18) 0.027(2) Uani d 1 . .
    H H3 0.2441 0.0479 0.8184 0.033 Uiso calc 1 . .
    C C5 0.0944(15) 0.124(3) 1.0203(19) 0.041(7) Uani d 1 . .
    H H5A 0.0566 0.0512 1.0139 0.049 Uiso calc 1 . .
    H H5B 0.1209 0.1040 1.0814 0.049 Uiso calc 1 . .
    C C6 0.0638(16) 0.267(3) 1.0239(17) 0.042(7) Uani d 1 . .
    H H6A 0.1014 0.3393 1.0312 0.051 Uiso calc 1 . .
    H H6B 0.0313 0.2752 1.0803 0.051 Uiso calc 1 . .
    C C7 -0.0001(15) 0.442(3) 0.914(2) 0.039(6) Uani d 1 . .
    H H7A 0.0413 0.5058 0.9123 0.046 Uiso calc 1 . .
    H H7B -0.0304 0.4701 0.9694 0.046 Uiso calc 1 . .
    C C8 -0.0406(6) 0.4551(12) 0.819(3) 0.040(3) Uani d 1 . .
    H H8A -0.0790 0.3834 0.8197 0.047 Uiso calc 1 . .
    H H8B -0.0629 0.5506 0.8177 0.047 Uiso calc 1 . .
    C C9 0.0008(17) 0.436(3) 0.726(2) 0.044(7) Uani d 1 . .
    H H9A -0.0287 0.4647 0.6695 0.053 Uiso calc 1 . .
    H H9B 0.0425 0.4997 0.7277 0.053 Uiso calc 1 . .
    C C1 0.0607(16) 0.268(3) 0.622(2) 0.051(9) Uani d 1 . .
    H H1A 0.0951 0.3467 0.6126 0.061 Uiso calc 1 . .
    H H1B 0.0268 0.2706 0.5668 0.061 Uiso calc 1 . .
    C C2 0.0999(17) 0.121(3) 0.625(2) 0.045(8) Uani d 1 . .
    H H2A 0.0656 0.0410 0.6228 0.054 Uiso calc 1 . .
    H H2B 0.1320 0.1114 0.5677 0.054 Uiso calc 1 . .
    C C3 0.1686(14) -0.026(3) 0.728(2) 0.036(6) Uani d 1 . .
    H H3A 0.1297 -0.0967 0.7319 0.043 Uiso calc 1 . .
    H H3B 0.1983 -0.0513 0.6711 0.043 Uiso calc 1 . .
    C C4 0.1670(14) -0.027(2) 0.9140(17) 0.031(6) Uani d 1 . .
    H H4A 0.1254 -0.0903 0.9083 0.037 Uiso calc 1 . .
    H H4B 0.1957 -0.0603 0.9701 0.037 Uiso calc 1 . .
    C C10 0.2553(5) -0.1691(11) 0.821(3) 0.034(3) Uani d 1 . .
    H H10A 0.2849 -0.1678 0.8808 0.041 Uiso calc 1 . .
    H H10B 0.2871 -0.1697 0.7635 0.041 Uiso calc 1 . .
    C C11 0.2116(6) -0.3044(11) 0.820(3) 0.037(3) Uani d 1 . .
    H H11A 0.1824 -0.3073 0.7604 0.045 Uiso calc 1 . .
    H H11B 0.1797 -0.3048 0.8778 0.045 Uiso calc 1 . .
    Cl Cl1 0.4733(6) 0.6298(13) 0.8275(11) 0.049(2) Uani d 0.5 C 1
    O O5 0.4266(13) 0.681(3) 0.7565(17) 0.092(3) Uani d 0.5 C 1
    O O4 0.5273(11) 0.731(2) 0.8438(19) 0.092(3) Uani d 0.5 C 1
    O O3 0.5054(7) 0.5048(18) 0.7937(18) 0.092(3) Uani d 0.5 C 1
    O O6 0.4378(13) 0.605(2) 0.9148(16) 0.092(3) Uani d 0.5 C 1
    Cl Cl1X 0.4594(6) 0.5922(13) 0.8170(11) 0.049(2) Uani d 0.5 D 2
    O O5X 0.4124(13) 0.682(3) 0.8729(18) 0.092(3) Uani d 0.5 D 2
    O O6X 0.4188(12) 0.494(2) 0.7562(18) 0.092(3) Uani d 0.5 D 2
    O O3X 0.5033(7) 0.507(2) 0.8825(18) 0.092(3) Uani d 0.5 D 2
    O O4X 0.5041(13) 0.679(2) 0.7532(18) 0.092(3) Uani d 0.5 D 2
    O O2 0.1552(4) -0.5798(9) 0.819(2) 0.052(2) Uani d 1 . .
    O O1 0.2542(5) -0.6903(9) 0.823(3) 0.085(5) Uani d 1 . .
    H H1C 0.2935 -0.6775 0.7958 0.128 Uiso calc 1 . .
    C C13 0.2181(6) -0.5702(11) 0.821(3) 0.037(3) Uani d 1 . .
    C C12 0.2587(6) -0.4350(12) 0.824(3) 0.041(3) Uani d 1 . .
    H H12A 0.2915 -0.4324 0.7675 0.049 Uiso calc 1 . .
    H H12B 0.2871 -0.4323 0.8847 0.049 Uiso calc 1 . .
loop_
    _atom_site_aniso_label
    _atom_site_aniso_U_11
    _atom_site_aniso_U_22
    _atom_site_aniso_U_33
    _atom_site_aniso_U_12
    _atom_site_aniso_U_13
    _atom_site_aniso_U_23
    Cu1 0.0320(7) 0.0255(7) 0.0296(7) 0.0037(5) 0.0012(18) 0.0012(18)
    Cl3 0.045(5) 0.090(6) 0.069(5) 0.014(5) -0.011(4) -0.046(5)
    Cl2 0.050(5) 0.071(4) 0.057(5) 0.008(4) 0.009(4) 0.027(4)
    O7 0.060(7) 0.072(7) 0.071(6) 0.002(5) 0.015(5) 0.023(5)
    O8 0.060(7) 0.072(7) 0.071(6) 0.002(5) 0.015(5) 0.023(5)
    O9 0.060(7) 0.072(7) 0.071(6) 0.002(5) 0.015(5) 0.023(5)
    O10 0.060(7) 0.072(7) 0.071(6) 0.002(5) 0.015(5) 0.023(5)
    O7X 0.060(7) 0.072(7) 0.071(6) 0.002(5) 0.015(5) 0.023(5)
    O8X 0.060(7) 0.072(7) 0.071(6) 0.002(5) 0.015(5) 0.023(5)
    O9X 0.060(7) 0.072(7) 0.071(6) 0.002(5) 0.015(5) 0.023(5)
    O10X 0.060(7) 0.072(7) 0.071(6) 0.002(5) 0.015(5) 0.023(5)
    O11 0.046(5) 0.080(7) 0.074(6) -0.006(5) 0.004(4) -0.037(5)
    O12 0.046(5) 0.080(7) 0.074(6) -0.006(5) 0.004(4) -0.037(5)
    O13 0.046(5) 0.080(7) 0.074(6) -0.006(5) 0.004(4) -0.037(5)
    O14 0.046(5) 0.080(7) 0.074(6) -0.006(5) 0.004(4) -0.037(5)
    O11X 0.046(5) 0.080(7) 0.074(6) -0.006(5) 0.004(4) -0.037(5)
    O12X 0.046(5) 0.080(7) 0.074(6) -0.006(5) 0.004(4) -0.037(5)
    O13X 0.046(5) 0.080(7) 0.074(6) -0.006(5) 0.004(4) -0.037(5)
    O14X 0.046(5) 0.080(7) 0.074(6) -0.006(5) 0.004(4) -0.037(5)
    N4 0.025(9) 0.038(11) 0.020(8) 0.006(9) -0.003(8) -0.003(8)
    N5 0.033(13) 0.046(17) 0.039(12) 0.002(10) -0.007(11) 0.009(11)
    N1 0.031(13) 0.017(12) 0.041(12) 0.007(8) -0.009(10) 0.006(9)
    N2 0.034(11) 0.017(9) 0.043(11) -0.004(8) -0.007(9) -0.004(9)
    N3 0.027(4) 0.024(5) 0.031(5) 0.000(4) -0.002(11) 0.010(11)
    C5 0.053(16) 0.048(17) 0.022(14) 0.013(13) 0.016(11) 0.004(12)
    C6 0.064(19) 0.048(17) 0.015(11) 0.004(14) -0.005(11) -0.012(10)
    C7 0.036(15) 0.026(14) 0.054(16) 0.000(13) 0.009(13) -0.015(12)
    C8 0.033(6) 0.028(6) 0.057(8) 0.011(5) -0.008(17) 0.015(16)
    C9 0.040(17) 0.032(15) 0.061(17) 0.008(14) -0.005(15) -0.001(13)
    C1 0.042(16) 0.046(17) 0.06(2) 0.020(13) -0.021(14) -0.008(14)
    C2 0.052(16) 0.043(17) 0.039(18) 0.021(13) -0.003(12) -0.006(14)
    C3 0.033(15) 0.031(14) 0.044(15) 0.001(13) 0.000(12) -0.003(12)
    C4 0.036(15) 0.026(14) 0.030(13) 0.010(13) 0.009(11) 0.007(11)
    C10 0.029(5) 0.022(5) 0.052(7) 0.007(4) 0.015(16) 0.002(17)
    C11 0.035(6) 0.027(6) 0.050(7) -0.001(5) -0.006(17) -0.017(15)
    Cl1 0.045(4) 0.057(6) 0.045(3) 0.018(4) -0.009(6) -0.015(7)
    O5 0.089(6) 0.080(7) 0.106(9) 0.026(6) 0.000(8) -0.004(7)
    O4 0.089(6) 0.080(7) 0.106(9) 0.026(6) 0.000(8) -0.004(7)
    O3 0.089(6) 0.080(7) 0.106(9) 0.026(6) 0.000(8) -0.004(7)
    O6 0.089(6) 0.080(7) 0.106(9) 0.026(6) 0.000(8) -0.004(7)
    Cl1X 0.045(4) 0.057(6) 0.045(3) 0.018(4) -0.009(6) -0.015(7)
    O5X 0.089(6) 0.080(7) 0.106(9) 0.026(6) 0.000(8) -0.004(7)
    O6X 0.089(6) 0.080(7) 0.106(9) 0.026(6) 0.000(8) -0.004(7)
    O3X 0.089(6) 0.080(7) 0.106(9) 0.026(6) 0.000(8) -0.004(7)
    O4X 0.089(6) 0.080(7) 0.106(9) 0.026(6) 0.000(8) -0.004(7)
    O2 0.029(4) 0.032(5) 0.093(7) -0.006(4) -0.010(14) 0.007(13)
    O1 0.046(5) 0.026(5) 0.184(14) 0.005(4) -0.035(18) 0.014(17)
    C13 0.044(7) 0.020(6) 0.045(7) 0.003(5) 0.018(16) 0.013(15)
    C12 0.025(6) 0.035(6) 0.063(8) 0.002(5) 0.017(16) 0.008(17)
_geom_special_details
;
 All esds (except the esd in the dihedral angle between two l.s. planes)
 are estimated using the full covariance matrix.  The cell esds are taken
 into account individually in the estimation of esds in distances, angles
 and torsion angles; correlations between esds in cell parameters are only
 used when they are defined by crystal symmetry.  An approximate (isotropic)
 treatment of cell esds is used for estimating esds involving l.s. planes.
;
loop_
    _geom_bond_atom_site_label_1
    _geom_bond_atom_site_label_2
    _geom_bond_site_symmetry_2
    _geom_bond_distance
    _geom_bond_publ_flag
    Cu1 N5 . 1.99(2) ?
    Cu1 N2 . 1.99(2) ?
    Cu1 N1 . 2.005(19) ?
    Cu1 N4 . 2.071(19) ?
    Cu1 O2 1_565 2.379(8) ?
    Cl3 O13 . 1.417(12) ?
    Cl3 O12 . 1.422(12) ?
    Cl3 O11 . 1.426(12) ?
    Cl3 O14X . 1.429(15) ?
    Cl3 O12X . 1.435(15) ?
    Cl3 O11X . 1.446(14) ?
    Cl3 O13X . 1.447(15) ?
    Cl3 O14 . 1.497(13) ?
    Cl2 O10 . 1.421(13) ?
    Cl2 O7X . 1.424(15) ?
    Cl2 O10X . 1.424(15) ?
    Cl2 O9 . 1.430(13) ?
    Cl2 O8 . 1.431(13) ?
    Cl2 O8X . 1.437(15) ?
    Cl2 O7 . 1.443(13) ?
    Cl2 O9X . 1.448(15) ?
    N4 C4 . 1.42(3) ?
    N4 C5 . 1.55(3) ?
    N4 H4 . 1.0000 ?
    N5 C7 . 1.50(3) ?
    N5 C6 . 1.54(3) ?
    N5 H5 . 1.0000 ?
    N1 C1 . 1.44(4) ?
    N1 C9 . 1.47(3) ?
    N1 H1 . 1.0000 ?
    N2 C2 . 1.42(3) ?
    N2 C3 . 1.49(3) ?
    N2 H2 . 1.0000 ?
    N3 C3 . 1.47(3) ?
    N3 C10 . 1.507(13) ?
    N3 C4 . 1.55(3) ?
    N3 H3 . 1.0000 ?
    C5 C6 . 1.46(4) ?
    C5 H5A . 0.9900 ?
    C5 H5B . 0.9900 ?
    C6 H6A . 0.9900 ?
    C6 H6B . 0.9900 ?
    C7 C8 . 1.51(4) ?
    C7 H7A . 0.9900 ?
    C7 H7B . 0.9900 ?
    C8 C9 . 1.50(5) ?
    C8 H8A . 0.9900 ?
    C8 H8B . 0.9900 ?
    C9 H9A . 0.9900 ?
    C9 H9B . 0.9900 ?
    C1 C2 . 1.57(4) ?
    C1 H1A . 0.9900 ?
    C1 H1B . 0.9900 ?
    C2 H2A . 0.9900 ?
    C2 H2B . 0.9900 ?
    C3 H3A . 0.9900 ?
    C3 H3B . 0.9900 ?
    C4 H4A . 0.9900 ?
    C4 H4B . 0.9900 ?
    C10 C11 . 1.514(14) ?
    C10 H10A . 0.9900 ?
    C10 H10B . 0.9900 ?
    C11 C12 . 1.515(15) ?
    C11 H11A . 0.9900 ?
    C11 H11B . 0.9900 ?
    Cl1 O6 . 1.387(17) ?
    Cl1 O3 . 1.398(17) ?
    Cl1 O5 . 1.399(17) ?
    Cl1 O4 . 1.411(17) ?
    Cl1X O5X . 1.446(19) ?
    Cl1X O3X . 1.456(19) ?
    Cl1X O6X . 1.461(19) ?
    Cl1X O4X . 1.463(19) ?
    O2 C13 . 1.198(13) ?
    O2 Cu1 1_545 2.379(8) ?
    O1 C13 . 1.318(13) ?
    O1 H1C . 0.8400 ?
    C13 C12 . 1.483(16) ?
    C12 H12A . 0.9900 ?
    C12 H12B . 0.9900 ?
loop_
    _geom_angle_atom_site_label_1
    _geom_angle_atom_site_label_2
    _geom_angle_atom_site_label_3
    _geom_angle_site_symmetry_1
    _geom_angle_site_symmetry_3
    _geom_angle
    _geom_angle_publ_flag
    N5 Cu1 N2 . . 175.2(9) ?
    N5 Cu1 N1 . . 93.9(4) ?
    N2 Cu1 N1 . . 84.4(9) ?
    N5 Cu1 N4 . . 88.0(9) ?
    N2 Cu1 N4 . . 93.4(4) ?
    N1 Cu1 N4 . . 175.6(8) ?
    N5 Cu1 O2 . 1_565 91.8(9) ?
    N2 Cu1 O2 . 1_565 92.8(8) ?
    N1 Cu1 O2 . 1_565 90.8(8) ?
    N4 Cu1 O2 . 1_565 93.1(8) ?
    O13 Cl3 O12 . . 114.1(7) ?
    O13 Cl3 O11 . . 112.8(7) ?
    O12 Cl3 O11 . . 110.7(7) ?
    O14X Cl3 O12X . . 110.8(9) ?
    O14X Cl3 O11X . . 109.5(9) ?
    O12X Cl3 O11X . . 109.1(9) ?
    O14X Cl3 O13X . . 109.6(9) ?
    O12X Cl3 O13X . . 109.0(9) ?
    O11X Cl3 O13X . . 108.7(9) ?
    O13 Cl3 O14 . . 105.1(7) ?
    O12 Cl3 O14 . . 105.3(7) ?
    O11 Cl3 O14 . . 108.3(7) ?
    O7X Cl2 O10X . . 111.1(9) ?
    O10 Cl2 O9 . . 110.0(7) ?
    O10 Cl2 O8 . . 109.8(7) ?
    O9 Cl2 O8 . . 109.7(7) ?
    O7X Cl2 O8X . . 109.7(9) ?
    O10X Cl2 O8X . . 110.0(9) ?
    O10 Cl2 O7 . . 109.5(7) ?
    O9 Cl2 O7 . . 108.5(7) ?
    O8 Cl2 O7 . . 109.4(7) ?
    O7X Cl2 O9X . . 108.9(9) ?
    O10X Cl2 O9X . . 108.6(9) ?
    O8X Cl2 O9X . . 108.4(9) ?
    C4 N4 C5 . . 110.6(19) ?
    C4 N4 Cu1 . . 117.0(15) ?
    C5 N4 Cu1 . . 101.8(14) ?
    C4 N4 H4 . . 109.0 ?
    C5 N4 H4 . . 109.0 ?
    Cu1 N4 H4 . . 109.0 ?
    C7 N5 C6 . . 113(2) ?
    C7 N5 Cu1 . . 116.2(19) ?
    C6 N5 Cu1 . . 106.1(15) ?
    C7 N5 H5 . . 107.0 ?
    C6 N5 H5 . . 107.0 ?
    Cu1 N5 H5 . . 107.0 ?
    C1 N1 C9 . . 111(2) ?
    C1 N1 Cu1 . . 108.6(16) ?
    C9 N1 Cu1 . . 115.0(19) ?
    C1 N1 H1 . . 107.2 ?
    C9 N1 H1 . . 107.2 ?
    Cu1 N1 H1 . . 107.2 ?
    C2 N2 C3 . . 108.6(19) ?
    C2 N2 Cu1 . . 111.3(16) ?
    C3 N2 Cu1 . . 119.6(17) ?
    C2 N2 H2 . . 105.4 ?
    C3 N2 H2 . . 105.4 ?
    Cu1 N2 H2 . . 105.4 ?
    C3 N3 C10 . . 112(2) ?
    C3 N3 C4 . . 113.6(8) ?
    C10 N3 C4 . . 109(2) ?
    C3 N3 H3 . . 107.4 ?
    C10 N3 H3 . . 107.4 ?
    C4 N3 H3 . . 107.4 ?
    C6 C5 N4 . . 108(2) ?
    C6 C5 H5A . . 110.1 ?
    N4 C5 H5A . . 110.1 ?
    C6 C5 H5B . . 110.1 ?
    N4 C5 H5B . . 110.1 ?
    H5A C5 H5B . . 108.4 ?
    C5 C6 N5 . . 108(2) ?
    C5 C6 H6A . . 110.2 ?
    N5 C6 H6A . . 110.2 ?
    C5 C6 H6B . . 110.2 ?
    N5 C6 H6B . . 110.2 ?
    H6A C6 H6B . . 108.5 ?
    N5 C7 C8 . . 110(2) ?
    N5 C7 H7A . . 109.7 ?
    C8 C7 H7A . . 109.7 ?
    N5 C7 H7B . . 109.7 ?
    C8 C7 H7B . . 109.7 ?
    H7A C7 H7B . . 108.2 ?
    C9 C8 C7 . . 116.4(10) ?
    C9 C8 H8A . . 108.2 ?
    C7 C8 H8A . . 108.2 ?
    C9 C8 H8B . . 108.2 ?
    C7 C8 H8B . . 108.2 ?
    H8A C8 H8B . . 107.3 ?
    N1 C9 C8 . . 112(2) ?
    N1 C9 H9A . . 109.3 ?
    C8 C9 H9A . . 109.3 ?
    N1 C9 H9B . . 109.3 ?
    C8 C9 H9B . . 109.3 ?
    H9A C9 H9B . . 108.0 ?
    N1 C1 C2 . . 109(2) ?
    N1 C1 H1A . . 110.0 ?
    C2 C1 H1A . . 110.0 ?
    N1 C1 H1B . . 110.0 ?
    C2 C1 H1B . . 110.0 ?
    H1A C1 H1B . . 108.3 ?
    N2 C2 C1 . . 106(2) ?
    N2 C2 H2A . . 110.6 ?
    C1 C2 H2A . . 110.6 ?
    N2 C2 H2B . . 110.6 ?
    C1 C2 H2B . . 110.6 ?
    H2A C2 H2B . . 108.7 ?
    N3 C3 N2 . . 111.8(18) ?
    N3 C3 H3A . . 109.2 ?
    N2 C3 H3A . . 109.2 ?
    N3 C3 H3B . . 109.2 ?
    N2 C3 H3B . . 109.2 ?
    H3A C3 H3B . . 107.9 ?
    N4 C4 N3 . . 110.0(17) ?
    N4 C4 H4A . . 109.7 ?
    N3 C4 H4A . . 109.7 ?
    N4 C4 H4B . . 109.7 ?
    N3 C4 H4B . . 109.7 ?
    H4A C4 H4B . . 108.2 ?
    N3 C10 C11 . . 113.0(8) ?
    N3 C10 H10A . . 109.0 ?
    C11 C10 H10A . . 109.0 ?
    N3 C10 H10B . . 109.0 ?
    C11 C10 H10B . . 109.0 ?
    H10A C10 H10B . . 107.8 ?
    C10 C11 C12 . . 110.6(9) ?
    C10 C11 H11A . . 109.5 ?
    C12 C11 H11A . . 109.5 ?
    C10 C11 H11B . . 109.5 ?
    C12 C11 H11B . . 109.5 ?
    H11A C11 H11B . . 108.1 ?
    O6 Cl1 O3 . . 110.9(9) ?
    O6 Cl1 O5 . . 110.0(8) ?
    O3 Cl1 O5 . . 109.7(9) ?
    O6 Cl1 O4 . . 109.2(9) ?
    O3 Cl1 O4 . . 107.1(8) ?
    O5 Cl1 O4 . . 109.8(8) ?
    O5X Cl1X O3X . . 110.4(8) ?
    O5X Cl1X O6X . . 110.0(8) ?
    O3X Cl1X O6X . . 107.8(8) ?
    O5X Cl1X O4X . . 110.3(8) ?
    O3X Cl1X O4X . . 109.7(8) ?
    O6X Cl1X O4X . . 108.7(8) ?
    C13 O2 Cu1 . 1_545 128.7(7) ?
    C13 O1 H1C . . 109.5 ?
    O2 C13 O1 . . 117.1(10) ?
    O2 C13 C12 . . 125.7(10) ?
    O1 C13 C12 . . 117.2(10) ?
    C13 C12 C11 . . 112.4(9) ?
    C13 C12 H12A . . 109.1 ?
    C11 C12 H12A . . 109.1 ?
    C13 C12 H12B . . 109.1 ?
    C11 C12 H12B . . 109.1 ?
    H12A C12 H12B . . 107.8 ?
loop_
    _geom_torsion_atom_site_label_1
    _geom_torsion_atom_site_label_2
    _geom_torsion_atom_site_label_3
    _geom_torsion_atom_site_label_4
    _geom_torsion_site_symmetry_1
    _geom_torsion_site_symmetry_2
    _geom_torsion_site_symmetry_3
    _geom_torsion_site_symmetry_4
    _geom_torsion
    _geom_torsion_publ_flag
    C4 N4 C5 C6 . . . . -171(2) ?
    Cu1 N4 C5 C6 . . . . -45(2) ?
    N4 C5 C6 N5 . . . . 60(3) ?
    C7 N5 C6 C5 . . . . -170(2) ?
    Cu1 N5 C6 C5 . . . . -42(3) ?
    C6 N5 C7 C8 . . . . -178(2) ?
    Cu1 N5 C7 C8 . . . . 58(3) ?
    N5 C7 C8 C9 . . . . -68(2) ?
    C1 N1 C9 C8 . . . . 177(2) ?
    Cu1 N1 C9 C8 . . . . -59(3) ?
    C7 C8 C9 N1 . . . . 69(2) ?
    C9 N1 C1 C2 . . . . 166(2) ?
    Cu1 N1 C1 C2 . . . . 38(3) ?
    C3 N2 C2 C1 . . . . 172(2) ?
    Cu1 N2 C2 C1 . . . . 38(3) ?
    N1 C1 C2 N2 . . . . -51(3) ?
    C10 N3 C3 N2 . . . . -166.3(16) ?
    C4 N3 C3 N2 . . . . 70.0(19) ?
    C2 N2 C3 N3 . . . . 178(2) ?
    Cu1 N2 C3 N3 . . . . -52(2) ?
    C5 N4 C4 N3 . . . . 174.6(18) ?
    Cu1 N4 C4 N3 . . . . 59(2) ?
    C3 N3 C4 N4 . . . . -75.1(19) ?
    C10 N3 C4 N4 . . . . 159.7(17) ?
    C3 N3 C10 C11 . . . . -62(3) ?
    C4 N3 C10 C11 . . . . 64(3) ?
    N3 C10 C11 C12 . . . . -180(3) ?
    Cu1 O2 C13 O1 1_545 . . . 2(6) ?
    Cu1 O2 C13 C12 1_545 . . . -177(3) ?
    O2 C13 C12 C11 . . . . -2(6) ?
    O1 C13 C12 C11 . . . . 179(3) ?
    C10 C11 C12 C13 . . . . -179(3) ?
loop_
    _geom_hbond_atom_site_label_D
    _geom_hbond_atom_site_label_H
    _geom_hbond_atom_site_label_A
    _geom_hbond_site_symmetry_A
    _geom_hbond_distance_DH
    _geom_hbond_distance_HA
    _geom_hbond_distance_DA
    _geom_hbond_angle_DHA
    N2 H2 O8 . 1.00 2.35 3.15(3) 136
    N3 H3 O10 . 1.00 2.23 2.85(2) 119
    N3 H3 O12 . 1.00 2.43 2.99(2) 115
    N4 H4 O11 . 1.00 2.23 3.08(3) 143
    O1 H1C O7 1_545 0.84 2.39 3.13(4) 147
    N2 H2 O1 1_565 1.00 2.47 3.20(3) 129
    N4 H4 O1 1_565 1.00 2.43 3.13(3) 126
    N1 H1 O7 3_455 1.00 2.40 3.29(3) 148
    N5 H5 O14 3_455 1.00 2.35 3.26(3) 151
    C2 H2A O3 3_455 0.99 2.63 3.15(4) 113
    C2 H2B O8 . 0.99 2.64 3.26(4) 120
    C3 H3A O3 3_455 0.99 2.65 3.23(3) 118
    C3 H3B O11 4_544 0.99 2.57 3.42(3) 144
    C4 H4A O4 3_455 0.99 2.44 3.40(3) 163
    C4 H4B O8 4_545 0.99 2.61 3.48(3) 147
    C5 H5B O5 4_545 0.99 2.65 3.29(3) 122
    C7 H7A O2 1_565 0.99 2.64 3.23(3) 118
    C7 H7A O4 3_465 0.99 2.65 3.26(3) 120
    C7 H7A O9 4 0.99 2.64 3.44(3) 138
    C8 H8B O5 3_465 0.99 2.65 3.56(3) 153
    C9 H9B O2 1_565 0.99 2.58 3.20(3) 120
    C10 H10B O10 . 0.99 2.60 3.15(3) 115
    C10 H10A O12 . 0.99 2.56 3.18(3) 121
    C11 H11B O9 4_545 0.99 2.47 3.40(4) 157
    C11 H11A O13 4_544 0.99 2.44 3.43(3) 172
    N1 H1 O6X 3_455 1.00 2.46 3.36(3) 149
    N5 H5 O3X 3_455 1.00 2.36 2.88(3) 112
    C3 H3A O4X 3_455 0.99 2.52 3.45(4) 156
    C4 H4A O3X 3_455 0.99 2.47 3.14(3) 125
    C5 H5A O3X 3_455 0.99 2.13 2.83(4) 127
    C6 H6B O4X 4_545 0.99 2.61 3.48(4) 147
    C8 H8B O5X 3_465 0.99 2.65 3.59(3) 157
    C12 H12B O5X 1_545 0.99 2.62 3.19(3) 117
    C12 H12A O6X 1_545 0.99 2.52 3.25(3) 130
_shelx_space_group_comment
;
The symmetry employed for this shelxl refinement is uniquely defined
by the following loop, which should always be used as a source of
symmetry information in preference to the above space-group names.
They are only intended as comments.
;
_shelx_estimated_absorpt_T_min     0.799
_shelx_estimated_absorpt_T_max     0.859
_shelx_hkl_file
;
 -22  -1  -4   31.22   20.48
 -22  -1  -4   25.11   19.16
 -22  -1  -4    1.70   24.32
 -22  -1  -4   13.40   18.45
 -22  -1  -4   43.33   22.44
 -22   0  -4  -10.43   15.22
 -22   0  -4   -3.77   15.62
 -22   0  -4   -0.57   16.56
 -22   0  -4   40.45   27.18
 -22   0  -4    0.61   14.16
 -22   1  -4   14.95   18.76
 -22   1  -4   -6.42   24.12
 -22   1  -4   -1.52   14.92
 -22   1  -4   -9.58   16.03
 -22   1  -4   46.66   21.34
 -22  -2  -3   41.90   20.09
 -22  -2  -3    4.22   19.72
 -22  -2  -3   14.23   24.66
 -22  -1  -3   22.80   19.31
 -22  -1  -3    7.21   18.09
 -22  -1  -3   12.29   25.49
 -22  -1  -3    3.47   18.22
 -22   0  -3  148.10   30.87
 -22   0  -3   82.03   25.80
 -22   0  -3  109.18   29.58
 -22   0  -3   40.87   28.36
 -22   1  -3    3.48   17.18
 -22   1  -3   38.00   20.45
 -22   1  -3   16.25   18.91
 -22   1  -3  -20.66   22.53
 -22   2  -3   32.76   21.28
 -22   2  -3   34.69   29.24
 -22   2  -3   -0.05   16.57
 -22   2  -3   84.67   24.88
 -22  -2  -2    5.19   23.42
 -22  -2  -2    2.96   19.95
 -22  -2  -2   -1.92   16.01
 -22  -1  -2   71.27   30.35
 -22  -1  -2   64.40   23.64
 -22  -1  -2   55.19   24.90
 -22   0  -2   25.62   18.48
 -22   0  -2  -17.50   16.45
 -22   0  -2    3.62   24.03
 -22   1  -2   23.08   21.38
 -22   1  -2   17.48   25.15
 -22   1  -2   52.56   22.94
 -22   2  -2  -22.11   22.10
 -22   2  -2    8.81   18.44
 -22   2  -2   -2.24   17.24
 -22  -3  -1    7.37   18.93
 -22  -3  -1   36.78   21.27
 -22  -2  -1    9.88   18.03
 -22  -2  -1   28.31   21.87
 -22  -2  -1    0.55   23.54
 -22  -2  -1   -3.81   19.78
 -22  -1  -1   10.14   25.05
 -22  -1  -1   25.67   21.49
 -22  -1  -1   31.94   21.28
 -22  -1  -1   10.47   21.94
 -22   0  -1   18.57   20.07
 -22   0  -1   16.34   25.54
 -22   0  -1   10.41   17.83
 -22   0  -1    9.80   19.50
 -22   1  -1   51.66   24.22
 -22   1  -1   -3.97   23.44
 -22   1  -1   79.28   28.10
 -22   1  -1   37.46   22.24
 -22   2  -1    5.84   18.81
 -22   2  -1    5.35   19.29
 -22   2  -1   22.52   26.80
 -22   2  -1   -4.89   17.34
 -22   3  -1    3.75   17.90
 -22   3  -1   23.15   19.97
 -22  -3   0   25.20   22.00
 -22  -3   0   30.10   22.46
 -22  -3   0   27.51   23.16
 -22  -2   0   15.84   23.06
 -22  -2   0  -32.90   19.85
 -22  -2   0    9.55   17.86
 -22  -2   0   -3.24   16.88
 -22  -1   0   -9.83   15.94
 -22  -1   0    0.38   23.38
 -22  -1   0  -20.06   20.80
 -22  -1   0   -2.95   18.32
 -22   0   0   25.89   20.47
 -22   0   0    0.62   23.45
 -22   0   0   -0.98   17.47
 -22   0   0   20.64   21.06
 -22   1   0    0.01   20.37
 -22   1   0  -36.06   22.81
 -22   1   0   20.76   20.41
 -22   1   0   -7.81   16.89
 -22   2   0   18.85   22.08
 -22   2   0  -21.04   15.05
 -22   2   0    0.46   16.69
 -22   2   0    9.81   24.25
 -22   3   0   18.23   26.12
 -22   3   0   11.48   19.53
 -22   3   0   -0.54   16.58
 -22  -3   1   -1.85   18.72
 -22  -3   1   17.96   21.01
 -22  -2   1  -20.21   15.04
 -22  -2   1   -3.90   18.55
 -22  -2   1    2.72   21.03
 -22  -1   1   21.68   19.79
 -22  -1   1   13.31   19.63
 -22  -1   1   12.29   22.55
 -22  -1   1   47.81   27.54
 -22   0   1    4.95   17.57
 -22   0   1   67.86   30.27
 -22   0   1  -18.71   18.18
 -22   0   1   14.84   18.22
 -22   1   1   13.26   18.67
 -22   1   1  -21.92   23.85
 -22   1   1   13.88   21.34
 -22   1   1  -16.74   20.60
 -22   2   1   -4.17   16.55
 -22   2   1   18.58   27.17
 -22   2   1   10.69   21.53
 -22   2   1    4.21   19.65
 -22   3   1   -4.89   17.02
 -22   3   1   15.55   20.51
 -22  -2   2   -5.50   18.02
 -22  -2   2   57.74   27.99
 -22  -2   2  -11.60   17.21
 -22  -1   2   58.62   26.04
 -22  -1   2   81.04   33.28
 -22  -1   2   42.74   23.41
 -22  -1   2    9.79   22.18
 -22   0   2   26.12   28.57
 -22   0   2  -11.95   16.51
 -22   0   2    6.93   21.09
 -22   0   2  -24.69   12.37
 -22   1   2   78.14   30.67
 -22   1   2   42.61   23.76
 -22   1   2  104.47   36.83
 -22   1   2   76.73   28.94
 -22   2   2   14.87   26.46
 -22   2   2  -23.49   15.99
 -22   2   2  -30.30   17.12
 -22   2   2    5.17   19.59
 -22  -2   3   59.19   26.40
 -22  -2   3   48.44   29.08
 -22  -1   3  -17.98   17.26
 -22  -1   3  -16.15   17.49
 -22  -1   3  -26.88   16.15
 -22   0   3  131.32   38.19
 -22   0   3   94.61   30.45
 -22   0   3   49.01   26.12
 -22   0   3   66.02   29.38
 -22   1   3  -12.70   16.86
 -22   1   3   54.18   31.80
 -22   1   3    8.04   20.61
 -22   1   3  -14.03   19.14
 -22   2   3   48.64   26.04
 -22   2   3   67.09   30.01
 -22   2   3   14.59   29.41
 -22   2   3   47.52   27.08
 -22  -1   4  -14.51   17.12
 -22  -1   4   33.51   24.45
 -22   0   4  -28.64   17.31
 -22   0   4   14.03   21.21
 -22   1   4   -1.88   19.28
 -22   1   4    6.08   20.81
 -22   1   4   19.83   27.85
 -21  -1  -6   -5.73   22.25
 -21  -1  -6   -6.89   14.28
 -21  -1  -6    6.67   14.45
 -21  -1  -6   -2.91   14.96
 -21  -1  -6  -11.34   13.95
 -21   0  -6   15.95   15.54
 -21   0  -6   22.96   15.59
 -21   0  -6    1.55   23.91
 -21   0  -6   17.28   14.67
 -21   0  -6   -9.69   14.56
 -21   1  -6    5.94   15.76
 -21   1  -6   31.78   26.96
 -21   1  -6   30.59   16.73
 -21   1  -6  -13.49   13.25
 -21   1  -6    6.12   14.08
 -21  -2  -5    4.30   16.56
 -21  -2  -5   44.31   26.00
 -21  -2  -5    6.79   16.21
 -21  -2  -5    6.12   18.00
 -21  -2  -5  -17.03   14.63
 -21  -1  -5  -21.50   12.14
 -21  -1  -5    5.57   16.81
 -21  -1  -5   19.70   16.63
 -21  -1  -5   45.12   24.35
 -21  -1  -5  -10.85   13.64
 -21   0  -5   -8.11   14.01
 -21   0  -5   -0.88   22.66
 -21   0  -5   -9.43   14.38
 -21   0  -5   -6.93   15.12
 -21   0  -5  -17.90   11.52
 -21   1  -5   26.56   17.39
 -21   1  -5    9.72   16.74
 -21   1  -5    7.88   15.07
 -21   1  -5   15.41   16.34
 -21   1  -5   36.24   26.64
 -21   2  -5   13.32   15.25
 -21   2  -5   -7.74   14.93
 -21   2  -5   25.19   18.02
 -21   2  -5   -1.06   16.34
 -21   2  -5   10.52   24.84
 -21  -3  -4   14.58   16.86
 -21  -3  -4   -0.42   16.12
 -21  -3  -4    0.96   22.37
 -21  -2  -4   70.79   23.28
 -21  -2  -4   49.25   22.24
 -21  -2  -4   84.75   24.97
 -21  -2  -4   29.75   26.59
 -21  -2  -4   78.44   24.73
 -21  -1  -4   -3.12   15.62
 -21  -1  -4    9.94   16.46
 -21  -1  -4  -41.16   19.61
 -21  -1  -4    4.98   14.15
 -21  -1  -4  -10.36   14.96
 -21   0  -4    1.75   21.76
 -21   0  -4   -9.24   13.56
 -21   0  -4  -22.77   12.23
 -21   0  -4   11.71   16.42
 -21   0  -4    9.22   16.84
 -21   1  -4   -6.28   14.44
 -21   1  -4   27.65   17.31
 -21   1  -4   -5.07   14.73
 -21   1  -4    8.84   16.21
 -21   1  -4   40.09   27.26
 -21   2  -4   82.86   32.23
 -21   2  -4   15.97   18.57
 -21   2  -4   76.35   23.06
 -21   2  -4   64.71   22.19
 -21   2  -4   47.64   20.72
 -21   3  -4    2.18   16.53
 -21   3  -4   12.05   26.60
 -21   3  -4    1.65   15.36
 -21   3  -4   15.24   17.29
 -21   3  -4  -14.51   14.92
 -21  -4  -3    8.58   18.78
 -21  -3  -3    6.76   22.33
 -21  -3  -3  -11.46   15.95
 -21  -3  -3  -14.70   15.06
 -21  -3  -3    7.54   19.01
 -21  -2  -3  -22.95   20.26
 -21  -2  -3  -15.99   15.41
 -21  -2  -3   11.54   17.41
 -21  -2  -3   -6.75   14.58
 -21  -2  -3  -13.22   15.68
 -21  -1  -3   46.63   24.36
 -21  -1  -3   -4.57   16.66
 -21  -1  -3   11.74   17.57
 -21  -1  -3  -23.65   11.97
 -21  -1  -3    2.28   15.55
 -21   0  -3   -5.82   16.79
 -21   0  -3   -1.22   14.89
 -21   0  -3   -0.30   20.56
 -21   0  -3   -1.99   16.15
 -21   0  -3   -4.99   14.67
 -21   1  -3    2.48   16.78
 -21   1  -3  -35.66   19.98
 -21   1  -3  -16.96   14.89
 -21   1  -3   -3.55   13.03
 -21   1  -3   -2.04   16.01
 -21   2  -3    8.73   15.91
 -21   2  -3   24.09   18.22
 -21   2  -3  -10.87   13.82
 -21   2  -3  -15.11   15.89
 -21   2  -3   20.30   25.31
 -21   3  -3   11.74   17.78
 -21   3  -3   20.36   18.29
 -21   3  -3   -3.97   14.80
 -21   3  -3  -15.23   21.82
 -21  -4  -2   33.22   20.73
 -21  -4  -2   -2.42   20.96
 -21  -3  -2  -15.51   20.32
 -21  -3  -2    6.81   19.07
 -21  -3  -2   -0.20   17.48
 -21  -3  -2    3.52   20.17
 -21  -2  -2    2.99   18.71
 -21  -2  -2   10.65   17.88
 -21  -2  -2    9.08   24.87
 -21  -2  -2   39.64   21.01
 -21  -2  -2    5.98   17.79
 -21  -1  -2   28.27   19.92
 -21  -1  -2    0.11   22.61
 -21  -1  -2    5.58   18.74
 -21  -1  -2    5.25   16.42
 -21  -1  -2   29.32   19.12
 -21   0  -2   -2.12   15.92
 -21   0  -2  -44.54   12.90
 -21   0  -2   -0.08   16.25
 -21   0  -2    9.32   17.99
 -21   0  -2   19.03   25.23
 -21   0  -2   11.00   17.95
 -21   1  -2   37.09   19.03
 -21   1  -2  -14.24   14.26
 -21   1  -2  -17.38   14.07
 -21   1  -2    1.08   22.15
 -21   1  -2   -5.78   17.40
 -21   1  -2  -13.84   13.13
 -21   2  -2   10.51   18.11
 -21   2  -2   10.86   19.35
 -21   2  -2   31.39   19.92
 -21   2  -2    1.16   15.67
 -21   2  -2   15.98   24.11
 -21   3  -2   10.32   18.22
 -21   3  -2   27.67   25.73
 -21   3  -2   20.98   20.07
 -21   4  -2   -8.11   15.10
 -21   4  -2   24.22   21.06
 -21   4  -2  -42.79   17.24
 -21  -4  -1   20.57   19.11
 -21  -4  -1   21.92   23.50
 -21  -3  -1  -13.31   16.44
 -21  -3  -1  -11.85   14.79
 -21  -3  -1   16.02   19.80
 -21  -2  -1   38.80   24.76
 -21  -2  -1    3.21   17.55
 -21  -2  -1    5.35   17.89
 -21  -2  -1   20.82   20.74
 -21  -1  -1   16.18   21.24
 -21  -1  -1   21.93   18.56
 -21  -1  -1   16.89   18.29
 -21  -1  -1   -7.53   22.01
 -21   0  -1    6.77   18.17
 -21   0  -1  -19.74   20.21
 -21   0  -1    6.27   17.29
 -21   0  -1   -9.55   14.74
 -21   1  -1   -6.71   21.34
 -21   1  -1   22.97   19.22
 -21   1  -1    5.85   18.94
 -21   1  -1   -8.40   15.36
 -21   2  -1   32.32   25.84
 -21   2  -1    3.21   17.43
 -21   2  -1  -25.95   16.16
 -21   2  -1    0.40   16.70
 -21   3  -1   13.53   18.03
 -21   3  -1  -16.19   20.75
 -21   3  -1   39.59   22.93
 -21   4  -1  -16.29   16.35
 -21   4  -1    6.57   24.87
 -21   4  -1    6.27   19.59
 -21  -4   0   20.61   24.29
 -21  -4   0    2.87   18.32
 -21  -3   0   48.00   24.68
 -21  -3   0  154.84   35.49
 -21  -3   0   42.35   23.50
 -21  -2   0  133.22   36.02
 -21  -2   0  109.90   31.18
 -21  -2   0  101.41   31.73
 -21  -2   0  125.92   34.44
 -21  -1   0   -6.29   15.91
 -21  -1   0    7.41   17.11
 -21  -1   0  -16.16   17.38
 -21  -1   0   -7.66   20.62
 -21   0   0   11.66   18.15
 -21   0   0  -17.76   14.34
 -21   0   0    4.93   21.44
 -21   0   0  -10.79   17.37
 -21   1   0   26.63   26.66
 -21   1   0    3.10   18.72
 -21   1   0    4.15   17.62
 -21   1   0  -13.10   15.48
 -21   2   0  169.34   41.60
 -21   2   0  115.35   33.09
 -21   2   0   84.63   28.08
 -21   2   0   62.24   25.50
 -21   3   0    7.79   16.95
 -21   3   0   62.47   25.57
 -21   3   0   88.45   32.14
 -21   4   0   64.04   31.92
 -21   4   0    1.44   18.53
 -21   4   0   24.93   20.74
 -21  -4   1    6.84   20.91
 -21  -4   1   -0.20   21.61
 -21  -4   1   19.22   21.29
 -21  -3   1   48.15   26.39
 -21  -3   1   -1.85   15.92
 -21  -3   1   -0.98   18.13
 -21  -2   1   12.52   18.95
 -21  -2   1   47.44   25.05
 -21  -2   1   19.63   19.88
 -21  -1   1    5.51   22.84
 -21  -1   1    0.27   16.94
 -21  -1   1    9.28   20.61
 -21  -1   1   15.60   18.73
 -21   0   1   14.51   25.90
 -21   0   1  -10.24   16.75
 -21   0   1   -0.82   14.83
 -21   0   1    5.26   18.77
 -21   1   1   -2.65   17.37
 -21   1   1   50.19   27.61
 -21   1   1   10.75   18.66
 -21   1   1    9.26   20.24
 -21   2   1   25.04   22.33
 -21   2   1   22.07   19.90
 -21   2   1    8.99   25.05
 -21   2   1  -21.50   15.89
 -21   3   1   10.93   18.67
 -21   3   1    3.38   18.00
 -21   3   1   25.68   26.74
 -21   4   1    5.66   19.26
 -21   4   1   10.89   24.55
 -21   4   1    1.91   17.66
 -21  -4   2   -2.57   20.40
 -21  -4   2  -38.17   16.12
 -21  -4   2   10.59   21.10
 -21  -3   2    7.69   22.57
 -21  -3   2   -7.15   17.96
 -21  -3   2   10.53   17.36
 -21  -2   2   26.12   20.36
 -21  -2   2   65.77   26.74
 -21  -2   2   10.49   18.12
 -21  -1   2  -24.06   20.17
 -21  -1   2   -9.01   15.37
 -21  -1   2    1.47   16.12
 -21  -1   2  -26.27   17.50
 -21   0   2  -12.97   15.99
 -21   0   2   12.67   25.67
 -21   0   2  -36.58   14.02
 -21   0   2   29.49   22.00
 -21   1   2    3.23   24.01
 -21   1   2   -1.38   18.37
 -21   1   2   34.49   23.56
 -21   1   2   -1.53   17.59
 -21   2   2  -20.51   17.45
 -21   2   2   -3.19   17.73
 -21   2   2   19.37   20.36
 -21   2   2    2.84   26.67
 -21   3   2   -0.11   18.06
 -21   3   2   23.69   24.10
 -21   3   2   25.74   21.06
 -21   3   2  -15.82   19.73
 -21   4   2   -2.59   19.02
 -21   4   2   26.67   22.23
 -21   4   2   47.83   28.73
 -21  -3   3   51.95   27.62
 -21  -3   3   18.33   21.06
 -21  -2   3    4.26   21.75
 -21  -2   3   -5.31   18.75
 -21  -2   3   -1.60   18.36
 -21  -1   3   16.28   20.00
 -21  -1   3   10.53   19.42
 -21  -1   3    0.10   19.30
 -21   0   3    2.09   19.43
 -21   0   3  -18.66   16.79
 -21   0   3  -12.65   20.35
 -21   0   3  -14.97   16.12
 -21   1   3   14.35   21.27
 -21   1   3   24.74   21.38
 -21   1   3   19.93   20.58
 -21   1   3  -15.77   23.84
 -21   2   3   16.92   18.85
 -21   2   3  -12.26   15.49
 -21   2   3   18.93   22.80
 -21   2   3  -53.75   20.35
 -21   3   3  -14.26   17.07
 -21   3   3   11.77   19.89
 -21   3   3  -37.74   17.00
 -21   3   3   24.76   26.53
 -21  -3   4  -19.06   17.52
 -21  -3   4   -0.05   20.56
 -21  -2   4   32.57   25.74
 -21  -2   4   42.54   26.14
 -21  -1   4   35.09   24.84
 -21  -1   4  -22.63   17.28
 -21   0   4   22.27   21.86
 -21   0   4  -12.43   19.55
 -21   0   4   -6.41   18.36
 -21   1   4    2.51   21.23
 -21   1   4    0.60   17.34
 -21   1   4  -19.66   23.16
 -21   2   4   10.58   23.46
 -21   2   4   35.50   24.16
 -21   2   4   84.04   32.13
 -21   3   4   -0.51   21.88
 -21   3   4  -16.37   18.90
 -21   3   4  -24.65   21.77
 -21  -2   5   17.17   24.18
 -21  -2   5    9.62   21.43
 -21  -2   5   10.31   20.40
 -21  -1   5   24.65   24.75
 -21  -1   5   -0.68   20.90
 -21  -1   5    6.54   22.92
 -21   0   5   20.29   21.61
 -21   0   5   10.64   23.11
 -21   0   5   18.78   22.60
 -21   1   5   -4.75   20.53
 -21   1   5    3.17   19.32
 -21   1   5   52.95   26.39
 -21   2   5   32.82   28.32
 -21   2   5   16.81   24.14
 -21   2   5  -14.75   19.45
 -21   2   5   18.80   20.55
 -21  -1   6    3.95   19.65
 -21  -1   6    6.22   23.46
 -21  -1   6    9.74   22.63
 -21   0   6  -28.00   16.78
 -21   0   6  -20.39   17.65
 -21   0   6   -1.66   19.44
 -21   1   6   -8.26   18.36
 -21   1   6  -20.33   19.32
 -21   1   6   21.86   23.57
 -20   0  -8   -8.32   12.07
 -20   0  -8  -10.64   12.37
 -20  -2  -7   33.78   18.33
 -20  -2  -7   19.72   16.22
 -20  -2  -7   23.92   16.87
 -20  -2  -7   57.59   25.76
 -20  -1  -7  -16.09   11.69
 -20  -1  -7   13.93   13.96
 -20  -1  -7   -4.92   12.23
 -20  -1  -7   13.21   23.60
 -20  -1  -7   11.64   14.20
 -20   0  -7   -0.45   12.65
 -20   0  -7    2.24   13.86
 -20   0  -7    5.28   13.26
 -20   0  -7    6.62   12.78
 -20   0  -7   36.16   25.33
 -20   1  -7   12.86   13.02
 -20   1  -7  -19.79   21.96
 -20   1  -7   -0.91   13.09
 -20   1  -7    6.87   13.10
 -20   1  -7  -12.99   11.76
 -20   2  -7   33.61   26.03
 -20   2  -7   27.31   16.59
 -20   2  -7   45.16   18.36
 -20   2  -7   65.58   19.30
 -20   2  -7   40.76   18.09
 -20  -3  -6   40.52   20.42
 -20  -3  -6   16.92   23.86
 -20  -3  -6   11.82   16.48
 -20  -3  -6   42.75   19.49
 -20  -2  -6  -15.40   14.35
 -20  -2  -6  -33.68   16.63
 -20  -2  -6    9.77   15.93
 -20  -2  -6   43.11   17.05
 -20  -1  -6   24.06   16.10
 -20  -1  -6   73.23   21.94
 -20  -1  -6   19.31   17.46
 -20  -1  -6   97.33   30.79
 -20  -1  -6   34.93   17.79
 -20   0  -6   -8.81   19.68
 -20   0  -6    8.79   12.38
 -20   0  -6    1.99   13.39
 -20   0  -6   -6.05   13.05
 -20   0  -6    5.80   14.81
 -20   1  -6   58.39   19.36
 -20   1  -6   42.55   18.09
 -20   1  -6   31.50   25.79
 -20   1  -6   20.74   16.19
 -20   1  -6   51.90   19.15
 -20   2  -6  -15.63   21.25
 -20   2  -6   -5.62   13.88
 -20   2  -6   19.59   15.65
 -20   2  -6    0.98   15.05
 -20   2  -6   15.00   14.60
 -20   3  -6   24.73   17.02
 -20   3  -6   -3.47   15.18
 -20   3  -6   61.78   20.23
 -20   3  -6    1.76   25.83
 -20   3  -6   31.21   18.67
 -20  -4  -5   46.55   22.75
 -20  -4  -5    8.03   18.94
 -20  -4  -5   23.39   18.95
 -20  -3  -5    1.62   15.78
 -20  -3  -5   -8.19   15.42
 -20  -3  -5   15.99   16.33
 -20  -3  -5   34.07   24.72
 -20  -2  -5   40.79   18.78
 -20  -2  -5   10.78   16.94
 -20  -2  -5   28.78   18.15
 -20  -2  -5   59.74   26.69
 -20  -2  -5   34.19   19.17
 -20  -1  -5   24.88   15.87
 -20  -1  -5   31.79   18.14
 -20  -1  -5   17.57   21.88
 -20  -1  -5   48.57   18.64
 -20  -1  -5   23.49   16.84
 -20   0  -5  -11.90   11.33
 -20   0  -5    7.65   15.57
 -20   0  -5    0.95   14.18
 -20   0  -5    9.71   15.27
 -20   0  -5  -27.20   20.15
 -20   1  -5   -0.07   22.26
 -20   1  -5   13.41   15.86
 -20   1  -5   52.34   19.17
 -20   1  -5   28.00   17.65
 -20   1  -5   18.10   14.54
 -20   2  -5    0.38   15.06
 -20   2  -5  103.81   32.19
 -20   2  -5   58.09   19.96
 -20   2  -5   54.36   20.00
 -20   2  -5   82.54   21.98
 -20   3  -5    8.51   13.88
 -20   3  -5   -0.04   15.99
 -20   3  -5    1.01   14.83
 -20   3  -5    6.33   15.14
 -20   3  -5    2.61   23.88
 -20   4  -5   25.82   18.56
 -20   4  -5   17.10   17.73
 -20   4  -5   28.23   19.74
 -20   4  -5   95.00   24.62
 -20   4  -5   14.76   25.79
 -20  -4  -4   10.02   17.77
 -20  -4  -4   -6.79   20.40
 -20  -4  -4   13.18   20.09
 -20  -3  -4   11.35   17.93
 -20  -3  -4   13.61   17.03
 -20  -3  -4    9.24   21.01
 -20  -3  -4  -16.08   15.57
 -20  -2  -4   31.28   17.13
 -20  -2  -4    2.29   15.91
 -20  -2  -4   -8.62   13.99
 -20  -2  -4   21.21   22.01
 -20  -2  -4  -10.05   13.87
 -20  -1  -4   20.76   17.30
 -20  -1  -4   56.06   27.14
 -20  -1  -4   42.24   19.08
 -20  -1  -4   77.82   21.72
 -20  -1  -4   17.19   16.43
 -20   0  -4   -7.11   12.98
 -20   0  -4   11.64   15.44
 -20   0  -4   21.79   22.98
 -20   0  -4    8.58   14.82
 -20   0  -4  -14.52   13.95
 -20   1  -4   62.99   20.55
 -20   1  -4   74.54   28.91
 -20   1  -4   51.46   20.01
 -20   1  -4   43.11   19.89
 -20   1  -4   29.37   18.68
 -20   2  -4    5.66   15.49
 -20   2  -4   -7.13   14.93
 -20   2  -4   10.03   22.75
 -20   2  -4   23.44   17.51
 -20   2  -4  -15.55   13.78
 -20   3  -4   -8.11   14.79
 -20   3  -4    2.55   24.96
 -20   3  -4   20.03   17.16
 -20   3  -4    9.85   16.97
 -20   3  -4    3.18   15.66
 -20   4  -4  -16.66   21.64
 -20   4  -4   16.12   18.03
 -20   4  -4    4.51   16.73
 -20   4  -4  -10.49   15.31
 -20   4  -4    6.79   16.49
 -20  -5  -3   -5.04   16.98
 -20  -4  -3   22.36   19.67
 -20  -3  -3  -13.71   14.25
 -20  -3  -3   13.37   17.79
 -20  -3  -3   -7.51   16.16
 -20  -3  -3  -15.83   14.53
 -20  -3  -3    0.14   17.01
 -20  -3  -3    8.06   22.19
 -20  -2  -3   54.11   20.89
 -20  -2  -3   89.34   24.55
 -20  -2  -3   50.14   26.84
 -20  -2  -3   72.32   22.79
 -20  -2  -3    7.56   17.87
 -20  -1  -3    9.56   15.07
 -20  -1  -3   23.85   23.34
 -20  -1  -3    4.39   14.90
 -20  -1  -3   20.89   16.83
 -20  -1  -3    3.73   15.26
 -20   0  -3  -11.01   19.67
 -20   0  -3   -9.24   14.41
 -20   0  -3  -12.06   13.33
 -20   0  -3    1.47   14.53
 -20   0  -3   -3.70   13.92
 -20   1  -3    1.86   14.79
 -20   1  -3   -2.54   13.78
 -20   1  -3    9.95   16.19
 -20   1  -3  -11.14   19.45
 -20   1  -3    2.02   14.96
 -20   2  -3   45.52   20.17
 -20   2  -3   73.39   23.64
 -20   2  -3   63.24   22.83
 -20   2  -3   71.36   22.67
 -20   2  -3   19.70   23.17
 -20   3  -3  -21.27   13.63
 -20   3  -3   -5.50   14.44
 -20   3  -3   -2.65   14.88
 -20   3  -3    1.25   15.87
 -20   3  -3   20.63   23.48
 -20   4  -3   29.76   19.29
 -20   4  -3   13.55   18.40
 -20   4  -3   37.83   20.21
 -20   4  -3   42.45   29.35
 -20   5  -3  -26.14   21.95
 -20   5  -3   10.72   18.75
 -20   5  -3   -3.31   16.51
 -20  -5  -2   -1.75   18.85
 -20  -5  -2  -24.26   17.52
 -20  -4  -2   26.48   19.55
 -20  -4  -2   10.33   19.94
 -20  -3  -2   11.96   18.59
 -20  -3  -2   56.22   26.39
 -20  -3  -2   21.90   21.18
 -20  -3  -2   52.13   23.10
 -20  -3  -2   45.49   22.61
 -20  -2  -2   -1.95   21.73
 -20  -2  -2    5.14   16.94
 -20  -2  -2   19.78   19.42
 -20  -2  -2    7.03   16.98
 -20  -2  -2    8.58   15.73
 -20  -2  -2   28.03   19.05
 -20  -1  -2   76.86   25.66
 -20  -1  -2  120.87   28.34
 -20  -1  -2  109.23   31.34
 -20  -1  -2  107.40   29.02
 -20  -1  -2  108.57   27.16
 -20  -1  -2  104.97   28.34
 -20   0  -2   14.80   17.72
 -20   0  -2    7.84   21.14
 -20   0  -2   16.52   17.18
 -20   0  -2   15.92   17.70
 -20   0  -2   31.65   17.75
 -20   0  -2   39.75   20.66
 -20   1  -2   84.59   24.61
 -20   1  -2  123.05   28.89
 -20   1  -2   93.29   31.79
 -20   1  -2   76.34   24.78
 -20   1  -2  119.79   28.06
 -20   1  -2   93.58   28.01
 -20   2  -2    3.83   15.13
 -20   2  -2   -2.06   14.42
 -20   2  -2    4.05   16.33
 -20   2  -2  -10.06   14.13
 -20   2  -2  -10.83   20.33
 -20   3  -2   26.63   18.33
 -20   3  -2   23.97   17.75
 -20   3  -2   20.43   26.69
 -20   3  -2   29.12   20.33
 -20   4  -2   13.68   19.46
 -20   4  -2  -13.03   21.86
 -20   4  -2    7.89   15.60
 -20   5  -2    5.59   23.46
 -20   5  -2   50.64   22.58
 -20   5  -2    3.11   18.00
 -20  -5  -1   21.28   23.18
 -20  -5  -1  -41.83   14.90
 -20  -4  -1   15.39   17.92
 -20  -4  -1    4.31   19.41
 -20  -3  -1   29.95   20.25
 -20  -3  -1   26.45   24.12
 -20  -3  -1   40.59   23.80
 -20  -3  -1   38.31   20.62
 -20  -2  -1   56.51   22.35
 -20  -2  -1   82.45   27.87
 -20  -2  -1   65.33   23.84
 -20  -2  -1   52.59   26.66
 -20  -1  -1   30.09   23.05
 -20  -1  -1   16.33   17.13
 -20  -1  -1   31.55   18.75
 -20  -1  -1   11.40   17.17
 -20  -1  -1   40.85   19.58
 -20  -1  -1  -12.48   15.33
 -20   0  -1  -24.94   11.56
 -20   0  -1    7.29   15.79
 -20   0  -1    4.33   15.79
 -20   0  -1   -8.54   16.05
 -20   0  -1   24.19   22.71
 -20   0  -1   34.75   17.23
 -20   1  -1   26.65   17.72
 -20   1  -1    6.11   18.16
 -20   1  -1  -17.09   12.22
 -20   1  -1   14.45   23.26
 -20   1  -1  -15.83   13.63
 -20   1  -1   20.34   18.97
 -20   2  -1  115.48   27.19
 -20   2  -1   80.25   25.05
 -20   2  -1   81.87   25.36
 -20   2  -1   38.59   26.55
 -20   3  -1   35.88   20.16
 -20   3  -1   56.53   26.81
 -20   3  -1   14.20   18.67
 -20   4  -1   50.03   27.65
 -20   4  -1    3.21   18.25
 -20   4  -1   -5.69   16.14
 -20   5  -1  -12.97   17.51
 -20   5  -1  -36.06   19.95
 -20   5  -1   23.42   20.37
 -20  -5   0   -8.13   18.89
 -20  -5   0  -27.55   18.09
 -20  -4   0   10.78   19.33
 -20  -4   0   28.43   20.73
 -20  -3   0   23.44   19.28
 -20  -3   0    1.49   17.56
 -20  -3   0   -4.23   18.74
 -20  -2   0   72.52   26.35
 -20  -2   0   92.37   27.15
 -20  -2   0   61.88   27.56
 -20  -2   0   74.13   26.19
 -20  -1   0  102.21   28.28
 -20  -1   0   39.80   27.43
 -20  -1   0   39.11   21.86
 -20  -1   0   47.82   21.32
 -20   0   0   43.90   22.88
 -20   0   0   54.39   28.15
 -20   0   0   80.13   25.07
 -20   0   0   57.91   23.46
 -20   1   0   52.53   23.85
 -20   1   0   82.04   26.62
 -20   1   0   40.40   26.30
 -20   1   0   71.70   25.22
 -20   2   0   27.68   19.37
 -20   2   0   64.66   24.30
 -20   2   0   53.38   25.02
 -20   2   0   67.28   30.89
 -20   3   0   14.28   19.04
 -20   3   0   63.39   29.91
 -20   3   0   -3.47   15.68
 -20   4   0   15.23   18.78
 -20   4   0   61.99   31.30
 -20   4   0   10.03   18.90
 -20   5   0  -10.55   15.25
 -20   5   0  -17.89   21.60
 -20   5   0    8.34   19.78
 -20  -5   1   26.99   25.73
 -20  -5   1    0.22   18.74
 -20  -4   1   21.43   19.03
 -20  -4   1  -12.17   18.60
 -20  -4   1   -3.77   17.83
 -20  -3   1   26.12   21.06
 -20  -3   1   92.87   30.61
 -20  -3   1   11.78   18.31
 -20  -2   1  102.14   27.44
 -20  -2   1   57.09   27.43
 -20  -2   1  141.74   33.67
 -20  -2   1   44.61   23.54
 -20  -1   1    7.27   17.28
 -20  -1   1    6.73   17.27
 -20  -1   1   -7.78   17.93
 -20  -1   1  -11.37   18.94
 -20   0   1    9.17   16.24
 -20   0   1   10.54   22.54
 -20   0   1   14.48   18.19
 -20   0   1   38.99   22.26
 -20   1   1    6.58   19.59
 -20   1   1   33.89   20.75
 -20   1   1   26.16   22.99
 -20   1   1    8.79   18.28
 -20   2   1   82.81   28.15
 -20   2   1   65.36   25.90
 -20   2   1   31.19   20.40
 -20   2   1  144.74   37.31
 -20   3   1   37.07   26.33
 -20   3   1   11.00   18.24
 -20   3   1   17.58   19.58
 -20   4   1   24.95   26.59
 -20   4   1   -4.63   18.33
 -20   4   1    6.90   18.26
 -20   5   1  -37.25   20.22
 -20   5   1   -7.35   16.59
 -20   5   1   28.35   20.81
 -20  -5   2   -5.04   23.94
 -20  -4   2   -4.78   18.19
 -20  -4   2   12.36   22.81
 -20  -4   2   -5.95   16.39
 -20  -3   2   31.74   22.57
 -20  -3   2  -17.38   16.03
 -20  -3   2   12.70   19.69
 -20  -2   2  -17.54   15.54
 -20  -2   2   -9.92   15.13
 -20  -2   2   16.44   21.14
 -20  -1   2  126.92   33.59
 -20  -1   2   70.68   27.26
 -20  -1   2  137.34   33.72
 -20  -1   2  134.48   36.29
 -20   0   2   35.93   26.10
 -20   0   2   34.00   21.01
 -20   0   2   20.72   20.20
 -20   0   2    4.50   16.60
 -20   1   2  159.98   34.71
 -20   1   2   93.72   35.49
 -20   1   2  128.41   33.33
 -20   1   2  161.87   36.94
 -20   2   2    4.77   20.12
 -20   2   2   -6.20   15.61
 -20   2   2    7.18   22.26
 -20   2   2  -23.42   14.49
 -20   3   2    7.45   19.25
 -20   3   2   22.22   24.68
 -20   3   2   11.49   17.11
 -20   4   2   -2.74   17.22
 -20   4   2   12.06   18.77
 -20   4   2  -38.59   19.25
 -20   5   2   24.62   28.61
 -20   5   2   31.15   22.47
 -20   5   2  -16.09   18.55
 -20  -5   3   -9.50   22.73
 -20  -4   3   43.24   26.32
 -20  -4   3   30.44   24.42
 -20  -3   3   28.43   22.71
 -20  -3   3   30.63   22.88
 -20  -3   3   27.91   22.72
 -20  -3   3  -10.16   17.45
 -20  -2   3   77.58   28.87
 -20  -2   3   44.39   24.39
 -20  -2   3   41.99   23.18
 -20  -2   3   26.82   21.37
 -20  -1   3   -0.79   17.81
 -20  -1   3  -15.02   17.90
 -20  -1   3    1.55   17.61
 -20  -1   3   28.44   20.85
 -20   0   3    0.38   19.77
 -20   0   3  -11.79   16.40
 -20   0   3   -8.34   15.86
 -20   0   3   11.88   21.91
 -20   0   3   10.14   18.78
 -20   1   3   38.48   27.30
 -20   1   3  -16.10   15.15
 -20   1   3   24.63   20.59
 -20   1   3   -2.93   18.62
 -20   1   3    7.10   18.70
 -20   2   3   34.39   21.81
 -20   2   3   53.21   22.36
 -20   2   3   42.70   27.66
 -20   2   3   58.04   27.13
 -20   3   3  -20.49   19.28
 -20   3   3    1.56   23.32
 -20   3   3   17.90   21.19
 -20   3   3    9.20   18.91
 -20   4   3   52.26   29.03
 -20   4   3   31.70   23.41
 -20   4   3   29.13   21.75
 -20   5   3   14.04   21.60
 -20   5   3   10.84   26.68
 -20  -4   4  -21.14   16.90
 -20  -4   4   -8.38   19.60
 -20  -4   4   16.76   24.51
 -20  -3   4   -5.77   18.38
 -20  -3   4  -13.57   18.47
 -20  -3   4   -9.77   19.28
 -20  -2   4    4.85   21.62
 -20  -2   4  -28.78   13.67
 -20  -2   4  -15.69   13.97
 -20  -2   4   19.34   21.98
 -20  -1   4   49.78   23.74
 -20  -1   4   37.85   22.76
 -20  -1   4   49.98   24.79
 -20  -1   4   12.73   19.60
 -20   0   4    4.88   17.88
 -20   0   4   11.25   19.41
 -20   0   4   21.02   20.65
 -20   0   4    5.04   21.79
 -20   1   4   36.01   22.76
 -20   1   4   -0.55   24.00
 -20   1   4   26.40   20.96
 -20   1   4   44.76   24.15
 -20   1   4   55.13   25.14
 -20   2   4   25.87   21.55
 -20   2   4   23.98   21.28
 -20   2   4   32.16   28.34
 -20   2   4   12.64   21.14
 -20   2   4   18.20   22.21
 -20   3   4   48.74   31.27
 -20   3   4   24.29   23.35
 -20   3   4    5.92   22.95
 -20   3   4    5.69   20.64
 -20   4   4   56.86   29.90
 -20   4   4   17.78   22.47
 -20  -4   5   47.55   28.73
 -20  -4   5   18.00   26.15
 -20  -4   5   89.83   31.94
 -20  -3   5   19.92   22.47
 -20  -3   5   24.72   21.62
 -20  -3   5   11.11   20.54
 -20  -2   5   50.74   26.30
 -20  -2   5   69.87   28.69
 -20  -2   5   50.01   26.07
 -20  -1   5   -6.90   20.12
 -20  -1   5   25.15   23.32
 -20  -1   5    5.17   19.39
 -20   0   5    9.03   20.11
 -20   0   5  -21.20   15.89
 -20   0   5   -7.89   19.01
 -20   1   5   23.02   22.32
 -20   1   5   12.96   19.44
 -20   1   5   -1.87   18.34
 -20   2   5   -1.51   25.18
 -20   2   5    3.16   20.50
 -20   2   5   27.54   22.71
 -20   2   5  -25.66   14.61
 -20   3   5   20.08   22.55
 -20   3   5   -9.44   19.26
 -20   3   5    1.41   22.79
 -20   3   5    4.99   21.89
 -20   4   5    6.39   21.17
 -20   4   5   20.89   26.08
 -20   4   5   -1.63   26.95
 -20   4   5   37.18   25.32
 -20  -3   6   -7.89   19.34
 -20  -3   6   -0.86   21.12
 -20  -3   6   23.86   23.09
 -20  -2   6   10.68   20.81
 -20  -2   6  -19.14   17.72
 -20  -2   6  -11.74   18.76
 -20  -1   6  100.91   32.17
 -20  -1   6   66.85   28.68
 -20  -1   6   15.17   21.01
 -20   0   6   17.25   21.41
 -20   0   6  -43.55   14.74
 -20   0   6   16.91   21.79
 -20   1   6   59.71   27.58
 -20   1   6   70.76   27.19
 -20   1   6   71.13   29.47
 -20   2   6  -18.44   16.83
 -20   2   6   23.43   22.13
 -20   2   6  -27.32   16.87
 -20   3   6   36.09   25.39
 -20   3   6   16.15   24.22
 -20   3   6   72.96   34.45
 -20   3   6   53.98   29.02
 -20  -2   7   15.92   23.15
 -20  -2   7   17.49   24.58
 -20  -2   7   62.46   29.14
 -20  -1   7   -9.19   17.72
 -20  -1   7   15.38   23.11
 -20  -1   7    6.86   22.71
 -20   0   7  -28.20   16.00
 -20   0   7  -63.58   13.94
 -20   0   7    5.90   20.57
 -20   1   7    6.32   20.69
 -20   1   7    3.89   20.76
 -20   1   7  -37.57   16.22
 -20   2   7  152.56   37.81
 -20   2   7   62.72   30.41
 -20   2   7   83.69   31.99
 -20   0   8  -24.14   19.33
 -19  -1  -9    9.50   14.19
 -19  -1  -9    4.60   10.94
 -19  -1  -9   -7.82   10.85
 -19   0  -9   11.20   12.95
 -19   0  -9  -12.76   18.81
 -19   0  -9    3.48   11.88
 -19   0  -9    4.37   11.06
 -19   1  -9    3.19   11.52
 -19   1  -9    2.09   10.59
 -19   1  -9   14.15   13.04
 -19   1  -9    4.17   11.77
 -19  -3  -8    8.77   16.20
 -19  -3  -8   22.80   16.55
 -19  -3  -8   32.88   17.42
 -19  -2  -8   48.26   17.67
 -19  -2  -8   34.35   23.56
 -19  -2  -8   23.20   15.45
 -19  -2  -8  -12.55   11.94
 -19  -1  -8   13.37   13.93
 -19  -1  -8   -8.61   10.50
 -19  -1  -8   -0.91   19.87
 -19  -1  -8   -9.03   11.49
 -19   0  -8    5.21   12.74
 -19   0  -8    2.17   10.43
 -19   0  -8   13.44   13.31
 -19   0  -8   13.78   22.40
 -19   0  -8   -7.67   11.35
 -19   1  -8   26.46   14.49
 -19   1  -8    5.43   11.18
 -19   1  -8   -6.84   12.31
 -19   1  -8  -12.02   10.34
 -19   1  -8  -16.01   19.22
 -19   2  -8   33.71   14.80
 -19   2  -8   17.23   13.79
 -19   2  -8   21.39   13.70
 -19   2  -8   -2.89   13.08
 -19   3  -8   18.11   15.41
 -19   3  -8   17.71   14.61
 -19   3  -8   12.59   13.21
 -19   3  -8    9.47   13.98
 -19  -4  -7   25.90   20.06
 -19  -4  -7   -7.47   16.39
 -19  -4  -7   63.07   21.34
 -19  -3  -7    5.49   14.18
 -19  -3  -7   -0.79   20.18
 -19  -3  -7   -1.17   14.96
 -19  -3  -7   39.36   18.04
 -19  -2  -7  -12.31   13.09
 -19  -2  -7   -6.38   20.25
 -19  -2  -7   14.06   14.00
 -19  -2  -7  -19.09   12.22
 -19  -1  -7   -3.20   19.85
 -19  -1  -7   -6.49   12.21
 -19  -1  -7    8.05   12.35
 -19  -1  -7    4.92   12.28
 -19  -1  -7   -8.54   12.61
 -19   0  -7   -2.82   11.49
 -19   0  -7   15.71   12.98
 -19   0  -7    7.61   19.41
 -19   0  -7    4.11   12.81
 -19   0  -7   -6.43   10.86
 -19   1  -7   10.07   12.90
 -19   1  -7    1.27   13.36
 -19   1  -7    2.02   21.07
 -19   1  -7    1.29   12.14
 -19   1  -7   12.00   12.83
 -19   2  -7   44.77   25.23
 -19   2  -7    5.55   13.67
 -19   2  -7    7.29   13.47
 -19   2  -7    9.30   13.67
 -19   2  -7   -3.43   12.67
 -19   3  -7   17.89   15.19
 -19   3  -7    2.93   14.13
 -19   3  -7    0.40   12.90
 -19   3  -7    3.92   14.42
 -19   4  -7   29.90   16.88
 -19   4  -7   24.59   18.00
 -19   4  -7   34.20   18.06
 -19   4  -7   41.47   18.99
 -19  -4  -6  -12.24   14.88
 -19  -4  -6  -26.09   14.74
 -19  -4  -6   -9.48   13.80
 -19  -3  -6   39.54   20.24
 -19  -3  -6   79.00   22.77
 -19  -3  -6   64.84   21.06
 -19  -3  -6   77.90   28.00
 -19  -2  -6   10.53   18.81
 -19  -2  -6   -8.35   11.17
 -19  -2  -6  -12.30   12.86
 -19  -2  -6   -8.71   13.43
 -19  -1  -6    4.06   12.65
 -19  -1  -6   28.73   15.58
 -19  -1  -6    9.97   12.71
 -19  -1  -6   -0.32   13.47
 -19  -1  -6  -24.08   17.99
 -19   0  -6   -8.20   12.14
 -19   0  -6    7.15   13.09
 -19   0  -6   -6.85   12.05
 -19   0  -6   37.56   22.88
 -19   0  -6    9.98   13.60
 -19   1  -6   -2.64   12.76
 -19   1  -6    6.55   13.75
 -19   1  -6    2.40   22.03
 -19   1  -6    3.11   13.32
 -19   1  -6   23.93   15.01
 -19   2  -6   -8.52   12.95
 -19   2  -6   -9.49   12.32
 -19   2  -6   10.54   14.47
 -19   2  -6   -8.18   11.89
 -19   2  -6  -13.17   22.30
 -19   3  -6   53.99   20.13
 -19   3  -6   67.07   20.83
 -19   3  -6   54.05   18.32
 -19   3  -6   22.98   26.05
 -19   3  -6   44.61   18.64
 -19   4  -6   13.09   16.22
 -19   4  -6  -14.77   13.60
 -19   4  -6    8.78   14.43
 -19   4  -6   -0.69   14.28
 -19  -5  -5   19.36   19.78
 -19  -5  -5  -16.94   14.27
 -19  -4  -5   19.73   18.22
 -19  -4  -5   21.84   21.55
 -19  -4  -5   12.38   17.26
 -19  -4  -5   28.02   19.74
 -19  -3  -5    8.98   16.38
 -19  -3  -5  -16.11   14.69
 -19  -3  -5   -0.38   18.07
 -19  -3  -5    9.59   14.81
 -19  -2  -5    5.01   14.45
 -19  -2  -5   10.74   14.80
 -19  -2  -5   10.60   20.38
 -19  -2  -5    0.71   14.63
 -19  -2  -5   -0.27   13.08
 -19  -1  -5   32.68   16.65
 -19  -1  -5  -12.85   11.23
 -19  -1  -5   12.56   13.62
 -19  -1  -5   11.51   14.19
 -19  -1  -5  -23.02   16.90
 -19   0  -5   -4.22   18.81
 -19   0  -5  -17.09   11.11
 -19   0  -5    0.30   12.21
 -19   0  -5  -10.89   12.56
 -19   0  -5   -2.04   13.31
 -19   1  -5   -1.53   13.35
 -19   1  -5    8.57   15.16
 -19   1  -5   10.04   13.68
 -19   1  -5    7.75   14.67
 -19   1  -5  -39.16   15.73
 -19   2  -5   15.40   15.50
 -19   2  -5  -13.22   12.74
 -19   2  -5    1.45   13.53
 -19   2  -5   34.58   23.40
 -19   2  -5   -1.88   13.46
 -19   3  -5   38.07   17.40
 -19   3  -5    0.91   14.23
 -19   3  -5   13.17   16.64
 -19   3  -5   -4.49   24.06
 -19   3  -5   10.86   15.09
 -19   4  -5   43.32   20.54
 -19   4  -5   11.84   17.02
 -19   4  -5   31.49   18.29
 -19   4  -5   20.87   17.92
 -19   4  -5   33.02   26.55
 -19   5  -5    5.26   16.78
 -19   5  -5   36.28   28.67
 -19   5  -5   -8.42   15.93
 -19   5  -5   18.01   19.15
 -19   5  -5   16.14   15.93
 -19  -5  -4    4.77   18.46
 -19  -4  -4   12.49   16.20
 -19  -4  -4   14.58   21.34
 -19  -4  -4   -4.68   15.87
 -19  -4  -4   18.37   18.34
 -19  -3  -4   40.78   23.61
 -19  -3  -4   19.94   17.26
 -19  -3  -4   64.25   20.02
 -19  -3  -4   -0.31   15.80
 -19  -2  -4   44.95   16.87
 -19  -2  -4   -3.68   14.00
 -19  -2  -4   -9.77   12.40
 -19  -2  -4  -13.37   18.40
 -19  -2  -4    8.89   15.79
 -19  -1  -4   27.94   16.66
 -19  -1  -4   24.75   16.28
 -19  -1  -4  -25.41   15.68
 -19  -1  -4   22.54   15.45
 -19  -1  -4  -10.23   12.76
 -19   0  -4  -13.30   12.21
 -19   0  -4   -0.16   18.05
 -19   0  -4   -3.61   13.61
 -19   0  -4   27.55   15.25
 -19   0  -4   -9.99   11.84
 -19   1  -4   12.89   14.65
 -19   1  -4   13.54   14.52
 -19   1  -4    7.81   14.69
 -19   1  -4   18.17   16.19
 -19   1  -4  -21.20   18.48
 -19   2  -4  -12.23   18.51
 -19   2  -4   -2.45   13.97
 -19   2  -4  -11.66   13.06
 -19   2  -4   -5.80   13.52
 -19   2  -4  -10.89   13.52
 -19   3  -4   32.81   18.10
 -19   3  -4   18.78   17.26
 -19   3  -4   13.49   16.46
 -19   3  -4   19.68   24.04
 -19   3  -4   23.58   17.16
 -19   4  -4   -4.80   14.91
 -19   4  -4   -0.37   15.32
 -19   4  -4   -3.67   15.14
 -19   4  -4   29.03   17.62
 -19   4  -4   48.23   27.56
 -19   5  -4  -16.35   13.71
 -19   5  -4   14.75   26.56
 -19   5  -4   12.16   16.22
 -19   5  -4   -8.10   16.46
 -19   5  -4   38.42   21.46
 -19  -5  -3  113.43   30.20
 -19  -5  -3   78.44   29.95
 -19  -4  -3   51.64   23.40
 -19  -4  -3   -1.48   15.66
 -19  -4  -3   25.64   19.61
 -19  -3  -3    0.60   15.33
 -19  -3  -3   16.96   21.27
 -19  -3  -3   -6.54   14.78
 -19  -3  -3   10.60   18.27
 -19  -3  -3   36.10   17.82
 -19  -3  -3   21.40   17.89
 -19  -2  -3   16.43   17.69
 -19  -2  -3   43.71   18.11
 -19  -2  -3   39.08   22.37
 -19  -2  -3    4.17   15.53
 -19  -2  -3   30.73   18.19
 -19  -2  -3    9.70   16.17
 -19  -1  -3  -11.10   13.23
 -19  -1  -3  -10.93   11.97
 -19  -1  -3   26.43   16.96
 -19  -1  -3   -6.78   13.32
 -19  -1  -3   -6.45   12.06
 -19  -1  -3   -0.26   19.56
 -19   0  -3   13.56   16.18
 -19   0  -3   -9.28   14.01
 -19   0  -3  -12.44   15.31
 -19   0  -3   28.09   16.67
 -19   0  -3   -0.49   14.59
 -19   0  -3   10.28   13.59
 -19   1  -3    3.31   13.65
 -19   1  -3   16.34   14.95
 -19   1  -3   -7.67   13.63
 -19   1  -3   11.54   16.29
 -19   1  -3  -23.77   11.15
 -19   1  -3    3.68   20.12
 -19   2  -3   36.08   19.06
 -19   2  -3   -3.43   13.83
 -19   2  -3   22.85   15.95
 -19   2  -3    6.81   15.14
 -19   2  -3  -10.71   19.73
 -19   3  -3   -3.67   13.75
 -19   3  -3   -4.15   13.78
 -19   3  -3   16.12   16.03
 -19   3  -3   39.05   26.28
 -19   3  -3   14.92   16.88
 -19   4  -3   -6.81   13.72
 -19   4  -3   17.73   17.63
 -19   4  -3   -8.13   15.11
 -19   4  -3  -16.69   13.44
 -19   4  -3   11.88   21.85
 -19   5  -3  115.78   35.27
 -19   5  -3   71.09   24.84
 -19   5  -3  122.48   29.49
 -19   5  -3   56.53   24.86
 -19  -6  -2    4.45   19.94
 -19  -6  -2   31.84   24.71
 -19  -5  -2    6.82   18.53
 -19  -5  -2   -3.93   19.07
 -19  -4  -2  -21.12   15.60
 -19  -4  -2    2.46   16.44
 -19  -3  -2   94.92   25.32
 -19  -3  -2   85.99   26.93
 -19  -3  -2   94.05   24.76
 -19  -3  -2  118.11   29.83
 -19  -3  -2  107.08   30.67
 -19  -3  -2   63.47   24.54
 -19  -2  -2   39.74   19.92
 -19  -2  -2   47.51   20.18
 -19  -2  -2   70.91   21.27
 -19  -2  -2   21.42   18.18
 -19  -2  -2   45.90   25.12
 -19  -2  -2   71.62   24.43
 -19  -1  -2   49.82   23.99
 -19  -1  -2   78.52   21.95
 -19  -1  -2   21.71   18.14
 -19  -1  -2   38.63   19.11
 -19  -1  -2   64.99   22.12
 -19  -1  -2   37.68   19.89
 -19   0  -2  -15.19   13.83
 -19   0  -2   -4.50   13.83
 -19   0  -2   23.16   17.09
 -19   0  -2   29.08   17.21
 -19   0  -2   -6.01   16.97
 -19   0  -2    5.64   14.45
 -19   1  -2   25.55   17.95
 -19   1  -2   78.34   22.48
 -19   1  -2   50.25   19.82
 -19   1  -2   37.76   21.01
 -19   1  -2   69.16   26.22
 -19   1  -2   68.38   21.46
 -19   2  -2   72.45   27.74
 -19   2  -2   19.13   16.62
 -19   2  -2   -0.06   15.30
 -19   2  -2   42.60   19.62
 -19   2  -2   71.55   21.91
 -19   3  -2   87.21   25.29
 -19   3  -2   47.20   21.16
 -19   3  -2   76.43   25.48
 -19   3  -2   75.37   22.86
 -19   3  -2   35.73   25.27
 -19   4  -2   48.19   20.45
 -19   4  -2   19.56   17.55
 -19   4  -2  -11.68   17.79
 -19   4  -2  -15.53   13.05
 -19   5  -2   11.39   18.32
 -19   5  -2  -16.94   19.99
 -19   5  -2   12.93   17.52
 -19   6  -2    2.89   19.72
 -19   6  -2   13.22   20.48
 -19   6  -2   -2.85   23.70
 -19  -6  -1   21.04   21.09
 -19  -6  -1   36.54   25.32
 -19  -5  -1    8.06   19.60
 -19  -5  -1   11.27   19.91
 -19  -4  -1   25.42   21.26
 -19  -4  -1   15.55   17.51
 -19  -3  -1  -10.13   14.35
 -19  -3  -1   25.35   18.44
 -19  -3  -1   52.50   23.82
 -19  -3  -1   30.57   21.47
 -19  -3  -1   17.18   18.74
 -19  -2  -1   23.59   23.43
 -19  -2  -1   21.59   17.26
 -19  -2  -1   -5.79   15.34
 -19  -2  -1   24.04   17.37
 -19  -2  -1   -9.87   16.73
 -19  -2  -1   24.30   18.48
 -19  -1  -1    1.06   15.60
 -19  -1  -1    2.48   15.23
 -19  -1  -1    9.22   13.86
 -19  -1  -1  -20.78   12.61
 -19  -1  -1  -13.44   14.15
 -19  -1  -1   -7.04   18.07
 -19   0  -1   -3.61   19.21
 -19   0  -1   -4.46   10.57
 -19   0  -1   29.03   18.06
 -19   0  -1   14.20   15.00
 -19   0  -1  -11.50   15.55
 -19   0  -1   18.84   17.16
 -19   1  -1  -23.08   12.21
 -19   1  -1  -22.06   17.76
 -19   1  -1   10.02   14.71
 -19   1  -1   14.01   17.22
 -19   1  -1    1.31   12.34
 -19   1  -1  -21.06   15.08
 -19   2  -1    9.04   13.49
 -19   2  -1   23.13   16.89
 -19   2  -1  -15.92   13.43
 -19   2  -1    8.59   16.61
 -19   2  -1   30.18   22.52
 -19   3  -1   -6.41   12.88
 -19   3  -1   10.07   16.50
 -19   3  -1   27.66   24.23
 -19   3  -1   25.12   18.89
 -19   3  -1   17.83   16.42
 -19   4  -1   -2.15   14.80
 -19   4  -1   -9.47   15.86
 -19   4  -1  -33.53   17.59
 -19   5  -1   -9.84   14.21
 -19   5  -1   43.74   28.15
 -19   5  -1    8.34   18.81
 -19   6  -1   23.44   21.34
 -19   6  -1   29.92   27.65
 -19   6  -1   45.72   22.88
 -19  -6   0   33.15   23.78
 -19  -6   0  -29.52   15.71
 -19  -5   0    3.61   19.17
 -19  -5   0   13.36   20.17
 -19  -4   0   -0.17   14.14
 -19  -4   0   46.47   23.84
 -19  -3   0   14.42   17.68
 -19  -3   0   33.04   20.57
 -19  -3   0   31.14   21.28
 -19  -2   0   40.63   23.46
 -19  -2   0   -2.06   14.36
 -19  -2   0    2.70   18.50
 -19  -2   0   17.75   18.31
 -19  -1   0   18.37   17.02
 -19  -1   0   27.74   18.39
 -19  -1   0  -22.00   12.88
 -19  -1   0   23.06   19.01
 -19  -1   0   -7.40   14.37
 -19  -1   0    4.63   20.84
 -19   0   0   10.41   16.17
 -19   0   0    7.72   16.00
 -19   0   0  -13.80   11.73
 -19   0   0  -18.43   17.23
 -19   0   0    1.18   14.94
 -19   0   0   18.73   17.48
 -19   1   0   27.64   18.14
 -19   1   0   25.67   16.57
 -19   1   0   -0.36   17.00
 -19   1   0   32.01   19.26
 -19   1   0   -9.30   19.87
 -19   1   0   27.53   19.16
 -19   2   0    7.37   13.12
 -19   2   0   -2.63   20.19
 -19   2   0   17.55   17.31
 -19   2   0    8.41   17.02
 -19   3   0   20.70   18.04
 -19   3   0   22.76   19.58
 -19   3   0   -6.81   20.95
 -19   4   0   48.90   22.59
 -19   4   0   26.67   26.38
 -19   4   0   24.68   21.42
 -19   5   0    0.95   18.01
 -19   5   0  -17.99   17.42
 -19   5   0  -14.57   20.04
 -19   6   0    3.17   19.10
 -19   6   0   -7.98   17.81
 -19   6   0   46.19   27.25
 -19  -6   1   52.59   29.45
 -19  -6   1    0.17   20.44
 -19  -5   1   -2.36   19.75
 -19  -5   1   26.04   20.17
 -19  -4   1  -13.54   15.70
 -19  -4   1   25.84   19.80
 -19  -4   1    5.11   20.63
 -19  -3   1   30.23   20.26
 -19  -3   1  -14.49   14.24
 -19  -3   1   28.02   20.90
 -19  -2   1   22.19   18.27
 -19  -2   1   22.76   19.45
 -19  -2   1   13.38   21.44
 -19  -2   1   -5.46   15.56
 -19  -1   1   -7.29   15.43
 -19  -1   1   -4.90   20.14
 -19  -1   1    1.09   16.89
 -19  -1   1   -5.64   13.90
 -19  -1   1   -6.27   15.52
 -19   0   1    1.54   16.67
 -19   0   1    4.90   15.14
 -19   0   1   -6.39   19.08
 -19   0   1   -7.64   14.24
 -19   0   1   -6.68   13.59
 -19   1   1  -17.78   13.80
 -19   1   1  -18.08   12.51
 -19   1   1  -21.61   13.37
 -19   1   1    1.74   20.05
 -19   1   1   13.13   15.74
 -19   2   1  -11.27   12.90
 -19   2   1  -12.23   19.66
 -19   2   1    9.78   16.49
 -19   2   1   10.32   18.39
 -19   3   1    6.44   15.46
 -19   3   1   35.16   23.65
 -19   3   1    0.22   16.68
 -19   4   1   24.67   19.55
 -19   4   1   20.06   18.51
 -19   4   1    9.47   20.93
 -19   5   1  -23.32   19.02
 -19   5   1   16.00   18.83
 -19   5   1   27.27   21.24
 -19   6   1   81.06   31.94
 -19   6   1   45.83   24.56
 -19   6   1    7.86   20.03
 -19  -6   2   60.67   29.92
 -19  -5   2    6.71   19.22
 -19  -5   2    4.88   22.52
 -19  -4   2    8.49   19.54
 -19  -4   2  -21.05   14.29
 -19  -4   2  -24.08   17.71
 -19  -3   2   58.08   27.51
 -19  -3   2  109.18   29.53
 -19  -3   2  112.46   30.33
 -19  -3   2   71.87   26.20
 -19  -2   2   21.92   17.59
 -19  -2   2   64.96   25.74
 -19  -2   2   30.23   19.84
 -19  -2   2   40.15   21.73
 -19  -1   2   69.27   25.75
 -19  -1   2   32.32   20.56
 -19  -1   2   67.30   23.72
 -19  -1   2   17.79   18.31
 -19  -1   2   55.66   26.91
 -19   0   2    5.04   16.06
 -19   0   2    5.44   16.32
 -19   0   2   -1.20   17.14
 -19   0   2   21.48   24.25
 -19   0   2  -13.56   13.98
 -19   1   2   22.05   18.62
 -19   1   2   22.91   17.39
 -19   1   2   42.45   22.56
 -19   1   2   19.45   19.06
 -19   1   2    5.04   22.32
 -19   2   2   59.52   23.23
 -19   2   2   63.67   25.11
 -19   2   2   54.66   27.20
 -19   2   2   42.30   21.93
 -19   2   2   33.08   21.57
 -19   3   2   45.50   24.23
 -19   3   2   82.96   31.15
 -19   3   2   98.43   26.44
 -19   4   2    7.68   17.46
 -19   4   2   -7.48   16.93
 -19   4   2  -29.04   17.93
 -19   5   2   -6.96   18.21
 -19   5   2   20.30   19.79
 -19   5   2  -52.43   16.77
 -19   6   2   27.48   23.70
 -19   6   2   35.39   27.64
 -19   6   2   39.24   24.94
 -19  -5   3  105.92   34.22
 -19  -5   3   42.09   27.23
 -19  -4   3    2.19   19.18
 -19  -4   3  -15.84   17.31
 -19  -4   3   13.04   20.89
 -19  -4   3  -18.70   16.25
 -19  -3   3   21.20   21.97
 -19  -3   3   13.00   19.31
 -19  -3   3   32.14   20.65
 -19  -3   3    9.94   17.71
 -19  -2   3    1.24   15.26
 -19  -2   3    5.36   16.67
 -19  -2   3   -0.63   18.97
 -19  -2   3    8.76   18.69
 -19  -1   3    1.41   16.63
 -19  -1   3  -13.58   14.80
 -19  -1   3   -2.09   18.32
 -19  -1   3    5.01   16.39
 -19   0   3  -11.80   13.30
 -19   0   3   -9.32   15.58
 -19   0   3    3.39   15.96
 -19   0   3  -11.65   19.18
 -19   0   3  -13.89   16.24
 -19   1   3   -1.18   16.29
 -19   1   3   -9.32   15.43
 -19   1   3   34.80   23.09
 -19   1   3  -23.27   18.33
 -19   1   3   -6.35   14.88
 -19   2   3   24.81   20.89
 -19   2   3   -3.40   18.85
 -19   2   3   16.15   19.06
 -19   2   3   30.36   24.59
 -19   2   3   43.12   20.22
 -19   3   3   29.28   21.23
 -19   3   3   18.63   22.59
 -19   3   3   16.41   18.94
 -19   3   3   17.45   25.07
 -19   4   3  -20.38   15.19
 -19   4   3  -23.77   17.50
 -19   4   3   24.95   20.34
 -19   4   3   32.35   23.01
 -19   5   3   27.87   22.60
 -19   5   3   46.72   28.21
 -19   5   3   26.82   22.04
 -19  -5   4   26.73   25.35
 -19  -5   4    9.05   23.09
 -19  -4   4    9.82   20.06
 -19  -4   4   21.11   22.81
 -19  -4   4   -6.13   18.95
 -19  -3   4   45.10   24.24
 -19  -3   4   18.77   21.85
 -19  -3   4   -9.04   16.21
 -19  -3   4   -2.29   18.76
 -19  -2   4    4.41   21.06
 -19  -2   4   -1.22   16.68
 -19  -2   4  -14.07   16.47
 -19  -2   4   16.35   19.82
 -19  -1   4   -9.30   13.64
 -19  -1   4    6.64   19.02
 -19  -1   4   32.66   20.72
 -19  -1   4   12.89   20.70
 -19   0   4  -31.62   17.04
 -19   0   4   -4.20   15.95
 -19   0   4  -10.07   17.93
 -19   0   4   -1.41   18.62
 -19   0   4    8.35   17.21
 -19   1   4   20.81   18.75
 -19   1   4   -9.78   21.25
 -19   1   4   29.08   21.78
 -19   1   4    3.75   19.49
 -19   1   4    1.87   16.93
 -19   2   4    0.96   17.37
 -19   2   4  -18.78   20.16
 -19   2   4   -7.06   17.66
 -19   2   4   -6.40   14.63
 -19   2   4   -1.94   17.63
 -19   3   4   25.71   26.38
 -19   3   4   18.73   20.42
 -19   3   4   38.27   24.35
 -19   3   4   27.28   22.99
 -19   3   4   35.55   24.21
 -19   4   4    5.54   21.31
 -19   4   4   -6.57   18.28
 -19   4   4  -14.83   20.50
 -19   5   4    3.32   22.41
 -19   5   4   23.06   25.94
 -19   5   4   33.55   23.89
 -19  -5   5   15.42   25.62
 -19  -5   5    5.16   23.61
 -19  -4   5   35.99   25.66
 -19  -4   5   23.36   22.02
 -19  -4   5   14.37   23.25
 -19  -3   5   19.98   22.77
 -19  -3   5   15.22   19.71
 -19  -3   5  -26.31   17.39
 -19  -2   5   12.31   19.27
 -19  -2   5    7.31   20.48
 -19  -2   5  -28.49   15.75
 -19  -1   5  -23.24   14.89
 -19  -1   5  -17.84   15.66
 -19  -1   5   -7.81   17.09
 -19   0   5   51.12   24.25
 -19   0   5  -17.23   14.63
 -19   0   5  -16.13   17.58
 -19   0   5   -4.53   15.53
 -19   1   5   -9.07   20.74
 -19   1   5   14.35   19.46
 -19   1   5   19.18   20.16
 -19   1   5   14.40   21.34
 -19   2   5   11.75   17.91
 -19   2   5    0.78   19.01
 -19   2   5   77.68   27.50
 -19   2   5   15.42   23.98
 -19   3   5   10.16   20.80
 -19   3   5    7.66   23.50
 -19   3   5   47.13   27.86
 -19   3   5   -2.47   19.87
 -19   4   5    2.42   19.99
 -19   4   5   37.25   27.05
 -19   4   5   18.71   24.67
 -19   5   5   13.58   21.58
 -19   5   5   -3.54   23.71
 -19   5   5  -10.50   20.46
 -19  -4   6  -21.27   18.12
 -19  -4   6   -0.92   20.73
 -19  -4   6  -14.77   21.63
 -19  -3   6   25.49   24.98
 -19  -3   6  105.98   33.56
 -19  -3   6   59.47   28.06
 -19  -2   6   18.07   20.45
 -19  -2   6   -1.36   20.36
 -19  -2   6   51.93   24.69
 -19  -1   6   40.97   23.53
 -19  -1   6  -10.37   19.28
 -19  -1   6   -8.34   17.98
 -19   0   6   -5.45   18.01
 -19   0   6   -5.85   18.24
 -19   0   6  -15.47   17.41
 -19   1   6  -15.57   16.91
 -19   1   6  -18.98   15.75
 -19   1   6   -1.52   19.49
 -19   2   6   37.17   24.02
 -19   2   6   -0.98   19.74
 -19   2   6   18.67   22.89
 -19   3   6   68.71   31.43
 -19   3   6   32.52   24.23
 -19   3   6   35.86   24.76
 -19   3   6   58.07   29.16
 -19   4   6  -11.19   19.05
 -19   4   6   21.72   26.00
 -19   4   6    5.01   23.37
 -19   4   6   -5.33   21.14
 -19  -4   7   16.93   23.69
 -19  -4   7   -5.57   22.76
 -19  -4   7   45.44   26.99
 -19  -3   7  -20.41   17.38
 -19  -3   7   21.25   23.79
 -19  -3   7   14.39   22.28
 -19  -2   7   40.36   24.60
 -19  -2   7   15.86   22.69
 -19  -2   7  -18.72   16.56
 -19  -1   7   17.66   21.17
 -19  -1   7  -12.94   15.78
 -19  -1   7   -1.01   20.28
 -19   0   7  -28.82   15.62
 -19   0   7   -4.40   17.20
 -19   0   7    5.94   21.20
 -19   1   7   -7.61   17.20
 -19   1   7   12.70   21.21
 -19   1   7   15.07   21.75
 -19   2   7   20.54   24.38
 -19   2   7   34.51   24.78
 -19   2   7   42.67   23.25
 -19   3   7  -23.54   19.65
 -19   3   7    5.17   22.51
 -19   3   7   61.99   27.96
 -19   4   7   30.20   26.04
 -19   4   7   16.26   27.48
 -19   4   7   17.02   23.77
 -19  -3   8   69.94   29.27
 -19  -3   8   25.29   27.86
 -19  -3   8   -6.29   22.28
 -19  -2   8    0.93   20.80
 -19  -2   8   35.34   25.57
 -19  -2   8   -2.87   19.26
 -19  -1   8    6.18   18.69
 -19  -1   8  -25.96   17.46
 -19  -1   8    3.38   20.92
 -19   0   8  -14.13   18.77
 -19   0   8   11.47   23.09
 -19   0   8  -16.40   17.16
 -19   1   8   11.22   21.06
 -19   1   8  -19.98   18.38
 -19   1   8    9.57   21.97
 -19   2   8    8.30   22.31
 -19   2   8   -4.85   19.67
 -19   2   8   -7.18   18.72
 -19   3   8   11.22   19.06
 -19   3   8   43.27   26.92
 -19   3   8   34.29   27.36
 -19  -1   9  -25.64   15.92
 -19  -1   9  -30.25   18.36
 -19  -1   9  -13.63   18.07
 -19   0   9   -7.85   18.63
 -19   0   9    5.57   22.92
 -19   0   9    2.61   21.13
 -19   1   9   12.22   23.80
 -19   1   9  -12.75   19.20
 -18  -1 -10    7.81   11.18
 -18  -1 -10   -1.93   12.01
 -18  -1 -10   -7.51    9.86
 -18   0 -10   -2.72   10.84
 -18   0 -10   14.60   11.38
 -18   0 -10   24.30   11.59
 -18   0 -10    9.00   10.33
 -18   1 -10    7.43   10.53
 -18   1 -10   -0.29   11.27
 -18   1 -10    7.07   10.35
 -18   1 -10    9.59   10.56
 -18  -3  -9   45.71   16.69
 -18  -3  -9   34.67   17.04
 -18  -3  -9   21.72   16.36
 -18  -2  -9   17.24   13.21
 -18  -2  -9  -17.14   17.11
 -18  -2  -9    5.82   13.00
 -18  -2  -9   -1.32   13.30
 -18  -1  -9   47.71   14.01
 -18  -1  -9    6.41   12.38
 -18  -1  -9   -1.39   20.10
 -18  -1  -9   54.49   16.44
 -18   0  -9   44.65   14.92
 -18   0  -9   13.48   11.20
 -18   0  -9   30.59   11.94
 -18   0  -9   17.26   23.12
 -18   0  -9   11.20   11.25
 -18   1  -9   49.93   14.83
 -18   1  -9   43.56   14.53
 -18   1  -9   24.73   12.71
 -18   1  -9   32.46   12.43
 -18   1  -9   17.31   12.11
 -18   2  -9   11.90   13.05
 -18   2  -9   15.41   11.87
 -18   2  -9   -2.65   10.59
 -18   2  -9   -5.77   10.70
 -18   3  -9   48.23   16.96
 -18   3  -9   36.49   15.13
 -18   3  -9   42.89   15.66
 -18   3  -9   21.54   14.57
 -18  -4  -8    2.97   13.59
 -18  -4  -8   13.30   15.93
 -18  -4  -8    9.34   16.18
 -18  -3  -8   -0.75   13.75
 -18  -3  -8    8.87   14.14
 -18  -3  -8   -1.29   12.64
 -18  -2  -8  139.74   24.24
 -18  -2  -8   98.17   24.15
 -18  -2  -8  153.77   25.70
 -18  -2  -8   86.58   28.79
 -18  -1  -8  -15.32   19.06
 -18  -1  -8   -4.35   11.94
 -18  -1  -8    5.43   11.05
 -18  -1  -8  -10.99   10.25
 -18   0  -8  187.08   29.77
 -18   0  -8  256.51   32.79
 -18   0  -8  205.83   29.24
 -18   0  -8  183.42   40.65
 -18   0  -8  210.98   30.79
 -18   0  -8  196.77   30.08
 -18   1  -8    6.21   10.76
 -18   1  -8    6.65   10.23
 -18   1  -8    0.70   11.40
 -18   1  -8   -3.96   10.21
 -18   1  -8  -12.30   10.71
 -18   2  -8  108.53   20.58
 -18   2  -8  116.41   21.31
 -18   2  -8   96.28   21.40
 -18   2  -8   69.85   19.57
 -18   3  -8   18.99   14.63
 -18   3  -8   -7.87   11.85
 -18   3  -8   12.32   13.98
 -18   3  -8    5.21   13.23
 -18   4  -8    6.96   14.66
 -18   4  -8   -3.04   14.57
 -18   4  -8   11.86   14.87
 -18   4  -8  -19.97   11.27
 -18  -5  -7    6.75   16.08
 -18  -5  -7  -28.76   14.33
 -18  -5  -7   31.42   20.20
 -18  -4  -7   16.42   17.27
 -18  -4  -7   19.90   16.50
 -18  -4  -7   -4.55   16.57
 -18  -3  -7   55.24   24.85
 -18  -3  -7   68.06   19.59
 -18  -3  -7   77.43   21.83
 -18  -3  -7   27.60   16.13
 -18  -2  -7   12.95   17.24
 -18  -2  -7   14.64   14.19
 -18  -2  -7   13.93   14.63
 -18  -2  -7   -5.57   11.46
 -18  -1  -7   67.44   21.05
 -18  -1  -7   74.57   19.70
 -18  -1  -7  132.70   22.90
 -18  -1  -7  112.93   20.90
 -18  -1  -7  183.61   35.19
 -18   0  -7    1.94   11.03
 -18   0  -7   30.00   21.53
 -18   0  -7   -7.94   11.27
 -18   0  -7    0.61   10.89
 -18   0  -7   -1.64   11.18
 -18   0  -7    2.39   11.18
 -18   1  -7  161.45   37.38
 -18   1  -7  122.74   23.19
 -18   1  -7   98.40   21.54
 -18   1  -7  119.89   23.26
 -18   1  -7  129.53   22.52
 -18   1  -7   88.98   21.93
 -18   2  -7  -12.30   10.92
 -18   2  -7  -14.78   10.43
 -18   2  -7   11.55   12.21
 -18   2  -7  -14.68   10.66
 -18   3  -7   60.66   18.97
 -18   3  -7   62.53   18.84
 -18   3  -7   48.40   19.13
 -18   3  -7   58.97   19.03
 -18   4  -7   24.63   15.36
 -18   4  -7   18.87   16.56
 -18   4  -7    2.12   13.57
 -18   4  -7    0.39   14.54
 -18   5  -7    3.06   14.10
 -18   5  -7    1.70   16.04
 -18   5  -7   24.28   17.93
 -18   5  -7  -16.61   14.12
 -18  -5  -6   -6.34   14.89
 -18  -5  -6   18.22   18.60
 -18  -5  -6    0.87   15.69
 -18  -4  -6   14.30   17.37
 -18  -4  -6   -0.65   14.43
 -18  -4  -6   25.29   18.65
 -18  -3  -6   -3.86   12.81
 -18  -3  -6   11.48   15.21
 -18  -3  -6    7.72   18.55
 -18  -3  -6   -1.98   13.27
 -18  -2  -6   25.81   14.53
 -18  -2  -6   25.48   15.40
 -18  -2  -6   12.73   14.97
 -18  -2  -6  -29.04   16.26
 -18  -1  -6   10.05   11.77
 -18  -1  -6  -21.60   10.41
 -18  -1  -6  -21.30    9.73
 -18  -1  -6  -17.03   10.71
 -18  -1  -6    8.41   20.68
 -18   0  -6  135.33   22.37
 -18   0  -6  101.97   21.42
 -18   0  -6   72.58   20.62
 -18   0  -6  130.32   32.01
 -18   0  -6   83.24   21.21
 -18   1  -6   -3.86   11.26
 -18   1  -6  -10.08   11.56
 -18   1  -6    3.76   11.53
 -18   1  -6   -6.54   18.49
 -18   1  -6    0.46   11.79
 -18   2  -6  -10.21   12.30
 -18   2  -6    2.58   12.17
 -18   2  -6    0.82   13.10
 -18   2  -6    7.46   12.83
 -18   2  -6   14.44   21.39
 -18   3  -6   -4.92   12.25
 -18   3  -6  -12.63   12.22
 -18   3  -6  -21.18   10.91
 -18   3  -6   13.38   14.61
 -18   4  -6    0.34   14.99
 -18   4  -6   -3.06   14.71
 -18   4  -6    8.84   15.02
 -18   4  -6    9.08   13.73
 -18   5  -6    5.49   15.76
 -18   5  -6    0.04   16.30
 -18   5  -6    1.01   14.92
 -18   5  -6   10.41   16.73
 -18  -6  -5   -9.91   17.72
 -18  -5  -5    9.47   17.55
 -18  -5  -5  -13.62   15.99
 -18  -5  -5   -5.46   15.28
 -18  -4  -5    1.93   17.87
 -18  -4  -5   20.68   16.76
 -18  -4  -5   -1.47   16.17
 -18  -4  -5  -15.67   15.12
 -18  -3  -5   26.23   17.65
 -18  -3  -5   24.54   15.38
 -18  -3  -5   18.14   16.51
 -18  -3  -5   29.62   21.11
 -18  -2  -5   11.57   15.41
 -18  -2  -5   -5.42   17.29
 -18  -2  -5   11.99   13.72
 -18  -2  -5   21.98   16.26
 -18  -2  -5   10.26   13.40
 -18  -1  -5   11.58   19.21
 -18  -1  -5   -8.65   12.54
 -18  -1  -5    9.27   13.96
 -18  -1  -5    9.18   13.26
 -18  -1  -5   12.85   12.76
 -18   0  -5   85.49   20.62
 -18   0  -5  119.60   29.94
 -18   0  -5   52.55   18.56
 -18   0  -5   41.75   16.93
 -18   0  -5   37.84   16.59
 -18   1  -5   -1.96   12.41
 -18   1  -5    4.08   21.44
 -18   1  -5    2.60   12.17
 -18   1  -5    7.28   13.91
 -18   1  -5    2.30   11.64
 -18   2  -5    6.24   13.83
 -18   2  -5   16.14   13.56
 -18   2  -5   13.12   21.41
 -18   2  -5   -7.96   11.96
 -18   2  -5   17.42   14.83
 -18   3  -5   38.22   16.49
 -18   3  -5   40.25   17.10
 -18   3  -5   15.24   15.78
 -18   3  -5   -0.37   20.52
 -18   3  -5   26.97   17.15
 -18   4  -5    8.66   15.61
 -18   4  -5   -7.20   12.68
 -18   4  -5   24.34   16.50
 -18   4  -5   16.92   15.81
 -18   5  -5    7.58   16.65
 -18   5  -5   -2.64   15.78
 -18   5  -5    5.79   15.91
 -18   5  -5   32.13   19.58
 -18   6  -5  -20.69   15.33
 -18   6  -5    3.50   16.74
 -18   6  -5   39.84   19.38
 -18  -6  -4   16.73   18.50
 -18  -6  -4   12.59   18.54
 -18  -5  -4   -4.29   16.73
 -18  -5  -4   -4.60   17.25
 -18  -5  -4    0.58   17.45
 -18  -4  -4   36.86   19.20
 -18  -4  -4  -15.26   14.65
 -18  -4  -4   -8.58   18.39
 -18  -4  -4   -7.56   14.50
 -18  -4  -4   -5.21   14.45
 -18  -3  -4   16.79   19.39
 -18  -3  -4   -0.62   15.77
 -18  -3  -4   19.89   17.15
 -18  -3  -4    3.44   14.43
 -18  -3  -4    0.99   15.14
 -18  -2  -4   40.19   17.01
 -18  -2  -4   17.80   19.71
 -18  -2  -4   46.89   18.73
 -18  -2  -4   13.97   14.26
 -18  -2  -4    1.46   14.89
 -18  -2  -4    8.41   17.33
 -18  -1  -4   37.95   17.19
 -18  -1  -4   30.39   15.24
 -18  -1  -4   39.23   22.39
 -18  -1  -4   19.50   15.20
 -18  -1  -4   22.17   14.43
 -18  -1  -4   14.86   16.57
 -18   0  -4   20.05   21.78
 -18   0  -4   62.53   19.40
 -18   0  -4   69.96   19.57
 -18   0  -4   15.85   17.19
 -18   0  -4   47.09   17.66
 -18   0  -4   71.57   19.87
 -18   1  -4   20.43   14.65
 -18   1  -4   29.51   16.00
 -18   1  -4   17.90   14.58
 -18   1  -4   -0.63   18.56
 -18   1  -4    6.60   14.05
 -18   2  -4   33.55   16.55
 -18   2  -4  -10.86   12.71
 -18   2  -4    6.78   13.42
 -18   2  -4   -8.68   12.78
 -18   2  -4   10.87   21.24
 -18   3  -4  -27.10   17.04
 -18   3  -4   14.01   15.59
 -18   3  -4  -10.99   12.01
 -18   3  -4   -2.90   12.96
 -18   3  -4    2.65   13.72
 -18   4  -4   21.35   17.78
 -18   4  -4   18.38   24.14
 -18   4  -4   39.10   17.93
 -18   4  -4   21.93   16.78
 -18   4  -4   -2.65   15.91
 -18   5  -4   -8.49   14.82
 -18   5  -4    3.06   20.82
 -18   5  -4   -0.80   14.65
 -18   5  -4   -7.84   15.05
 -18   5  -4  -16.06   13.15
 -18   6  -4    6.60   17.34
 -18   6  -4    4.00   18.03
 -18   6  -4    6.00   22.05
 -18   6  -4   -1.16   16.51
 -18  -6  -3  -14.62   16.42
 -18  -6  -3   -4.12   18.81
 -18  -5  -3   -2.43   19.27
 -18  -5  -3   21.42   18.36
 -18  -4  -3   13.53   17.87
 -18  -4  -3   49.94   18.25
 -18  -4  -3    9.63   18.22
 -18  -4  -3    1.30   18.34
 -18  -3  -3   91.23   29.69
 -18  -3  -3  163.19   32.68
 -18  -3  -3  123.86   28.16
 -18  -3  -3   97.54   26.51
 -18  -3  -3  128.99   26.54
 -18  -3  -3  125.50   28.64
 -18  -2  -3  -29.60   15.04
 -18  -2  -3    4.62   15.76
 -18  -2  -3  -11.06   15.62
 -18  -2  -3    8.46   14.75
 -18  -2  -3   -9.15   12.02
 -18  -2  -3    2.55   13.26
 -18  -1  -3   90.76   22.32
 -18  -1  -3   86.28   26.38
 -18  -1  -3   74.97   23.00
 -18  -1  -3   93.62   22.13
 -18  -1  -3   51.43   20.61
 -18  -1  -3   35.19   18.36
 -18   0  -3   -4.08   17.21
 -18   0  -3   15.90   14.41
 -18   0  -3    7.86   13.27
 -18   0  -3   20.31   15.85
 -18   0  -3    5.14   13.18
 -18   0  -3    0.19   12.68
 -18   1  -3   49.42   19.20
 -18   1  -3   50.43   24.48
 -18   1  -3   79.66   20.91
 -18   1  -3   65.74   19.88
 -18   1  -3   56.73   19.58
 -18   2  -3  -18.16   12.42
 -18   2  -3    7.03   14.21
 -18   2  -3  -13.59   12.82
 -18   2  -3  -25.11   15.95
 -18   2  -3   -7.32   13.02
 -18   3  -3   88.20   30.51
 -18   3  -3  124.15   27.42
 -18   3  -3  123.67   27.45
 -18   3  -3  141.89   28.79
 -18   3  -3  101.76   26.06
 -18   4  -3   26.30   17.53
 -18   4  -3   22.70   17.65
 -18   4  -3   27.32   17.10
 -18   4  -3   23.40   16.89
 -18   4  -3   65.38   26.74
 -18   5  -3  -20.60   15.95
 -18   5  -3   29.30   25.91
 -18   5  -3  -10.35   15.10
 -18   5  -3    7.13   16.63
 -18   5  -3   26.08   17.80
 -18   6  -3   24.75   19.62
 -18   6  -3    0.14   17.89
 -18   6  -3  -12.30   23.24
 -18  -6  -2  -16.37   16.70
 -18  -6  -2   31.91   21.28
 -18  -5  -2    5.29   19.65
 -18  -5  -2   24.27   19.62
 -18  -4  -2   -9.37   13.42
 -18  -4  -2   14.01   16.14
 -18  -4  -2   16.62   19.25
 -18  -4  -2    6.68   15.84
 -18  -3  -2    9.74   15.73
 -18  -3  -2   -2.61   14.25
 -18  -3  -2  -16.17   12.12
 -18  -3  -2   10.27   19.15
 -18  -3  -2   12.23   13.87
 -18  -3  -2   -9.17   15.83
 -18  -2  -2  230.12   38.79
 -18  -2  -2  212.31   42.11
 -18  -2  -2  227.46   40.86
 -18  -2  -2  226.19   38.85
 -18  -2  -2  285.78   42.83
 -18  -2  -2  338.30   45.28
 -18  -1  -2   43.66   23.97
 -18  -1  -2   40.50   17.72
 -18  -1  -2   55.78   19.04
 -18  -1  -2   15.93   16.32
 -18  -1  -2   62.42   22.15
 -18  -1  -2   45.70   18.32
 -18   0  -2  259.25   41.98
 -18   0  -2  385.67   52.57
 -18   0  -2  254.03   45.35
 -18   0  -2  334.03   46.15
 -18   0  -2  276.49   45.84
 -18   0  -2  357.35   45.75
 -18   1  -2   24.61   20.86
 -18   1  -2   25.58   17.46
 -18   1  -2   21.46   15.46
 -18   1  -2   25.57   15.06
 -18   1  -2   77.91   23.82
 -18   1  -2   23.47   13.61
 -18   2  -2  219.50   37.36
 -18   2  -2  271.34   46.15
 -18   2  -2  282.39   38.57
 -18   2  -2  208.34   38.09
 -18   2  -2  199.24   36.90
 -18   3  -2   30.65   22.09
 -18   3  -2  -17.18   12.04
 -18   3  -2   -5.22   13.41
 -18   3  -2   13.74   12.84
 -18   3  -2   12.56   15.27
 -18   4  -2  -20.58   11.93
 -18   4  -2   21.00   22.13
 -18   4  -2  -14.45   14.24
 -18   4  -2    0.41   16.26
 -18   4  -2  -10.29   12.73
 -18   5  -2  -37.17   17.87
 -18   5  -2   24.73   19.78
 -18   5  -2  -17.76   13.25
 -18   5  -2    4.06   16.30
 -18   6  -2   23.98   24.32
 -18   6  -2   11.67   17.83
 -18   6  -2  -14.92   15.55
 -18  -6  -1  -22.50   15.46
 -18  -6  -1  -23.82   16.01
 -18  -5  -1   17.42   19.84
 -18  -5  -1   29.69   22.44
 -18  -4  -1  -12.89   13.17
 -18  -4  -1   13.60   19.50
 -18  -3  -1  106.03   29.22
 -18  -3  -1   81.81   26.41
 -18  -3  -1  103.66   29.29
 -18  -3  -1   97.82   25.36
 -18  -3  -1  133.29   28.27
 -18  -3  -1   86.98   26.27
 -18  -2  -1  -14.44   18.21
 -18  -2  -1    9.97   17.79
 -18  -2  -1   -1.06   14.56
 -18  -2  -1  -12.24   11.36
 -18  -2  -1   -5.23   14.99
 -18  -2  -1  -19.04   13.15
 -18  -1  -1   61.26   25.33
 -18  -1  -1   68.43   22.43
 -18  -1  -1   70.04   23.54
 -18  -1  -1   65.17   23.19
 -18  -1  -1   47.73   19.29
 -18  -1  -1  122.87   25.05
 -18   0  -1   97.78   27.71
 -18   0  -1   19.54   16.54
 -18   0  -1   14.90   16.85
 -18   0  -1   39.54   18.11
 -18   0  -1   46.08   20.50
 -18   0  -1   39.88   15.99
 -18   1  -1   27.63   17.78
 -18   1  -1   60.78   22.25
 -18   1  -1   59.45   25.54
 -18   1  -1   52.25   18.41
 -18   1  -1   54.67   22.28
 -18   1  -1   56.47   19.60
 -18   2  -1   19.94   14.75
 -18   2  -1   18.80   16.14
 -18   2  -1    2.68   14.97
 -18   2  -1   12.79   20.85
 -18   2  -1    0.35   12.79
 -18   3  -1   94.85   24.64
 -18   3  -1   70.47   22.88
 -18   3  -1   92.71   25.50
 -18   3  -1   53.69   25.78
 -18   3  -1   69.84   21.65
 -18   4  -1   -6.01   19.20
 -18   4  -1   -9.18   12.78
 -18   4  -1  -17.81   11.77
 -18   4  -1   -7.75   14.26
 -18   5  -1   11.90   17.15
 -18   5  -1   21.27   19.84
 -18   5  -1   11.09   20.77
 -18   6  -1  -33.71   18.74
 -18   6  -1   -3.55   16.72
 -18   6  -1  -18.77   16.72
 -18  -6   0   16.26   19.53
 -18  -6   0   -2.68   20.27
 -18  -5   0   25.72   20.28
 -18  -5   0   12.36   20.47
 -18  -4   0  -11.28   14.31
 -18  -4   0   -3.78   18.40
 -18  -3   0   23.58   18.32
 -18  -3   0    3.95   13.93
 -18  -3   0  -17.60   11.82
 -18  -3   0   20.02   19.32
 -18  -2   0  144.80   31.48
 -18  -2   0  122.84   33.39
 -18  -2   0  116.26   29.07
 -18  -2   0  115.11   30.04
 -18  -2   0  191.33   36.57
 -18  -2   0  140.70   32.17
 -18  -2   0  176.21   32.43
 -18  -1   0   82.36   22.71
 -18  -1   0   79.98   25.83
 -18  -1   0  130.19   27.55
 -18  -1   0   68.04   21.67
 -18  -1   0   71.84   24.86
 -18  -1   0   78.27   24.34
 -18  -1   0   68.96   23.69
 -18   0   0   95.51   26.97
 -18   0   0  109.07   27.21
 -18   0   0  103.72   26.67
 -18   0   0  119.92   29.74
 -18   0   0  111.39   24.85
 -18   0   0  149.00   33.69
 -18   0   0  106.67   28.25
 -18   1   0  108.76   26.62
 -18   1   0  110.78   27.80
 -18   1   0  107.12   24.99
 -18   1   0  157.13   29.29
 -18   1   0   87.29   29.97
 -18   1   0   68.95   24.57
 -18   1   0   74.07   26.33
 -18   2   0  148.48   32.81
 -18   2   0  125.78   28.65
 -18   2   0  153.33   31.49
 -18   2   0  153.80   31.04
 -18   2   0  137.64   33.84
 -18   3   0  -22.16   11.63
 -18   3   0   23.19   15.79
 -18   3   0   13.79   16.24
 -18   3   0   -4.72   13.91
 -18   3   0    3.52   19.76
 -18   4   0    3.27   16.13
 -18   4   0  -11.14   13.89
 -18   4   0   12.07   21.97
 -18   5   0   42.05   21.24
 -18   5   0   12.45   15.50
 -18   5   0   18.87   21.72
 -18   6   0   -6.76   18.09
 -18   6   0   41.25   27.97
 -18   6   0  -25.86   15.22
 -18  -6   1  -11.34   19.56
 -18  -6   1  -14.56   16.08
 -18  -5   1    0.74   16.65
 -18  -5   1   21.23   22.95
 -18  -4   1  -10.95   15.66
 -18  -4   1  -11.54   15.41
 -18  -4   1  -18.67   16.17
 -18  -4   1   15.91   19.06
 -18  -3   1   38.63   20.17
 -18  -3   1   35.72   22.05
 -18  -3   1   38.00   20.33
 -18  -3   1   20.59   18.40
 -18  -2   1   29.79   21.06
 -18  -2   1   -0.52   14.85
 -18  -2   1    1.98   15.04
 -18  -2   1   19.06   20.29
 -18  -2   1   -7.41   12.23
 -18  -1   1   32.56   21.05
 -18  -1   1   25.63   22.33
 -18  -1   1   46.88   21.79
 -18  -1   1   30.21   19.61
 -18  -1   1   73.53   20.92
 -18  -1   1   55.05   20.81
 -18  -1   1   68.91   21.71
 -18   0   1   51.23   21.84
 -18   0   1   37.44   23.69
 -18   0   1   43.16   19.62
 -18   0   1   88.54   22.96
 -18   0   1   28.16   19.61
 -18   0   1   64.23   19.45
 -18   0   1   23.92   18.67
 -18   1   1   33.99   18.95
 -18   1   1   68.07   22.48
 -18   1   1   85.71   26.53
 -18   1   1   93.08   22.10
 -18   1   1   46.15   20.92
 -18   1   1   23.79   22.53
 -18   1   1   35.62   19.35
 -18   2   1    0.01   14.60
 -18   2   1    4.13   19.45
 -18   2   1    4.04   15.63
 -18   2   1    9.33   13.63
 -18   2   1    1.56   14.40
 -18   3   1   89.72   24.84
 -18   3   1   53.36   22.78
 -18   3   1   52.18   26.38
 -18   3   1   62.88   24.39
 -18   4   1   12.45   16.11
 -18   4   1   10.82   19.32
 -18   4   1  -12.91   14.70
 -18   5   1   26.76   20.84
 -18   5   1  -12.66   19.65
 -18   5   1   15.27   18.53
 -18   6   1    0.04   17.22
 -18   6   1    0.11   21.14
 -18   6   1    2.92   19.19
 -18  -6   2   18.20   24.35
 -18  -5   2   10.07   22.02
 -18  -5   2   -6.40   20.16
 -18  -5   2    3.38   17.86
 -18  -4   2    4.08   16.05
 -18  -4   2  -19.43   14.31
 -18  -4   2    2.49   19.23
 -18  -4   2   30.63   21.97
 -18  -3   2    0.11   18.95
 -18  -3   2    6.72   16.61
 -18  -3   2   -7.96   14.45
 -18  -3   2   -3.86   15.99
 -18  -2   2  268.33   44.71
 -18  -2   2  257.48   45.31
 -18  -2   2  201.89   40.17
 -18  -2   2  224.40   42.64
 -18  -1   2   24.08   19.06
 -18  -1   2   37.97   22.07
 -18  -1   2   79.34   24.66
 -18  -1   2   29.68   19.15
 -18  -1   2   75.58   26.44
 -18   0   2  255.92   46.24
 -18   0   2  361.34   50.60
 -18   0   2  258.80   48.69
 -18   0   2  264.17   46.94
 -18   0   2  281.79   45.58
 -18   1   2   18.46   18.03
 -18   1   2   58.89   24.19
 -18   1   2  -15.35   14.42
 -18   1   2   27.45   17.22
 -18   1   2   71.32   23.61
 -18   2   2  198.21   39.43
 -18   2   2  223.00   41.50
 -18   2   2  210.53   42.79
 -18   2   2  190.77   40.11
 -18   3   2   16.38   17.99
 -18   3   2    5.68   15.40
 -18   3   2    1.88   19.76
 -18   3   2   12.30   17.72
 -18   4   2    8.79   18.54
 -18   4   2    7.32   19.67
 -18   4   2   -0.08   16.69
 -18   4   2   32.37   19.65
 -18   5   2  -38.48   16.15
 -18   5   2   -1.07   16.39
 -18   5   2    9.01   18.45
 -18   6   2   -5.08   17.26
 -18   6   2   11.37   23.36
 -18   6   2   24.05   21.67
 -18  -6   3    8.01   20.98
 -18  -6   3   -3.37   20.82
 -18  -5   3   19.85   23.08
 -18  -5   3   37.94   25.57
 -18  -4   3   13.32   18.72
 -18  -4   3   15.79   17.94
 -18  -4   3  -13.72   17.89
 -18  -4   3   20.50   21.01
 -18  -3   3  132.29   34.88
 -18  -3   3   79.89   29.05
 -18  -3   3  229.45   37.51
 -18  -3   3  100.45   32.51
 -18  -2   3    2.28   14.51
 -18  -2   3   22.61   20.17
 -18  -2   3   -4.11   14.25
 -18  -2   3    3.57   16.60
 -18  -1   3   21.31   19.58
 -18  -1   3   87.76   25.39
 -18  -1   3   23.16   18.08
 -18  -1   3   25.26   21.32
 -18   0   3   14.84   18.85
 -18   0   3   -7.52   15.05
 -18   0   3    5.07   14.74
 -18   0   3    4.92   16.87
 -18   0   3   11.45   20.03
 -18   1   3   46.38   20.46
 -18   1   3   65.20   24.04
 -18   1   3   35.60   24.19
 -18   1   3   53.84   22.99
 -18   1   3   65.36   24.97
 -18   2   3    2.24   17.51
 -18   2   3    1.16   15.60
 -18   2   3    3.30   21.01
 -18   2   3   -1.48   18.20
 -18   2   3   11.96   17.28
 -18   3   3  105.06   31.60
 -18   3   3   93.78   29.02
 -18   3   3  173.09   36.68
 -18   3   3   75.14   26.43
 -18   4   3   13.15   19.19
 -18   4   3  -10.87   18.54
 -18   4   3    8.27   19.49
 -18   4   3    1.58   16.74
 -18   5   3   50.38   23.47
 -18   5   3   -8.53   19.15
 -18   5   3   -8.42   18.08
 -18   5   3   14.72   22.49
 -18   6   3    1.87   21.73
 -18   6   3   14.53   23.66
 -18  -6   4  -12.47   19.07
 -18  -6   4    7.96   23.14
 -18  -5   4  -11.93   19.11
 -18  -5   4  -34.78   16.40
 -18  -4   4   34.04   22.76
 -18  -4   4  -16.17   16.23
 -18  -4   4    5.58   21.05
 -18  -3   4   11.07   19.73
 -18  -3   4   13.43   20.45
 -18  -3   4   32.55   22.68
 -18  -3   4   24.79   19.79
 -18  -2   4   22.00   21.12
 -18  -2   4    1.92   18.13
 -18  -2   4   -9.38   16.21
 -18  -2   4   29.55   18.61
 -18  -1   4   15.34   19.20
 -18  -1   4   38.96   22.49
 -18  -1   4   27.16   21.90
 -18  -1   4    3.56   16.14
 -18   0   4   19.57   20.03
 -18   0   4   84.55   29.78
 -18   0   4   53.74   23.97
 -18   0   4    0.89   17.39
 -18   0   4   79.17   25.97
 -18   1   4    0.64   20.95
 -18   1   4   28.41   19.42
 -18   1   4   25.36   20.87
 -18   1   4   12.74   17.94
 -18   1   4   -7.49   15.93
 -18   2   4   64.62   25.80
 -18   2   4    9.49   18.64
 -18   2   4   62.73   25.87
 -18   2   4   27.69   24.08
 -18   2   4   15.51   17.86
 -18   3   4    1.23   19.36
 -18   3   4  -20.75   16.85
 -18   3   4    3.22   18.65
 -18   3   4   11.11   15.98
 -18   4   4   17.11   19.92
 -18   4   4   26.28   23.22
 -18   4   4   36.33   25.12
 -18   4   4   22.71   19.93
 -18   5   4   11.68   21.80
 -18   5   4   14.17   20.45
 -18   5   4   16.79   21.73
 -18   6   4   -3.47   21.81
 -18   6   4   -3.51   19.74
 -18  -6   5  -21.50   18.57
 -18  -6   5    2.52   23.47
 -18  -5   5  -22.64   18.68
 -18  -5   5   37.86   24.77
 -18  -4   5   14.51   19.48
 -18  -4   5  -24.79   15.98
 -18  -4   5   -4.79   17.33
 -18  -3   5   38.57   22.52
 -18  -3   5   17.48   20.18
 -18  -3   5   -2.62   18.25
 -18  -2   5   -6.11   16.79
 -18  -2   5   27.40   21.70
 -18  -2   5    7.35   17.73
 -18  -2   5   45.42   21.74
 -18  -1   5   -2.54   15.04
 -18  -1   5  -18.45   15.12
 -18  -1   5   34.88   22.85
 -18  -1   5   -7.17   16.16
 -18   0   5   34.66   23.12
 -18   0   5   61.83   25.44
 -18   0   5   33.49   19.90
 -18   0   5   82.76   27.86
 -18   1   5   24.64   20.85
 -18   1   5   19.97   20.06
 -18   1   5   27.80   19.84
 -18   1   5    3.95   21.68
 -18   1   5   -3.93   16.80
 -18   2   5  -25.99   17.19
 -18   2   5   23.47   20.49
 -18   2   5   -4.49   16.30
 -18   2   5   25.01   18.60
 -18   2   5    7.77   18.43
 -18   3   5   40.42   26.41
 -18   3   5   24.14   21.55
 -18   3   5   33.54   24.98
 -18   3   5   23.65   21.21
 -18   4   5    1.92   18.80
 -18   4   5   -8.92   18.95
 -18   4   5   -7.74   21.40
 -18   5   5  -11.72   20.53
 -18   5   5   14.25   23.75
 -18   5   5    6.51   21.33
 -18   6   5   -6.17   20.20
 -18   6   5   28.98   24.81
 -18   6   5    5.39   19.74
 -18  -5   6   -5.81   17.37
 -18  -5   6  -23.84   19.30
 -18  -4   6   -3.72   17.25
 -18  -4   6   24.20   21.98
 -18  -4   6   25.13   23.99
 -18  -3   6   -5.81   17.70
 -18  -3   6   15.74   22.19
 -18  -3   6   -7.77   16.54
 -18  -2   6   16.52   20.05
 -18  -2   6    4.70   21.49
 -18  -2   6   16.94   21.24
 -18  -1   6    8.25   19.08
 -18  -1   6   -0.57   18.33
 -18  -1   6   -9.67   17.66
 -18   0   6  178.58   39.63
 -18   0   6  115.34   33.33
 -18   0   6  128.07   35.51
 -18   1   6   16.81   20.03
 -18   1   6    8.58   18.55
 -18   1   6   -2.82   17.96
 -18   2   6   23.94   20.24
 -18   2   6    3.17   19.58
 -18   2   6  -22.90   15.30
 -18   3   6   -0.28   21.86
 -18   3   6    8.87   20.64
 -18   3   6   -8.10   14.99
 -18   3   6   -0.38   20.15
 -18   4   6   29.15   24.97
 -18   4   6   -9.18   20.95
 -18   4   6   40.94   24.14
 -18   5   6   -5.85   21.61
 -18   5   6  -15.81   22.09
 -18   5   6    9.01   22.18
 -18  -5   7  -21.69   21.29
 -18  -5   7    2.50   21.07
 -18  -4   7   10.34   22.79
 -18  -4   7  -19.81   17.68
 -18  -4   7   33.50   24.63
 -18  -3   7   77.66   30.16
 -18  -3   7   53.11   27.23
 -18  -3   7   62.99   29.21
 -18  -2   7   35.48   22.73
 -18  -2   7   17.81   22.53
 -18  -2   7  -15.60   18.33
 -18  -1   7  104.24   31.98
 -18  -1   7   72.29   27.88
 -18  -1   7   24.14   24.34
 -18   0   7  -16.06   16.44
 -18   0   7  -12.31   16.13
 -18   0   7    5.84   18.65
 -18   1   7   67.42   28.76
 -18   1   7  110.52   32.41
 -18   1   7   59.40   26.45
 -18   2   7  -18.36   16.02
 -18   2   7    9.18   22.50
 -18   2   7   -4.44   18.15
 -18   3   7   66.10   30.85
 -18   3   7   64.24   27.75
 -18   3   7   79.59   29.38
 -18   4   7   32.60   27.64
 -18   4   7    7.43   22.90
 -18   4   7   20.80   23.35
 -18   4   7  -23.56   16.54
 -18   5   7   18.88   25.81
 -18   5   7   81.70   33.53
 -18   5   7   -7.87   20.67
 -18  -4   8   56.20   27.18
 -18  -4   8   25.99   25.16
 -18  -4   8  -13.39   20.34
 -18  -3   8  -10.23   20.12
 -18  -3   8    2.14   19.89
 -18  -3   8   -5.07   19.63
 -18  -2   8   96.37   31.66
 -18  -2   8  130.14   36.20
 -18  -2   8  120.79   37.01
 -18  -1   8  -35.45   16.00
 -18  -1   8  -11.14   16.92
 -18  -1   8   19.19   20.52
 -18   0   8  146.72   35.90
 -18   0   8  138.42   39.00
 -18   0   8  121.67   35.34
 -18   1   8   11.10   19.78
 -18   1   8    1.91   19.21
 -18   1   8   22.98   21.66
 -18   2   8   88.53   30.18
 -18   2   8   52.89   29.71
 -18   2   8   98.44   32.19
 -18   3   8    2.49   21.42
 -18   3   8   -9.08   20.24
 -18   3   8   -3.59   19.84
 -18   4   8  -15.56   20.08
 -18   4   8   -3.12   23.87
 -18   4   8  -16.16   20.05
 -18  -3   9   29.72   23.81
 -18  -3   9   40.61   26.70
 -18  -3   9   33.45   25.31
 -18  -2   9   12.92   22.31
 -18  -2   9    1.46   21.57
 -18  -2   9   -3.77   18.81
 -18  -1   9   63.07   28.24
 -18  -1   9   59.31   27.39
 -18  -1   9   45.12   28.43
 -18   0   9    4.35   20.47
 -18   0   9   11.05   20.62
 -18   0   9   21.33   23.67
 -18   1   9   13.44   22.14
 -18   1   9   11.75   21.78
 -18   1   9   52.03   27.33
 -18   2   9   11.75   21.01
 -18   2   9   -3.99   18.93
 -18   2   9    5.59   21.83
 -18   3   9   48.93   29.28
 -18   3   9    0.14   22.07
 -18   3   9    5.29   22.65
 -18  -1  10  -23.62   15.93
 -18  -1  10   12.74   20.49
 -18  -1  10    1.95   21.41
 -18   0  10   19.05   21.30
 -18   0  10  -22.49   17.29
 -18   0  10   31.51   25.00
 -18   1  10   36.58   25.36
 -18   1  10   -4.47   20.08
 -18   1  10   34.21   24.19
 -17   0 -11   11.79    9.33
 -17   0 -11   -2.40    9.14
 -17   0 -11    2.03    8.20
 -17   0 -11  -10.73    6.99
 -17  -3 -10   21.39   17.75
 -17  -3 -10   64.00   18.13
 -17  -3 -10   45.85   16.39
 -17  -2 -10   -8.10   18.91
 -17  -2 -10   -9.26    9.14
 -17  -2 -10    2.26   12.67
 -17  -2 -10    1.78   10.83
 -17  -1 -10   21.60   21.22
 -17  -1 -10   21.18   10.92
 -17  -1 -10   11.29   11.35
 -17  -1 -10    6.82    9.86
 -17  -1 -10   29.43   12.92
 -17   0 -10   -5.85    8.26
 -17   0 -10   -4.15    8.93
 -17   0 -10    7.64    9.19
 -17   0 -10   -4.69    8.61
 -17   1 -10   32.72   12.02
 -17   1 -10   34.55   11.56
 -17   1 -10    5.35    8.85
 -17   1 -10    5.24    9.36
 -17   2 -10   -7.13    9.96
 -17   2 -10    1.48    9.33
 -17   2 -10    4.92   10.70
 -17   2 -10   -1.07   10.03
 -17   3 -10   40.85   14.70
 -17   3 -10   72.11   17.67
 -17   3 -10   35.05   14.51
 -17  -4  -9   23.07   16.55
 -17  -4  -9   19.79   16.02
 -17  -4  -9   21.93   16.20
 -17  -3  -9    0.76   13.51
 -17  -3  -9    0.36   12.15
 -17  -3  -9   17.48   14.93
 -17  -2  -9   26.53   13.19
 -17  -2  -9   20.18   14.57
 -17  -2  -9   44.28   22.82
 -17  -2  -9   43.00   14.28
 -17  -1  -9   10.74   11.94
 -17  -1  -9  -10.65   15.24
 -17  -1  -9    0.38   10.37
 -17  -1  -9    1.18    9.77
 -17  -1  -9   -9.02    8.97
 -17   0  -9    7.70    9.68
 -17   0  -9   -5.46    9.48
 -17   0  -9    6.60   10.09
 -17   0  -9   -4.18    8.00
 -17   1  -9   -0.52    8.54
 -17   1  -9   -7.14    9.11
 -17   1  -9    2.28    9.00
 -17   1  -9    8.17   10.59
 -17   1  -9   -2.35    8.71
 -17   2  -9   23.84   12.05
 -17   2  -9   19.83   11.86
 -17   2  -9   25.23   12.17
 -17   2  -9   22.54   12.55
 -17   2  -9   15.43   12.13
 -17   3  -9   -3.27   11.31
 -17   3  -9    9.16   11.84
 -17   3  -9   -1.42   11.76
 -17   3  -9   18.90   13.05
 -17   4  -9   32.57   16.48
 -17   4  -9    5.21   12.81
 -17   4  -9   28.78   13.90
 -17   4  -9   16.28   14.80
 -17  -5  -8  -11.56   15.29
 -17  -5  -8  -25.42   12.92
 -17  -5  -8   -6.88   13.52
 -17  -4  -8   -2.60   15.15
 -17  -4  -8    9.13   15.91
 -17  -4  -8  -14.00   11.77
 -17  -3  -8  -13.12   16.06
 -17  -3  -8   19.16   14.34
 -17  -3  -8    1.75   13.01
 -17  -3  -8   10.89   14.47
 -17  -2  -8   21.92   12.95
 -17  -2  -8   13.13   17.91
 -17  -2  -8   18.94   13.98
 -17  -2  -8   13.90   13.43
 -17  -2  -8   23.98   13.20
 -17  -1  -8   -5.19   10.16
 -17  -1  -8   17.32   12.64
 -17  -1  -8    1.34   18.89
 -17  -1  -8   11.53   10.91
 -17  -1  -8    4.58   10.63
 -17   0  -8    3.99   10.20
 -17   0  -8   -9.48    8.93
 -17   0  -8   -6.94    8.36
 -17   0  -8    7.56   10.01
 -17   0  -8  -37.91   15.94
 -17   0  -8   -6.35   10.24
 -17   1  -8    6.42   10.38
 -17   1  -8   25.20   11.36
 -17   1  -8   16.06   11.55
 -17   1  -8   22.79   12.59
 -17   1  -8    8.19   10.51
 -17   2  -8    5.25   10.97
 -17   2  -8   13.48   11.71
 -17   2  -8   -2.36   10.39
 -17   2  -8   22.40   12.38
 -17   2  -8    8.92   11.32
 -17   3  -8   -1.71   11.09
 -17   3  -8   -2.76   10.68
 -17   3  -8   22.28   14.38
 -17   3  -8   11.01   12.45
 -17   4  -8   11.30   14.33
 -17   4  -8   -0.76   13.44
 -17   4  -8   22.15   13.83
 -17   4  -8   -8.20   12.09
 -17   5  -8   -9.69   14.69
 -17   5  -8   14.40   15.29
 -17   5  -8  -13.10   12.93
 -17   5  -8    8.99   15.87
 -17  -5  -7   -3.28   13.84
 -17  -5  -7   38.81   19.98
 -17  -5  -7   52.27   21.79
 -17  -4  -7   26.24   16.50
 -17  -4  -7   17.34   16.91
 -17  -4  -7   18.23   16.66
 -17  -3  -7   26.16   15.65
 -17  -3  -7   46.76   16.59
 -17  -3  -7   31.89   21.34
 -17  -3  -7   32.04   16.75
 -17  -2  -7    3.92   12.08
 -17  -2  -7   35.25   20.28
 -17  -2  -7   -4.49   11.43
 -17  -2  -7   -7.08   11.26
 -17  -2  -7   32.32   13.74
 -17  -1  -7   21.82   12.56
 -17  -1  -7   34.16   21.46
 -17  -1  -7   25.83   13.01
 -17  -1  -7   22.19   13.09
 -17  -1  -7   38.87   14.89
 -17  -1  -7   35.01   15.52
 -17   0  -7    1.00    9.10
 -17   0  -7  -12.51    8.95
 -17   0  -7  -13.38   17.36
 -17   0  -7   -8.60    9.74
 -17   0  -7    5.44   10.61
 -17   0  -7   -7.51   10.24
 -17   1  -7   20.67   13.15
 -17   1  -7   30.45   12.60
 -17   1  -7   26.29   13.17
 -17   1  -7    2.90   11.35
 -17   1  -7   23.13   12.94
 -17   2  -7   11.65   12.44
 -17   2  -7    6.50   11.56
 -17   2  -7   42.68   14.91
 -17   2  -7    2.03   11.66
 -17   2  -7   26.65   13.69
 -17   3  -7   48.73   16.39
 -17   3  -7   21.05   14.31
 -17   3  -7   42.77   16.51
 -17   3  -7   23.02   13.66
 -17   4  -7   10.30   15.72
 -17   4  -7   12.37   15.14
 -17   4  -7   14.03   13.94
 -17   4  -7   -2.04   12.94
 -17   5  -7  -18.62   13.48
 -17   5  -7   25.44   15.89
 -17   5  -7   -9.93   16.03
 -17   5  -7    1.78   15.32
 -17  -6  -6    2.86   18.52
 -17  -6  -6    9.74   19.80
 -17  -5  -6   51.66   20.81
 -17  -5  -6   63.74   21.84
 -17  -5  -6   73.81   23.82
 -17  -4  -6   -7.88   17.70
 -17  -4  -6   -7.45   14.10
 -17  -4  -6   -6.65   12.83
 -17  -4  -6   -8.61   14.94
 -17  -3  -6   37.48   16.37
 -17  -3  -6   34.81   15.79
 -17  -3  -6   15.02   16.33
 -17  -3  -6    9.27   19.32
 -17  -2  -6   -4.86   10.38
 -17  -2  -6    0.96   12.65
 -17  -2  -6  -42.06   13.44
 -17  -2  -6    4.21   12.23
 -17  -1  -6   -7.04   11.62
 -17  -1  -6    1.21   16.14
 -17  -1  -6   10.83   11.10
 -17  -1  -6   12.60   12.36
 -17  -1  -6    3.44   11.44
 -17  -1  -6   10.68   11.68
 -17   0  -6   -0.01   10.69
 -17   0  -6   -2.19   10.34
 -17   0  -6    3.22   11.69
 -17   0  -6   -2.61    9.87
 -17   0  -6  -21.10   16.99
 -17   0  -6    5.59   12.09
 -17   1  -6  -10.28    9.99
 -17   1  -6   16.88   13.28
 -17   1  -6    7.83   12.02
 -17   1  -6  -32.47   16.00
 -17   1  -6    8.36   10.92
 -17   1  -6   10.17   10.79
 -17   2  -6  -17.26   10.03
 -17   2  -6   12.41   11.93
 -17   2  -6   -0.62   10.11
 -17   2  -6  -11.67   10.78
 -17   2  -6    6.70   12.12
 -17   3  -6   46.66   17.35
 -17   3  -6   11.48   12.49
 -17   3  -6   10.42   13.38
 -17   3  -6   24.73   14.87
 -17   4  -6    2.59   14.33
 -17   4  -6    6.03   13.42
 -17   4  -6  -10.33   12.80
 -17   4  -6   15.97   15.30
 -17   5  -6   42.21   19.90
 -17   5  -6   17.02   18.71
 -17   5  -6   63.47   20.48
 -17   5  -6   50.52   20.49
 -17   6  -6  -39.47   11.53
 -17   6  -6  -23.95   14.09
 -17   6  -6   -3.41   16.32
 -17   6  -6    0.33   17.23
 -17  -6  -5   67.32   25.62
 -17  -6  -5   75.37   26.81
 -17  -5  -5   -5.08   15.16
 -17  -5  -5   17.77   18.01
 -17  -5  -5   15.73   17.59
 -17  -4  -5  286.80   41.06
 -17  -4  -5  250.49   40.49
 -17  -4  -5  219.59   37.93
 -17  -4  -5  225.50   40.01
 -17  -3  -5   -6.62   13.23
 -17  -3  -5  -11.26   11.86
 -17  -3  -5   -4.60   17.29
 -17  -3  -5   -8.64   12.64
 -17  -2  -5   -6.89   11.30
 -17  -2  -5   -0.46   13.38
 -17  -2  -5   -6.76   10.92
 -17  -2  -5  -12.75   16.27
 -17  -2  -5   -9.23   11.13
 -17  -1  -5   -7.98   15.85
 -17  -1  -5   -7.73   10.72
 -17  -1  -5  -12.27   10.04
 -17  -1  -5  -12.01    9.47
 -17  -1  -5   -4.43   10.17
 -17  -1  -5   13.85   11.93
 -17   0  -5    3.10   11.22
 -17   0  -5    9.29   12.47
 -17   0  -5    2.09   11.41
 -17   0  -5   -8.21    9.97
 -17   0  -5   26.31   20.01
 -17   0  -5    2.95   11.19
 -17   1  -5   -9.37   10.46
 -17   1  -5   10.47   12.14
 -17   1  -5   -2.77   11.35
 -17   1  -5   19.65   12.64
 -17   1  -5    2.37   18.96
 -17   1  -5  -10.82   10.49
 -17   2  -5    0.37   11.40
 -17   2  -5    3.30   20.41
 -17   2  -5   -1.74   11.71
 -17   2  -5    5.08   11.82
 -17   2  -5   10.33   12.92
 -17   2  -5    0.51   11.97
 -17   3  -5    6.03   12.74
 -17   3  -5   -3.26   11.75
 -17   3  -5    1.57   13.01
 -17   3  -5    7.77   13.56
 -17   4  -5  253.12   38.75
 -17   4  -5  238.07   37.95
 -17   4  -5  279.10   40.62
 -17   4  -5  221.60   37.68
 -17   5  -5  -17.53   12.81
 -17   5  -5    6.68   15.70
 -17   5  -5   -5.13   14.99
 -17   5  -5   -7.01   14.59
 -17   6  -5   86.10   27.08
 -17   6  -5   75.95   24.81
 -17   6  -5  101.60   26.31
 -17   6  -5   94.85   27.44
 -17  -7  -4   33.94   23.62
 -17  -6  -4    0.31   16.77
 -17  -6  -4   -7.01   16.78
 -17  -5  -4  132.65   33.70
 -17  -5  -4  136.93   33.20
 -17  -5  -4  175.39   33.67
 -17  -5  -4  148.60   31.86
 -17  -4  -4    3.47   15.90
 -17  -4  -4    0.91   15.12
 -17  -4  -4   -3.15   17.57
 -17  -4  -4   -0.15   12.62
 -17  -4  -4   10.19   19.28
 -17  -3  -4  118.52   25.09
 -17  -3  -4  147.84   27.72
 -17  -3  -4  117.25   27.44
 -17  -3  -4  116.01   29.49
 -17  -3  -4   95.34   27.03
 -17  -2  -4    1.64   15.39
 -17  -2  -4   10.75   18.03
 -17  -2  -4   11.72   12.34
 -17  -2  -4  -14.02   11.14
 -17  -2  -4   -0.50   12.66
 -17  -2  -4    7.46   13.25
 -17  -1  -4    6.82   17.82
 -17  -1  -4   10.45   12.96
 -17  -1  -4    1.46   11.06
 -17  -1  -4    7.97   12.43
 -17  -1  -4   15.77   12.94
 -17  -1  -4    8.63   14.02
 -17  -1  -4    6.67   14.04
 -17   0  -4    8.81   12.12
 -17   0  -4  -12.88   12.34
 -17   0  -4   -9.58   11.02
 -17   0  -4    2.43   16.98
 -17   0  -4   -1.99   10.84
 -17   0  -4  -12.39   10.15
 -17   0  -4   19.36   12.79
 -17   1  -4    8.32   13.18
 -17   1  -4    4.75   12.66
 -17   1  -4   19.64   13.69
 -17   1  -4    0.94   11.75
 -17   1  -4   17.46   13.12
 -17   1  -4   18.90   18.14
 -17   2  -4   -8.94   11.89
 -17   2  -4    6.03   12.90
 -17   2  -4   -8.49   12.18
 -17   2  -4  -11.04   11.11
 -17   2  -4  -11.83   11.05
 -17   2  -4   -1.09   19.48
 -17   3  -4  144.37   26.12
 -17   3  -4  142.43   26.39
 -17   3  -4  106.50   31.33
 -17   3  -4   84.29   23.82
 -17   3  -4  112.60   25.31
 -17   4  -4   20.04   15.13
 -17   4  -4   14.96   15.75
 -17   4  -4  -15.66   17.18
 -17   4  -4    6.63   14.44
 -17   4  -4   11.73   15.96
 -17   5  -4  130.91   28.60
 -17   5  -4  129.79   29.40
 -17   5  -4  150.70   30.15
 -17   5  -4  110.58   27.76
 -17   6  -4   -9.56   16.66
 -17   6  -4    4.47   16.88
 -17   6  -4   55.85   22.51
 -17   7  -4   -1.68   15.76
 -17   7  -4   16.77   21.45
 -17  -7  -3   17.19   20.06
 -17  -7  -3  -20.38   18.40
 -17  -6  -3   56.54   24.10
 -17  -6  -3   69.16   26.16
 -17  -5  -3   50.62   22.20
 -17  -5  -3   12.20   15.44
 -17  -5  -3   46.99   21.52
 -17  -5  -3   18.24   18.83
 -17  -4  -3   36.51   18.44
 -17  -4  -3   22.36   18.81
 -17  -4  -3   29.88   16.49
 -17  -4  -3   48.22   19.10
 -17  -3  -3   57.34   19.39
 -17  -3  -3   43.12   22.49
 -17  -3  -3  100.28   25.49
 -17  -3  -3   33.88   18.78
 -17  -3  -3   56.52   19.50
 -17  -3  -3   38.62   18.02
 -17  -2  -3   46.29   17.40
 -17  -2  -3   27.20   20.00
 -17  -2  -3   20.43   15.00
 -17  -2  -3   36.70   17.47
 -17  -2  -3   42.00   16.43
 -17  -2  -3   39.93   20.17
 -17  -1  -3   16.14   14.00
 -17  -1  -3   13.82   19.05
 -17  -1  -3   15.97   14.45
 -17  -1  -3   16.53   14.18
 -17  -1  -3   21.73   13.56
 -17  -1  -3   32.94   16.85
 -17  -1  -3   11.18   13.99
 -17   0  -3    1.74   12.85
 -17   0  -3   37.56   21.57
 -17   0  -3    1.47   11.31
 -17   0  -3   -8.76   10.19
 -17   0  -3  -19.98   10.41
 -17   0  -3   -7.90   13.09
 -17   0  -3    7.43   12.83
 -17   1  -3    7.90   12.67
 -17   1  -3   -9.35   17.04
 -17   1  -3    3.07   12.55
 -17   1  -3   13.41   13.64
 -17   1  -3  -20.37   10.91
 -17   1  -3   49.85   17.92
 -17   2  -3   43.01   16.69
 -17   2  -3   53.73   19.02
 -17   2  -3   48.08   17.15
 -17   2  -3   41.92   22.10
 -17   2  -3   10.59   14.56
 -17   3  -3   58.59   19.48
 -17   3  -3  108.00   22.50
 -17   3  -3   33.49   23.19
 -17   3  -3   32.72   18.27
 -17   3  -3   41.39   17.84
 -17   4  -3   39.21   18.69
 -17   4  -3   17.79   16.65
 -17   4  -3   44.90   19.87
 -17   4  -3   39.14   18.27
 -17   4  -3   71.47   27.12
 -17   5  -3   32.02   24.05
 -17   5  -3   32.72   19.02
 -17   5  -3    3.71   14.86
 -17   5  -3    4.68   16.41
 -17   5  -3   25.64   17.51
 -17   6  -3   19.74   19.30
 -17   6  -3   36.13   26.05
 -17   6  -3   29.32   20.19
 -17   7  -3    0.18   23.96
 -17   7  -3   17.77   21.33
 -17   7  -3   23.48   21.43
 -17  -7  -2   15.39   22.01
 -17  -7  -2   26.74   22.25
 -17  -6  -2   34.06   22.05
 -17  -6  -2   -9.64   16.92
 -17  -5  -2    4.92   16.42
 -17  -5  -2    8.45   18.00
 -17  -4  -2    5.79   13.42
 -17  -4  -2   30.09   19.10
 -17  -4  -2    7.92   15.69
 -17  -4  -2   36.96   18.73
 -17  -3  -2   -5.98   14.00
 -17  -3  -2   12.30   14.82
 -17  -3  -2    8.89   17.51
 -17  -3  -2   -4.67   15.16
 -17  -3  -2   -0.19   13.17
 -17  -3  -2  -22.98   10.78
 -17  -2  -2   -0.95   14.28
 -17  -2  -2   16.67   14.83
 -17  -2  -2  -14.79   12.08
 -17  -2  -2    5.21   13.64
 -17  -2  -2   44.76   20.29
 -17  -2  -2   45.27   16.55
 -17  -1  -2    3.08   13.04
 -17  -1  -2    3.90   11.04
 -17  -1  -2   -6.68   12.58
 -17  -1  -2   -6.72   12.62
 -17  -1  -2   30.74   20.49
 -17  -1  -2    2.30   12.45
 -17   0  -2    7.44   11.86
 -17   0  -2    0.35   13.38
 -17   0  -2    2.05   12.46
 -17   0  -2    3.19   12.50
 -17   0  -2   13.17   17.70
 -17   0  -2  -13.92   12.85
 -17   0  -2   -3.95   11.35
 -17   1  -2    4.07   12.74
 -17   1  -2    5.24   13.52
 -17   1  -2   11.77   17.98
 -17   1  -2  -15.11    9.19
 -17   1  -2  -18.56   10.79
 -17   1  -2  -12.95   12.31
 -17   2  -2   27.96   21.38
 -17   2  -2    2.88   14.05
 -17   2  -2   -4.05   13.25
 -17   2  -2    0.53   11.65
 -17   2  -2   -2.34   11.74
 -17   3  -2   10.25   14.66
 -17   3  -2   -4.47   16.44
 -17   3  -2   13.50   15.11
 -17   3  -2   -5.90   11.05
 -17   3  -2   -3.15   12.52
 -17   4  -2   15.28   16.36
 -17   4  -2   10.80   14.34
 -17   4  -2   16.28   17.30
 -17   4  -2    6.97   19.79
 -17   4  -2   -8.80   12.10
 -17   5  -2    9.13   21.68
 -17   5  -2    2.63   16.96
 -17   5  -2   10.76   14.74
 -17   5  -2  -16.95   11.72
 -17   5  -2   -1.14   15.35
 -17   6  -2    1.48   17.23
 -17   6  -2   21.37   23.68
 -17   6  -2   24.90   20.42
 -17   7  -2   -0.54   17.40
 -17   7  -2   38.23   26.37
 -17   7  -2   11.23   18.57
 -17  -7  -1   32.82   23.88
 -17  -7  -1   24.89   21.18
 -17  -6  -1    6.00   18.50
 -17  -6  -1   35.54   22.31
 -17  -5  -1    5.45   19.93
 -17  -5  -1    6.82   17.46
 -17  -4  -1   25.78   17.60
 -17  -4  -1  -17.67   13.84
 -17  -4  -1  -12.02   13.05
 -17  -4  -1    8.89   15.86
 -17  -3  -1   -7.51   16.71
 -17  -3  -1   -3.83   14.13
 -17  -3  -1   11.45   14.14
 -17  -3  -1   19.75   14.98
 -17  -3  -1   -4.68   13.72
 -17  -3  -1   13.25   16.32
 -17  -3  -1   12.49   14.13
 -17  -2  -1   11.79   14.64
 -17  -2  -1   24.24   21.53
 -17  -2  -1   30.76   16.37
 -17  -2  -1   23.30   16.00
 -17  -2  -1  -14.08   12.35
 -17  -2  -1   32.42   17.60
 -17  -2  -1   18.33   17.61
 -17  -1  -1   10.42   14.43
 -17  -1  -1   27.21   15.18
 -17  -1  -1   16.72   13.63
 -17  -1  -1   36.38   19.11
 -17  -1  -1   -1.53   13.25
 -17  -1  -1   -4.12   11.25
 -17  -1  -1  -17.89   11.62
 -17   0  -1   16.68   14.23
 -17   0  -1  -12.84   10.72
 -17   0  -1   35.81   20.26
 -17   0  -1   -3.82   11.07
 -17   0  -1   -1.06   15.01
 -17   0  -1   26.28   15.87
 -17   0  -1   -2.17   14.34
 -17   1  -1   17.88   13.08
 -17   1  -1   12.91   14.89
 -17   1  -1    6.26   13.69
 -17   1  -1    8.56   13.21
 -17   1  -1  -12.51   12.37
 -17   1  -1    6.45   17.23
 -17   2  -1   46.53   18.66
 -17   2  -1  -20.91   15.22
 -17   2  -1   46.47   16.32
 -17   2  -1   23.22   16.25
 -17   2  -1   46.72   17.71
 -17   2  -1   15.26   15.60
 -17   3  -1   -5.80   12.94
 -17   3  -1   38.32   22.25
 -17   3  -1    4.66   13.01
 -17   3  -1   22.34   15.93
 -17   3  -1   -6.27   13.02
 -17   4  -1   15.14   15.99
 -17   4  -1   20.63   16.02
 -17   4  -1   -2.15   15.52
 -17   4  -1   13.78   16.17
 -17   4  -1   -6.97   18.41
 -17   5  -1  -10.10   14.67
 -17   5  -1    7.46   17.00
 -17   5  -1    0.78   19.23
 -17   6  -1   77.08   25.85
 -17   6  -1   79.98   31.97
 -17   6  -1   50.60   24.20
 -17   7  -1   -1.85   22.05
 -17   7  -1   -1.15   20.35
 -17   7  -1    3.37   18.25
 -17  -7   0   16.01   21.14
 -17  -7   0   19.40   21.73
 -17  -6   0  -25.75   14.28
 -17  -6   0  -12.40   15.63
 -17  -5   0    0.62   16.98
 -17  -5   0   43.36   23.17
 -17  -4   0   29.29   21.31
 -17  -4   0   41.90   19.75
 -17  -4   0   30.05   19.14
 -17  -3   0  317.11   46.34
 -17  -3   0  228.68   41.47
 -17  -3   0  370.87   50.28
 -17  -3   0  326.16   46.83
 -17  -3   0  234.60   43.91
 -17  -3   0  238.38   42.07
 -17  -2   0   -0.37   15.37
 -17  -2   0    6.26   13.16
 -17  -2   0   -6.17   14.30
 -17  -2   0    0.01   12.59
 -17  -2   0   -3.23   18.19
 -17  -2   0   -9.18   12.14
 -17  -2   0   -4.53   13.45
 -17  -1   0  107.52   28.15
 -17  -1   0   98.32   24.69
 -17  -1   0  136.67   29.07
 -17  -1   0  119.67   25.80
 -17  -1   0  117.16   27.28
 -17  -1   0  131.18   30.65
 -17  -1   0  100.51   26.39
 -17   0   0   -4.84   13.53
 -17   0   0    0.45    9.65
 -17   0   0    6.32   13.24
 -17   0   0  -14.78   11.86
 -17   0   0   -4.02   11.03
 -17   0   0   -1.08   16.26
 -17   0   0    2.80   15.77
 -17   1   0  127.62   28.52
 -17   1   0  103.65   29.14
 -17   1   0  103.36   24.30
 -17   1   0  109.93   26.88
 -17   1   0  103.85   25.66
 -17   1   0  136.20   27.21
 -17   1   0   92.57   24.97
 -17   2   0    4.17   12.75
 -17   2   0   13.20   15.70
 -17   2   0    4.48   14.93
 -17   2   0   -4.81   12.20
 -17   2   0   40.86   19.76
 -17   2   0    0.47   13.00
 -17   3   0  221.43   39.97
 -17   3   0  277.97   47.44
 -17   3   0  236.02   39.74
 -17   3   0  260.34   43.39
 -17   3   0  323.10   46.35
 -17   4   0   21.82   18.28
 -17   4   0   40.41   19.63
 -17   4   0   19.39   16.52
 -17   4   0   32.28   23.38
 -17   5   0   12.73   17.46
 -17   5   0   28.69   21.52
 -17   5   0   30.12   20.13
 -17   6   0   26.23   19.94
 -17   6   0    9.28   19.96
 -17   6   0   68.14   28.61
 -17   7   0   17.50   20.25
 -17   7   0   31.04   23.15
 -17   7   0   45.73   26.38
 -17  -7   1    7.98   21.22
 -17  -6   1   76.23   29.45
 -17  -6   1   81.06   30.46
 -17  -6   1   -3.72   17.60
 -17  -5   1   24.92   18.39
 -17  -5   1  -19.56   17.42
 -17  -5   1   -2.67   18.63
 -17  -4   1    9.82   18.20
 -17  -4   1   16.23   17.57
 -17  -4   1   22.35   19.73
 -17  -4   1   19.51   18.75
 -17  -3   1   -1.27   14.80
 -17  -3   1   19.32   16.38
 -17  -3   1   11.09   16.18
 -17  -3   1    9.14   19.09
 -17  -2   1   11.04   14.68
 -17  -2   1   56.44   22.51
 -17  -2   1   38.44   17.82
 -17  -2   1   24.88   17.55
 -17  -2   1    4.57   14.06
 -17  -2   1   -5.07   12.39
 -17  -2   1    0.36   13.94
 -17  -1   1    9.85   15.49
 -17  -1   1   14.73   16.70
 -17  -1   1   -6.29   12.25
 -17  -1   1    3.39   11.83
 -17  -1   1   12.53   19.22
 -17  -1   1   -3.51   14.07
 -17  -1   1   28.59   17.86
 -17   0   1  -17.44   12.49
 -17   0   1   -3.57   11.69
 -17   0   1   -4.02   13.38
 -17   0   1    2.03   14.77
 -17   0   1  -12.61   11.90
 -17   0   1    4.09   18.51
 -17   0   1   27.53   18.75
 -17   1   1    4.81   14.07
 -17   1   1    3.88   17.24
 -17   1   1   15.30   15.84
 -17   1   1   -3.35   16.53
 -17   1   1   18.32   15.96
 -17   1   1   -1.95   12.34
 -17   1   1    3.45   13.14
 -17   2   1   31.46   17.43
 -17   2   1   15.22   15.64
 -17   2   1   28.90   16.86
 -17   2   1   15.48   14.28
 -17   2   1   23.52   20.02
 -17   2   1  -23.35   11.28
 -17   3   1  -18.87   12.14
 -17   3   1   28.84   18.23
 -17   3   1   20.20   15.59
 -17   3   1   21.97   20.87
 -17   3   1    1.14   14.03
 -17   3   1    9.81   16.45
 -17   4   1    1.48   19.00
 -17   4   1   23.15   18.80
 -17   4   1    0.00   15.95
 -17   4   1    5.12   16.12
 -17   5   1   23.15   19.78
 -17   5   1   25.09   20.11
 -17   5   1   30.57   24.71
 -17   5   1   44.52   21.08
 -17   6   1  108.25   33.31
 -17   6   1   73.79   27.07
 -17   6   1   55.80   24.75
 -17   7   1   14.37   22.18
 -17   7   1   23.56   22.07
 -17   7   1   -6.97   21.40
 -17  -7   2   37.33   22.77
 -17  -7   2   -9.19   20.26
 -17  -6   2   14.75   19.11
 -17  -6   2   34.65   23.42
 -17  -6   2   54.61   25.83
 -17  -5   2   -9.10   16.76
 -17  -5   2    8.12   18.13
 -17  -5   2   -2.82   15.37
 -17  -4   2   14.13   17.14
 -17  -4   2   -7.08   16.40
 -17  -4   2   -3.40   17.46
 -17  -4   2    2.13   16.86
 -17  -3   2  -12.47   13.64
 -17  -3   2   14.82   17.01
 -17  -3   2    0.64   18.01
 -17  -3   2   -1.22   14.08
 -17  -2   2   17.84   18.32
 -17  -2   2    8.67   15.43
 -17  -2   2  -12.94   13.00
 -17  -2   2   -5.94   13.89
 -17  -1   2  -11.63   13.15
 -17  -1   2   -5.15   16.99
 -17  -1   2   -1.24   11.78
 -17  -1   2   -7.88   14.84
 -17  -1   2    1.92   14.44
 -17  -1   2   11.05   15.73
 -17   0   2   23.50   15.62
 -17   0   2  -13.66   17.12
 -17   0   2    6.88   13.93
 -17   0   2   32.63   17.90
 -17   0   2    9.95   15.67
 -17   0   2   13.54   16.49
 -17   1   2  -17.72   10.39
 -17   1   2   11.39   15.07
 -17   1   2    3.81   14.51
 -17   1   2   -0.57   13.49
 -17   1   2   14.35   16.50
 -17   1   2   -6.58   15.34
 -17   2   2  -13.32   16.30
 -17   2   2    6.41   16.19
 -17   2   2   18.15   15.65
 -17   2   2   -0.85   14.41
 -17   3   2   21.69   14.99
 -17   3   2    3.48   18.78
 -17   3   2   10.01   16.51
 -17   3   2  -13.01   12.88
 -17   4   2   -7.36   15.74
 -17   4   2  -14.43   16.79
 -17   4   2  -16.86   12.87
 -17   4   2   18.41   17.38
 -17   5   2   -7.08   19.00
 -17   5   2   16.24   18.13
 -17   5   2    1.10   16.81
 -17   5   2    2.60   16.30
 -17   6   2  -15.36   19.58
 -17   6   2    5.88   18.71
 -17   6   2  -11.17   15.72
 -17   7   2   50.84   26.84
 -17   7   2   -6.90   17.71
 -17  -7   3   17.92   26.17
 -17  -7   3   39.24   25.35
 -17  -6   3   72.79   29.27
 -17  -6   3   73.36   31.89
 -17  -5   3   25.94   21.75
 -17  -5   3   24.10   20.33
 -17  -5   3   74.55   28.00
 -17  -4   3   -7.14   18.60
 -17  -4   3    0.84   18.61
 -17  -4   3   10.76   20.34
 -17  -4   3   45.14   20.56
 -17  -3   3   66.99   23.15
 -17  -3   3   65.61   23.76
 -17  -3   3   76.77   25.33
 -17  -3   3   69.50   26.88
 -17  -2   3   16.49   19.19
 -17  -2   3  -11.69   12.54
 -17  -2   3   52.00   22.10
 -17  -2   3   14.59   17.46
 -17  -1   3   16.63   16.84
 -17  -1   3   12.16   15.16
 -17  -1   3  -44.63   11.32
 -17  -1   3   24.53   18.20
 -17  -1   3    6.22   18.19
 -17   0   3  -19.83   12.66
 -17   0   3  -23.68   17.27
 -17   0   3   10.01   15.82
 -17   0   3    7.44   16.59
 -17   0   3   37.20   19.43
 -17   1   3   20.26   16.66
 -17   1   3   35.46   17.69
 -17   1   3    4.08   19.76
 -17   1   3  -10.48   15.10
 -17   1   3    8.58   16.42
 -17   2   3   42.69   20.26
 -17   2   3   61.13   22.08
 -17   2   3   32.94   20.67
 -17   2   3   38.96   21.36
 -17   2   3   35.95   22.04
 -17   3   3   67.71   26.20
 -17   3   3   61.63   26.23
 -17   3   3   51.80   21.39
 -17   3   3   48.61   23.13
 -17   4   3    1.11   16.51
 -17   4   3   27.98   20.51
 -17   4   3    2.70   18.31
 -17   4   3   16.79   22.46
 -17   5   3   38.42   24.25
 -17   5   3   51.84   22.60
 -17   5   3  -12.40   16.01
 -17   6   3   31.79   23.85
 -17   6   3   60.70   27.33
 -17   6   3   26.99   22.77
 -17   6   3   14.20   23.01
 -17   7   3    8.43   24.01
 -17   7   3   51.87   26.32
 -17  -7   4    9.58   21.29
 -17  -7   4    0.71   23.37
 -17  -6   4  -25.02   15.88
 -17  -6   4   30.75   25.66
 -17  -5   4  192.58   41.36
 -17  -5   4  134.09   39.49
 -17  -4   4    1.38   17.80
 -17  -4   4  -20.82   14.76
 -17  -4   4    1.22   15.90
 -17  -4   4   16.69   19.25
 -17  -3   4   82.05   28.16
 -17  -3   4   82.84   28.03
 -17  -3   4   62.17   22.49
 -17  -3   4  104.34   29.50
 -17  -2   4   -6.20   16.31
 -17  -2   4    0.67   14.51
 -17  -2   4    5.44   16.35
 -17  -2   4  -18.60   14.20
 -17  -1   4    9.48   17.55
 -17  -1   4   25.56   19.21
 -17  -1   4   40.59   19.97
 -17  -1   4   -3.82   15.50
 -17   0   4   -0.93   14.59
 -17   0   4    4.65   15.79
 -17   0   4  -15.88   13.77
 -17   0   4    9.86   16.65
 -17   0   4  -18.44   17.07
 -17   1   4   13.11   17.46
 -17   1   4   18.68   21.24
 -17   1   4    5.17   15.74
 -17   1   4    3.90   16.50
 -17   1   4   20.74   17.76
 -17   2   4  -31.59   17.25
 -17   2   4   32.05   20.62
 -17   2   4    8.96   18.12
 -17   2   4  -13.95   13.15
 -17   2   4   24.72   19.76
 -17   3   4   98.67   30.11
 -17   3   4   78.99   30.23
 -17   3   4   98.98   28.75
 -17   3   4   49.59   22.53
 -17   4   4    2.59   16.88
 -17   4   4   21.84   21.78
 -17   4   4   43.79   23.91
 -17   4   4   10.65   17.50
 -17   5   4  134.20   35.53
 -17   5   4  138.59   35.59
 -17   5   4   99.19   31.78
 -17   6   4   19.57   21.90
 -17   6   4    3.21   21.88
 -17   6   4  -11.35   19.11
 -17   7   4   34.97   25.11
 -17   7   4  -12.77   20.08
 -17   7   4    6.43   24.11
 -17  -6   5   62.85   29.79
 -17  -6   5  128.15   37.94
 -17  -5   5   -1.94   21.07
 -17  -5   5    7.47   20.32
 -17  -4   5  238.56   47.53
 -17  -4   5  246.16   47.60
 -17  -4   5  223.84   48.31
 -17  -3   5    3.61   18.54
 -17  -3   5   -1.92   18.88
 -17  -3   5   11.29   16.49
 -17  -3   5  -28.14   14.26
 -17  -2   5    1.56   15.86
 -17  -2   5    3.38   15.92
 -17  -2   5    8.11   16.75
 -17  -2   5   -8.48   16.28
 -17  -1   5  -17.63   14.89
 -17  -1   5  -13.21   13.42
 -17  -1   5  -21.43   15.13
 -17  -1   5  -18.75   12.41
 -17   0   5   -3.33   16.29
 -17   0   5  -24.40   11.89
 -17   0   5  -23.27   12.58
 -17   0   5  -20.89   13.66
 -17   1   5  -16.37   15.57
 -17   1   5  -15.58   15.36
 -17   1   5   23.96   19.65
 -17   1   5   32.67   21.85
 -17   1   5    1.45   15.60
 -17   2   5   10.52   18.11
 -17   2   5   -8.51   16.35
 -17   2   5    4.05   20.05
 -17   2   5    4.79   14.53
 -17   2   5   -1.83   17.18
 -17   3   5   -3.62   14.70
 -17   3   5   -9.14   15.60
 -17   3   5  -16.56   16.51
 -17   3   5   -4.39   18.10
 -17   3   5  -25.16   20.07
 -17   4   5  218.34   45.39
 -17   4   5  246.68   46.29
 -17   4   5  230.69   48.26
 -17   5   5   -2.86   18.16
 -17   5   5    3.07   20.60
 -17   5   5   20.58   22.53
 -17   6   5   53.05   27.56
 -17   6   5   62.30   29.07
 -17  -6   6   -1.49   18.14
 -17  -6   6  -27.30   18.96
 -17  -5   6   -3.63   20.87
 -17  -5   6   -1.92   23.07
 -17  -4   6   -2.43   17.06
 -17  -4   6   -9.47   18.83
 -17  -4   6   20.31   22.53
 -17  -3   6   25.43   20.15
 -17  -3   6   -1.01   17.61
 -17  -3   6   62.81   27.04
 -17  -2   6   -4.24   15.70
 -17  -2   6   18.29   19.87
 -17  -2   6   19.27   19.18
 -17  -1   6   13.98   19.05
 -17  -1   6    3.29   18.34
 -17  -1   6   15.71   18.08
 -17   0   6    4.46   16.32
 -17   0   6  -12.81   15.14
 -17   0   6    1.63   16.48
 -17   1   6   59.33   23.28
 -17   1   6   -7.10   15.57
 -17   1   6   54.03   23.71
 -17   1   6   12.29   16.88
 -17   2   6    9.35   17.85
 -17   2   6  -12.91   17.10
 -17   2   6   -0.46   19.44
 -17   2   6   16.93   21.29
 -17   3   6   15.43   21.12
 -17   3   6   56.54   27.34
 -17   3   6   17.45   23.06
 -17   3   6   53.98   23.82
 -17   4   6  -11.73   20.01
 -17   4   6  -49.64   13.59
 -17   4   6   -9.86   17.48
 -17   5   6   64.24   27.90
 -17   5   6   51.79   28.01
 -17   5   6   96.10   31.72
 -17   6   6    5.09   21.77
 -17   6   6    3.81   23.52
 -17   6   6  -10.28   21.29
 -17  -5   7   29.20   23.80
 -17  -5   7  -29.31   18.49
 -17  -4   7   -2.30   18.97
 -17  -4   7   18.40   22.57
 -17  -4   7   22.04   21.94
 -17  -3   7   -0.58   18.05
 -17  -3   7    3.52   20.37
 -17  -3   7   18.93   20.23
 -17  -2   7   25.49   21.18
 -17  -2   7  -13.02   16.10
 -17  -2   7    6.78   18.08
 -17  -1   7  -23.64   15.16
 -17  -1   7    2.31   17.56
 -17  -1   7   10.01   18.80
 -17   0   7    9.93   20.16
 -17   0   7   12.78   19.30
 -17   0   7   11.17   18.57
 -17   1   7    3.04   18.99
 -17   1   7   31.11   23.01
 -17   1   7   37.89   22.92
 -17   2   7   17.22   19.84
 -17   2   7  -15.65   15.70
 -17   2   7   20.23   22.66
 -17   3   7   50.96   24.18
 -17   3   7  -12.90   16.37
 -17   3   7  -11.47   19.21
 -17   4   7   22.02   22.92
 -17   4   7   46.52   26.21
 -17   4   7    6.42   21.20
 -17   4   7   -4.88   19.81
 -17   5   7   -2.83   17.40
 -17   5   7   -2.42   21.59
 -17   5   7   -5.89   22.47
 -17  -5   8   -3.37   21.78
 -17  -5   8   -4.40   20.26
 -17  -4   8  -14.86   18.28
 -17  -4   8   -3.45   21.72
 -17  -4   8  -10.76   20.80
 -17  -3   8   19.55   21.90
 -17  -3   8  -12.36   19.68
 -17  -3   8   -4.81   18.51
 -17  -2   8    5.59   19.34
 -17  -2   8   30.95   22.47
 -17  -2   8   21.66   21.60
 -17  -1   8   -1.90   19.43
 -17  -1   8   20.71   20.73
 -17  -1   8    1.30   18.09
 -17   0   8   25.10   21.94
 -17   0   8    1.86   15.98
 -17   0   8  -33.84   14.53
 -17   1   8   23.59   21.74
 -17   1   8    3.64   17.43
 -17   1   8  -13.16   17.18
 -17   2   8   21.66   22.13
 -17   2   8    7.55   20.92
 -17   2   8   29.46   22.76
 -17   3   8   16.04   21.76
 -17   3   8    1.60   19.18
 -17   3   8   -1.62   20.25
 -17   4   8   18.38   21.60
 -17   4   8   14.14   22.75
 -17   4   8  -11.55   21.08
 -17   5   8  -16.10   18.42
 -17   5   8   10.67   25.36
 -17   5   8    7.03   25.54
 -17  -4   9    4.39   19.34
 -17  -4   9  -29.31   20.01
 -17  -4   9   21.80   23.52
 -17  -3   9   12.45   22.06
 -17  -3   9  -17.71   18.64
 -17  -3   9   39.13   22.85
 -17  -2   9   32.70   26.14
 -17  -2   9   -0.50   20.27
 -17  -2   9   26.44   22.35
 -17  -1   9  -32.55   14.18
 -17  -1   9   -7.94   19.64
 -17  -1   9  -13.46   16.14
 -17   0   9   10.63   24.48
 -17   0   9    6.37   18.76
 -17   0   9  -18.97   15.37
 -17   1   9   -3.10   17.30
 -17   1   9   22.44   24.18
 -17   1   9   -3.75   17.81
 -17   2   9   16.73   20.25
 -17   2   9    8.24   20.25
 -17   2   9   57.30   28.29
 -17   3   9    7.18   22.96
 -17   3   9   19.68   23.25
 -17   3   9    0.38   20.52
 -17   4   9    6.28   20.10
 -17   4   9   35.27   28.42
 -17   4   9   36.60   25.00
 -17  -3  10   33.41   26.97
 -17  -3  10   12.74   21.11
 -17  -3  10   33.75   24.41
 -17  -2  10    6.96   20.35
 -17  -2  10   -3.38   19.56
 -17  -2  10    7.35   21.74
 -17  -1  10  -14.29   18.26
 -17  -1  10   29.99   24.13
 -17  -1  10   -4.72   20.46
 -17   0  10   -3.99   19.85
 -17   0  10  -50.10   12.68
 -17   0  10  -30.05   14.77
 -17   1  10   25.10   22.48
 -17   1  10  -31.67   15.95
 -17   1  10  -17.41   18.44
 -17   2  10   -2.27   20.71
 -17   2  10    8.84   21.64
 -17   2  10   -2.64   19.59
 -17   3  10   32.04   26.91
 -17   3  10    7.84   24.48
 -17   3  10   71.37   28.97
 -17   0  11  -12.33   19.41
 -16  -2 -11   26.30   12.05
 -16  -2 -11   28.06   13.16
 -16  -2 -11   26.15   13.31
 -16  -2 -11   18.37   11.25
 -16  -1 -11   41.29   10.79
 -16  -1 -11   25.09   11.24
 -16  -1 -11   22.07    9.91
 -16  -1 -11   29.62   11.95
 -16   0 -11   32.59   10.80
 -16   0 -11   44.67   11.17
 -16   0 -11   46.17    9.80
 -16   0 -11   40.34    9.49
 -16   1 -11   13.68    7.39
 -16   1 -11   16.38    8.83
 -16   1 -11    2.96    7.76
 -16   1 -11   25.84    7.78
 -16   2 -11   32.03   11.44
 -16   2 -11   25.59   10.66
 -16   2 -11   18.30    9.70
 -16   2 -11   36.12   10.68
 -16  -4 -10    2.63   13.55
 -16  -4 -10  -25.34   11.74
 -16  -4 -10    5.67   13.44
 -16  -3 -10   19.70   15.28
 -16  -3 -10   36.26   14.10
 -16  -3 -10   29.43   14.54
 -16  -2 -10   -1.76   18.17
 -16  -2 -10    9.09   10.47
 -16  -2 -10    7.18   11.80
 -16  -2 -10   21.69   12.88
 -16  -2 -10    5.05   10.03
 -16  -1 -10   67.60   14.08
 -16  -1 -10   84.14   16.14
 -16  -1 -10   54.99   15.51
 -16  -1 -10   93.45   15.10
 -16   0 -10   75.75   13.96
 -16   0 -10   68.17   12.30
 -16   0 -10   54.28   12.99
 -16   0 -10   59.50   12.39
 -16   1 -10   71.94   13.24
 -16   1 -10   77.37   13.78
 -16   1 -10   83.06   14.82
 -16   1 -10   90.65   15.36
 -16   2 -10    7.60    9.73
 -16   2 -10    0.87    9.07
 -16   2 -10    8.39    8.66
 -16   2 -10   -2.76    8.30
 -16   3 -10   20.82   11.14
 -16   3 -10   15.79   12.26
 -16   3 -10   20.17   11.93
 -16   3 -10   27.82   13.60
 -16   3 -10    7.12   10.99
 -16   4 -10   -5.28   12.08
 -16   4 -10   -5.16    9.98
 -16   4 -10  -12.83   11.37
 -16   4 -10   -4.50   11.86
 -16  -5  -9  -23.41   11.95
 -16  -5  -9   -2.92   14.80
 -16  -4  -9   -4.77   11.35
 -16  -4  -9   -6.10   11.95
 -16  -4  -9  -16.83   10.67
 -16  -3  -9   10.89   12.58
 -16  -3  -9    3.49   13.68
 -16  -3  -9   17.59   13.58
 -16  -2  -9   65.34   16.29
 -16  -2  -9   56.19   14.95
 -16  -2  -9   33.55   15.49
 -16  -2  -9   58.55   15.98
 -16  -2  -9   70.34   24.57
 -16  -1  -9    5.38   11.06
 -16  -1  -9   22.83   10.44
 -16  -1  -9    3.43    8.67
 -16  -1  -9   15.64   10.49
 -16  -1  -9   31.51   21.16
 -16   0  -9  276.75   32.56
 -16   0  -9  269.61   33.74
 -16   0  -9  248.33   32.47
 -16   0  -9  266.21   34.02
 -16   1  -9    9.04    9.36
 -16   1  -9   23.26    9.33
 -16   1  -9   -0.21    9.20
 -16   1  -9   13.47    9.06
 -16   1  -9   15.03    9.73
 -16   2  -9   62.62   15.35
 -16   2  -9   67.58   14.29
 -16   2  -9   61.82   14.17
 -16   2  -9   47.49   14.85
 -16   2  -9   54.12   13.66
 -16   3  -9   14.98   12.03
 -16   3  -9    7.55   10.85
 -16   3  -9   11.27   11.23
 -16   3  -9    8.32   10.96
 -16   3  -9    5.76   11.23
 -16   4  -9    1.55   10.84
 -16   4  -9  -27.10   10.01
 -16   4  -9   11.26   12.91
 -16   4  -9    0.01   12.26
 -16   5  -9    5.08   14.00
 -16   5  -9    5.14   12.63
 -16   5  -9   15.95   15.66
 -16   5  -9  -18.75   12.82
 -16  -5  -8    2.56   15.62
 -16  -5  -8   -1.31   14.13
 -16  -5  -8    6.52   14.78
 -16  -4  -8   37.97   17.69
 -16  -4  -8   12.08   14.54
 -16  -4  -8   26.55   15.49
 -16  -3  -8   17.70   16.52
 -16  -3  -8    3.40   11.73
 -16  -3  -8   -5.08   11.16
 -16  -3  -8   -4.95   10.40
 -16  -2  -8    7.17   10.95
 -16  -2  -8   16.83   12.93
 -16  -2  -8   25.75   11.90
 -16  -2  -8   -1.15   17.03
 -16  -2  -8   18.19   12.19
 -16  -1  -8   25.37   11.66
 -16  -1  -8   17.74   11.58
 -16  -1  -8    7.27   19.49
 -16  -1  -8   47.65   14.20
 -16  -1  -8   41.36   12.27
 -16   0  -8   40.45   12.94
 -16   0  -8   72.13   13.37
 -16   0  -8   42.39   13.78
 -16   0  -8   49.30   12.57
 -16   0  -8   39.50   12.82
 -16   1  -8   22.69   11.91
 -16   1  -8   47.69   12.77
 -16   1  -8    4.76   10.02
 -16   1  -8   17.80    9.78
 -16   1  -8   32.88   10.97
 -16   2  -8    6.16   10.47
 -16   2  -8    8.99   10.17
 -16   2  -8   22.03   12.18
 -16   2  -8   -2.19   10.36
 -16   2  -8   10.10   11.36
 -16   3  -8    9.20   12.06
 -16   3  -8   21.60   12.99
 -16   3  -8  -13.14    9.75
 -16   3  -8   21.12   11.98
 -16   3  -8   12.77   12.70
 -16   4  -8   24.38   14.42
 -16   4  -8   19.13   12.68
 -16   4  -8   22.21   15.46
 -16   4  -8   27.89   14.34
 -16   5  -8   12.67   14.28
 -16   5  -8   12.65   14.43
 -16   5  -8   14.30   16.25
 -16   5  -8  -12.39   12.52
 -16  -6  -7    4.15   17.57
 -16  -6  -7   32.64   19.93
 -16  -5  -7    7.67   15.99
 -16  -5  -7   16.50   17.51
 -16  -5  -7   35.03   18.41
 -16  -4  -7   24.50   17.16
 -16  -4  -7   24.47   16.60
 -16  -4  -7    7.67   13.69
 -16  -3  -7   36.93   14.63
 -16  -3  -7   -0.33   12.52
 -16  -3  -7   10.31   17.18
 -16  -3  -7    6.55   13.68
 -16  -2  -7   13.83   17.29
 -16  -2  -7   -5.89   10.31
 -16  -2  -7   -1.48    9.70
 -16  -2  -7   -8.52    9.81
 -16  -2  -7  -11.06    9.21
 -16  -1  -7   24.31   11.71
 -16  -1  -7   32.63   11.94
 -16  -1  -7   39.23   13.91
 -16  -1  -7   12.48   17.76
 -16  -1  -7   17.91   12.37
 -16  -1  -7   -3.11   10.23
 -16   0  -7   40.83   12.49
 -16   0  -7   49.76   14.13
 -16   0  -7   48.90   13.52
 -16   0  -7   62.00   22.96
 -16   0  -7   16.33   12.08
 -16   0  -7   47.66   13.27
 -16   1  -7    8.09   10.55
 -16   1  -7   35.52   12.98
 -16   1  -7   19.27   12.00
 -16   1  -7   39.15   12.06
 -16   1  -7   39.83   11.90
 -16   2  -7   11.07   11.50
 -16   2  -7  -15.84    9.24
 -16   2  -7   -3.81    9.49
 -16   2  -7   -5.03   10.32
 -16   2  -7  -11.48    9.67
 -16   3  -7   26.34   13.63
 -16   3  -7   10.93   12.10
 -16   3  -7   41.14   15.11
 -16   3  -7   25.94   13.90
 -16   3  -7    8.19   13.18
 -16   4  -7   50.67   17.21
 -16   4  -7   15.64   13.71
 -16   4  -7   49.37   17.57
 -16   4  -7   13.06   13.52
 -16   5  -7   21.15   14.72
 -16   5  -7   32.30   17.10
 -16   5  -7    5.97   16.17
 -16   5  -7   28.21   15.99
 -16   6  -7   45.33   21.04
 -16   6  -7   19.19   16.92
 -16   6  -7   31.17   17.77
 -16   6  -7   -7.31   13.98
 -16  -6  -6  -16.70   15.30
 -16  -6  -6   33.71   20.07
 -16  -6  -6    0.38   15.99
 -16  -5  -6   -8.54   13.73
 -16  -5  -6   -1.94   15.47
 -16  -5  -6    5.31   15.36
 -16  -4  -6   22.35   15.18
 -16  -4  -6   -8.80   13.52
 -16  -4  -6    2.23   13.56
 -16  -4  -6   27.47   17.82
 -16  -3  -6   74.85   19.31
 -16  -3  -6   76.67   20.57
 -16  -3  -6   66.42   18.11
 -16  -3  -6   28.60   19.93
 -16  -2  -6    9.67   16.02
 -16  -2  -6    3.53   11.50
 -16  -2  -6   34.16   13.93
 -16  -2  -6    4.72   11.83
 -16  -2  -6   19.22   13.93
 -16  -1  -6    5.17   10.08
 -16  -1  -6   -1.22   10.06
 -16  -1  -6  -12.43   15.85
 -16  -1  -6    6.56   10.70
 -16  -1  -6   28.36   13.10
 -16  -1  -6    6.75   11.39
 -16   0  -6  175.87   25.96
 -16   0  -6  156.06   25.67
 -16   0  -6  182.59   26.47
 -16   0  -6  168.56   34.95
 -16   0  -6  183.82   27.22
 -16   0  -6  139.13   24.03
 -16   1  -6   -9.92    8.34
 -16   1  -6    2.28   10.87
 -16   1  -6   17.10   11.57
 -16   1  -6    6.09   10.22
 -16   1  -6  -10.56    8.92
 -16   2  -6   11.87   11.53
 -16   2  -6    4.52   11.46
 -16   2  -6   11.89   11.32
 -16   2  -6   -5.84    9.74
 -16   2  -6  -13.78    9.88
 -16   3  -6   63.61   17.61
 -16   3  -6   45.37   15.71
 -16   3  -6   23.43   14.36
 -16   3  -6   51.76   16.83
 -16   3  -6   46.81   16.45
 -16   4  -6    3.26   13.08
 -16   4  -6   -2.12   11.89
 -16   4  -6   13.86   13.67
 -16   4  -6   -0.93   12.95
 -16   5  -6  -10.57   13.24
 -16   5  -6    1.92   14.09
 -16   5  -6   15.41   14.51
 -16   5  -6  -19.49   14.00
 -16   6  -6   18.97   19.81
 -16   6  -6    6.96   15.46
 -16   6  -6   -5.49   15.26
 -16   6  -6   23.13   18.34
 -16  -7  -5   30.20   19.88
 -16  -6  -5   29.21   20.99
 -16  -6  -5  -19.55   13.83
 -16  -6  -5   16.76   18.70
 -16  -5  -5   -1.01   15.39
 -16  -5  -5   27.42   16.74
 -16  -5  -5   37.83   18.78
 -16  -5  -5   29.38   17.58
 -16  -4  -5   82.13   23.03
 -16  -4  -5  100.61   22.36
 -16  -4  -5   57.73   23.12
 -16  -4  -5   71.14   21.97
 -16  -4  -5   59.13   22.35
 -16  -3  -5   -7.30   13.51
 -16  -3  -5    6.21   13.51
 -16  -3  -5   28.80   14.78
 -16  -3  -5    4.22   13.10
 -16  -3  -5   -2.95   15.22
 -16  -2  -5   27.98   14.42
 -16  -2  -5   46.82   16.06
 -16  -2  -5  102.34   24.72
 -16  -2  -5   56.88   18.32
 -16  -2  -5   73.92   20.91
 -16  -2  -5   51.20   16.80
 -16  -2  -5   57.72   17.38
 -16  -1  -5   12.50   11.45
 -16  -1  -5    2.94   12.13
 -16  -1  -5   -1.03   15.16
 -16  -1  -5   16.46   11.38
 -16  -1  -5   13.50   13.69
 -16  -1  -5   19.51   11.72
 -16  -1  -5  -10.60    9.99
 -16   0  -5  374.64   47.42
 -16   0  -5  423.78   49.91
 -16   0  -5  361.85   46.59
 -16   0  -5  313.02   45.36
 -16   0  -5  381.05   47.95
 -16   0  -5  352.82   54.21
 -16   0  -5  426.99   50.10
 -16   1  -5   13.63   10.51
 -16   1  -5   -7.91   10.53
 -16   1  -5   21.31   11.73
 -16   1  -5    7.42   17.06
 -16   1  -5    2.59   10.00
 -16   1  -5   -0.21   11.61
 -16   2  -5   30.43   14.89
 -16   2  -5   58.50   16.54
 -16   2  -5   48.42   16.31
 -16   2  -5   30.04   15.47
 -16   2  -5   97.54   19.45
 -16   3  -5  -12.77   10.89
 -16   3  -5  -20.62   10.32
 -16   3  -5    7.03   12.14
 -16   3  -5   23.34   14.11
 -16   3  -5   23.13   13.92
 -16   4  -5   78.36   20.61
 -16   4  -5   50.43   18.06
 -16   4  -5   19.40   16.83
 -16   4  -5   82.42   20.58
 -16   5  -5   33.22   17.32
 -16   5  -5   -0.46   14.70
 -16   5  -5    0.31   15.88
 -16   5  -5   25.37   17.32
 -16   6  -5   11.83   17.21
 -16   6  -5   25.18   17.59
 -16   6  -5   78.79   24.09
 -16   6  -5   32.08   18.49
 -16   7  -5   -7.84   18.18
 -16   7  -5   -8.91   16.08
 -16  -7  -4  -13.44   16.69
 -16  -6  -4    6.81   16.92
 -16  -6  -4   -2.28   15.60
 -16  -6  -4   -9.93   15.44
 -16  -5  -4   -0.09   13.89
 -16  -5  -4  -11.34   13.29
 -16  -5  -4   -0.69   15.61
 -16  -5  -4   -3.24   17.49
 -16  -4  -4   -4.12   15.35
 -16  -4  -4   -0.01   12.02
 -16  -4  -4    5.81   16.98
 -16  -4  -4   -3.19   14.01
 -16  -4  -4   -2.02   14.80
 -16  -3  -4  166.14   28.47
 -16  -3  -4  127.61   28.05
 -16  -3  -4  198.85   33.50
 -16  -3  -4  147.34   29.95
 -16  -3  -4  192.02   33.49
 -16  -2  -4   24.51   15.42
 -16  -2  -4   26.93   12.53
 -16  -2  -4    9.42   12.67
 -16  -2  -4   -2.50   11.57
 -16  -2  -4  -12.48   10.10
 -16  -2  -4   10.17   15.84
 -16  -2  -4   -5.86   11.92
 -16  -1  -4   72.24   25.24
 -16  -1  -4   64.40   19.75
 -16  -1  -4   92.58   20.32
 -16  -1  -4  105.71   20.55
 -16  -1  -4   90.80   19.31
 -16  -1  -4   99.22   22.21
 -16  -1  -4  114.91   22.33
 -16   0  -4  113.10   22.27
 -16   0  -4  133.70   24.00
 -16   0  -4  130.82   25.51
 -16   0  -4  138.77   30.84
 -16   0  -4  138.23   23.48
 -16   0  -4  115.47   22.45
 -16   0  -4  106.85   23.73
 -16   1  -4  121.86   22.39
 -16   1  -4   95.56   28.28
 -16   1  -4  118.94   21.87
 -16   1  -4   78.99   21.63
 -16   1  -4  113.36   22.97
 -16   1  -4  114.27   21.74
 -16   2  -4   13.39   13.39
 -16   2  -4    7.56   11.82
 -16   2  -4    6.21   18.72
 -16   2  -4    2.89   11.11
 -16   2  -4   11.73   12.34
 -16   2  -4  -10.44   10.39
 -16   3  -4  149.68   26.61
 -16   3  -4  144.22   27.26
 -16   3  -4  121.23   26.61
 -16   3  -4  154.93   28.19
 -16   3  -4  155.75   27.08
 -16   4  -4    1.84   13.71
 -16   4  -4   10.07   13.48
 -16   4  -4   32.03   16.93
 -16   4  -4    0.93   13.36
 -16   5  -4   -0.71   15.36
 -16   5  -4  -13.82   12.74
 -16   5  -4   16.09   17.01
 -16   5  -4   11.35   15.10
 -16   6  -4   54.56   22.76
 -16   6  -4   42.48   20.05
 -16   6  -4    5.97   16.16
 -16   6  -4   38.55   21.31
 -16   7  -4   10.71   16.84
 -16   7  -4   22.28   19.55
 -16  -7  -3   16.01   19.79
 -16  -6  -3    4.72   16.52
 -16  -6  -3  -24.99   14.64
 -16  -5  -3  100.90   26.71
 -16  -5  -3   64.14   22.15
 -16  -5  -3   26.54   18.17
 -16  -5  -3   22.11   18.99
 -16  -4  -3   22.27   15.96
 -16  -4  -3   42.66   19.03
 -16  -4  -3   28.27   20.32
 -16  -4  -3   14.80   16.37
 -16  -4  -3   52.62   20.76
 -16  -3  -3    2.87   11.97
 -16  -3  -3   15.97   12.46
 -16  -3  -3   -1.22   14.48
 -16  -3  -3  -11.51   12.82
 -16  -3  -3   11.36   17.62
 -16  -3  -3    9.28   14.31
 -16  -2  -3    2.33   12.93
 -16  -2  -3   -0.57   11.28
 -16  -2  -3    0.57   14.59
 -16  -2  -3    2.84   11.14
 -16  -2  -3   11.84   16.68
 -16  -2  -3   -2.63   10.96
 -16  -2  -3   28.97   14.34
 -16  -1  -3    9.11   13.99
 -16  -1  -3   28.08   12.72
 -16  -1  -3   50.92   14.86
 -16  -1  -3   47.44   17.91
 -16  -1  -3   45.93   15.03
 -16  -1  -3    5.31   11.59
 -16  -1  -3   12.11   17.89
 -16   0  -3   62.11   17.74
 -16   0  -3   52.14   18.15
 -16   0  -3   79.26   18.11
 -16   0  -3   26.72   16.26
 -16   0  -3   82.99   23.61
 -16   0  -3   57.63   15.68
 -16   0  -3   54.01   19.36
 -16   1  -3   24.92   14.31
 -16   1  -3   23.86   15.05
 -16   1  -3   21.43   13.42
 -16   1  -3   16.10   11.59
 -16   1  -3   19.04   13.31
 -16   1  -3  -10.16   15.44
 -16   2  -3   -9.25   10.80
 -16   2  -3  -10.61    9.38
 -16   2  -3   -2.46   11.99
 -16   2  -3   -8.83   10.82
 -16   2  -3   -3.12   17.64
 -16   2  -3   23.29   14.79
 -16   3  -3   -0.30   13.88
 -16   3  -3   12.78   13.11
 -16   3  -3   -0.14   11.36
 -16   3  -3   -4.20   11.48
 -16   3  -3   23.98   20.33
 -16   4  -3   39.17   18.24
 -16   4  -3    6.65   19.16
 -16   4  -3   53.75   18.49
 -16   4  -3   17.45   15.29
 -16   4  -3   33.76   17.26
 -16   5  -3   34.35   19.59
 -16   5  -3   48.88   19.67
 -16   5  -3   97.33   24.17
 -16   5  -3   26.02   17.33
 -16   6  -3   13.29   18.66
 -16   6  -3   -1.40   14.28
 -16   6  -3    2.64   15.70
 -16   6  -3    9.35   16.78
 -16   7  -3   21.75   19.98
 -16   7  -3   -8.11   17.52
 -16  -7  -2    7.10   17.92
 -16  -7  -2  -34.14   15.41
 -16  -6  -2   -0.51   14.58
 -16  -6  -2   55.27   22.96
 -16  -5  -2   23.67   16.65
 -16  -5  -2  -26.89   12.84
 -16  -5  -2   25.86   17.63
 -16  -5  -2   -3.40   15.29
 -16  -4  -2   -1.08   12.90
 -16  -4  -2   33.08   16.31
 -16  -4  -2    4.84   14.59
 -16  -4  -2   17.61   17.94
 -16  -3  -2   -4.16   12.21
 -16  -3  -2   11.08   12.89
 -16  -3  -2   26.23   14.63
 -16  -3  -2   20.43   15.63
 -16  -3  -2   27.44   19.79
 -16  -3  -2   16.72   15.10
 -16  -3  -2    4.71   15.99
 -16  -2  -2   83.30   21.76
 -16  -2  -2   96.13   21.73
 -16  -2  -2   55.67   18.43
 -16  -2  -2   97.31   24.49
 -16  -2  -2   62.55   19.92
 -16  -2  -2   35.87   15.98
 -16  -2  -2   39.83   16.85
 -16  -2  -2   42.83   19.75
 -16  -1  -2   -6.36    9.24
 -16  -1  -2   -2.47    9.88
 -16  -1  -2   26.16   16.62
 -16  -1  -2   -5.61   10.75
 -16  -1  -2  -14.74   11.34
 -16  -1  -2  -16.58   10.88
 -16  -1  -2   -5.29   11.95
 -16  -1  -2  -16.69    9.89
 -16   0  -2  357.50   46.27
 -16   0  -2  315.16   42.43
 -16   0  -2  298.44   43.08
 -16   0  -2  320.85   45.52
 -16   0  -2  342.95   45.00
 -16   0  -2  294.47   47.54
 -16   0  -2  257.17   42.69
 -16   0  -2  312.36   42.35
 -16   1  -2   -0.49   10.74
 -16   1  -2    9.13   11.91
 -16   1  -2    3.31   12.39
 -16   1  -2   16.53   13.38
 -16   1  -2  -11.29   11.02
 -16   1  -2  -11.04   13.80
 -16   1  -2    4.32   12.33
 -16   2  -2   60.78   19.89
 -16   2  -2   56.99   19.33
 -16   2  -2   32.74   15.38
 -16   2  -2   68.73   20.05
 -16   2  -2   51.94   18.38
 -16   2  -2   69.18   24.86
 -16   2  -2   50.28   19.47
 -16   3  -2   -1.57   12.71
 -16   3  -2   10.48   13.90
 -16   3  -2  -17.16   14.19
 -16   3  -2   19.03   15.57
 -16   3  -2   17.82   13.31
 -16   4  -2    2.39   13.52
 -16   4  -2   24.75   15.66
 -16   4  -2   30.94   17.92
 -16   4  -2    8.79   20.06
 -16   4  -2   12.01   14.70
 -16   5  -2   12.24   15.59
 -16   5  -2    4.51   15.92
 -16   5  -2   27.76   17.46
 -16   5  -2    5.76   13.88
 -16   5  -2    9.80   20.20
 -16   6  -2   20.32   17.87
 -16   6  -2    6.53   16.49
 -16   6  -2  -28.19   16.87
 -16   7  -2   26.51   24.22
 -16   7  -2   -7.00   14.85
 -16   7  -2   21.75   19.10
 -16  -8  -1   43.30   25.29
 -16  -7  -1  -31.72   14.81
 -16  -7  -1    5.27   17.29
 -16  -6  -1   36.00   20.05
 -16  -6  -1   -6.84   16.82
 -16  -5  -1    2.09   16.90
 -16  -5  -1    2.49   15.77
 -16  -5  -1   54.13   22.26
 -16  -4  -1   40.20   18.91
 -16  -4  -1   18.52   16.51
 -16  -4  -1   -0.56   14.92
 -16  -4  -1  -16.41   10.72
 -16  -4  -1   42.31   20.34
 -16  -3  -1   19.73   14.10
 -16  -3  -1   41.82   18.43
 -16  -3  -1   11.20   16.26
 -16  -3  -1   47.39   18.02
 -16  -3  -1   46.55   17.61
 -16  -3  -1    4.52   15.08
 -16  -3  -1   23.90   17.62
 -16  -2  -1   77.30   24.71
 -16  -2  -1   86.66   23.05
 -16  -2  -1   92.74   23.16
 -16  -2  -1   81.12   21.29
 -16  -2  -1   77.77   21.16
 -16  -2  -1   90.37   25.06
 -16  -2  -1   80.31   21.51
 -16  -2  -1   62.97   21.18
 -16  -1  -1   23.18   14.49
 -16  -1  -1   20.34   12.84
 -16  -1  -1   -7.32   12.07
 -16  -1  -1   -1.19   16.51
 -16  -1  -1  -12.25   10.90
 -16  -1  -1   -1.28   13.51
 -16  -1  -1  -17.26    8.71
 -16  -1  -1   13.68   15.92
 -16   0  -1  305.33   47.32
 -16   0  -1  304.39   47.09
 -16   0  -1  355.34   48.25
 -16   0  -1  416.61   46.88
 -16   0  -1  329.54   46.41
 -16   0  -1  293.50   49.01
 -16   0  -1  404.92   47.49
 -16   0  -1  275.64   44.96
 -16   1  -1    9.75   11.76
 -16   1  -1    7.97   11.81
 -16   1  -1    6.62   11.16
 -16   1  -1    8.55   12.72
 -16   1  -1   12.74   14.23
 -16   1  -1   13.24   14.37
 -16   1  -1   10.49   17.65
 -16   2  -1   29.82   22.57
 -16   2  -1   57.69   17.96
 -16   2  -1   94.52   23.00
 -16   2  -1   91.98   23.42
 -16   2  -1  147.05   25.97
 -16   2  -1   63.94   21.08
 -16   2  -1   80.20   21.38
 -16   3  -1   15.38   13.31
 -16   3  -1   26.57   16.36
 -16   3  -1   27.65   16.62
 -16   3  -1   17.04   15.49
 -16   3  -1   33.01   20.75
 -16   3  -1   35.43   16.41
 -16   4  -1   -4.11   13.77
 -16   4  -1   15.84   14.68
 -16   4  -1   15.86   16.56
 -16   4  -1   -2.06   12.02
 -16   4  -1   27.30   15.99
 -16   4  -1   -8.25   17.65
 -16   5  -1   22.24   15.99
 -16   5  -1   21.95   16.93
 -16   5  -1  -10.50   13.69
 -16   5  -1    0.13   14.49
 -16   5  -1   42.00   24.66
 -16   6  -1  -16.91   15.35
 -16   6  -1   -3.28   15.97
 -16   6  -1   10.87   22.10
 -16   7  -1   12.86   18.97
 -16   7  -1   -6.17   15.87
 -16   7  -1   -8.58   21.00
 -16   8  -1   40.02   27.21
 -16   8  -1   21.89   22.45
 -16   8  -1    4.60   21.26
 -16  -8   0    6.10   19.57
 -16  -7   0    7.79   19.57
 -16  -7   0   19.33   20.37
 -16  -6   0    0.61   19.93
 -16  -6   0   11.20   18.83
 -16  -6   0  -10.87   16.20
 -16  -5   0   38.29   21.88
 -16  -5   0   17.67   17.41
 -16  -5   0   -4.80   15.85
 -16  -4   0   31.83   19.39
 -16  -4   0    5.33   14.64
 -16  -4   0  -19.22   12.02
 -16  -4   0   -0.57   13.61
 -16  -4   0   -6.14   13.72
 -16  -3   0   91.75   23.42
 -16  -3   0   85.22   25.12
 -16  -3   0   91.80   25.78
 -16  -3   0  129.72   30.90
 -16  -3   0  122.84   25.36
 -16  -3   0  128.06   27.67
 -16  -2   0    5.96   13.40
 -16  -2   0   24.26   14.95
 -16  -2   0  -11.19   11.42
 -16  -2   0   -9.63   14.86
 -16  -2   0   -1.63   17.18
 -16  -2   0    0.84   12.55
 -16  -2   0   -5.74   13.67
 -16  -1   0  495.25   61.91
 -16  -1   0  492.86   59.26
 -16  -1   0  423.21   59.21
 -16  -1   0  389.83   56.77
 -16  -1   0  458.48   56.92
 -16  -1   0  393.90   58.46
 -16  -1   0  381.37   55.28
 -16  -1   0  479.48   60.26
 -16   0   0   48.13   18.26
 -16   0   0   83.99   20.06
 -16   0   0   38.16   18.35
 -16   0   0   26.01   17.47
 -16   0   0   46.93   16.53
 -16   0   0   28.74   20.32
 -16   0   0   41.65   17.56
 -16   0   0   58.08   19.27
 -16   1   0  491.44   58.53
 -16   1   0  440.88   61.15
 -16   1   0  390.86   58.52
 -16   1   0  469.96   57.67
 -16   1   0  322.92   57.04
 -16   1   0  459.18   58.59
 -16   1   0  482.98   56.71
 -16   2   0   10.50   14.48
 -16   2   0   21.89   16.18
 -16   2   0  -10.01   15.64
 -16   2   0   -2.17   12.00
 -16   2   0    2.97   11.77
 -16   2   0    8.69   14.23
 -16   3   0  103.89   26.56
 -16   3   0  134.78   27.20
 -16   3   0  150.02   28.01
 -16   3   0  117.17   30.21
 -16   3   0  117.33   27.84
 -16   3   0  106.00   27.64
 -16   4   0   -2.67   13.09
 -16   4   0   28.14   16.97
 -16   4   0    2.31   15.18
 -16   4   0    4.85   18.02
 -16   4   0  -11.27   11.32
 -16   5   0   23.52   16.82
 -16   5   0   -8.23   14.98
 -16   5   0  -10.50   16.68
 -16   5   0  -18.80   11.97
 -16   6   0  -18.86   17.37
 -16   6   0    3.73   16.81
 -16   6   0    1.46   16.65
 -16   7   0    4.42   22.95
 -16   7   0   13.73   18.97
 -16   7   0   12.13   20.08
 -16   8   0    5.63   20.94
 -16   8   0   -7.26   20.94
 -16   8   0   26.44   22.12
 -16  -8   1   38.03   25.68
 -16  -7   1    2.14   19.15
 -16  -7   1   -1.04   19.24
 -16  -7   1    6.46   19.10
 -16  -6   1   21.61   21.15
 -16  -6   1  -13.80   18.27
 -16  -6   1    0.14   16.56
 -16  -5   1    8.71   16.72
 -16  -5   1   36.65   21.57
 -16  -5   1    5.63   19.10
 -16  -4   1   11.30   18.27
 -16  -4   1  -21.37   11.41
 -16  -4   1   11.84   16.37
 -16  -4   1   -1.18   15.09
 -16  -3   1   31.83   18.09
 -16  -3   1   50.86   20.20
 -16  -3   1   39.20   20.30
 -16  -3   1   15.37   15.57
 -16  -3   1   19.94   14.47
 -16  -3   1   17.27   17.01
 -16  -2   1   81.35   22.98
 -16  -2   1   57.88   20.62
 -16  -2   1   75.49   23.64
 -16  -2   1  102.53   26.95
 -16  -2   1   69.35   20.82
 -16  -2   1  113.19   25.51
 -16  -2   1   39.90   20.90
 -16  -1   1    3.77   14.40
 -16  -1   1    6.83   14.99
 -16  -1   1   10.20   17.74
 -16  -1   1    5.87   12.37
 -16  -1   1   -3.98   12.42
 -16  -1   1   35.40   16.14
 -16  -1   1   -0.58   12.89
 -16   0   1  462.01   51.89
 -16   0   1  335.45   49.81
 -16   0   1  434.00   54.29
 -16   0   1  338.92   47.30
 -16   0   1  355.10   50.65
 -16   0   1  271.71   49.54
 -16   0   1  333.95   52.08
 -16   0   1  333.86   50.91
 -16   1   1    4.31   16.04
 -16   1   1   10.13   18.00
 -16   1   1   22.97   15.36
 -16   1   1   34.82   17.66
 -16   1   1   18.97   13.23
 -16   1   1   11.31   13.73
 -16   1   1   16.80   14.56
 -16   2   1   76.03   25.58
 -16   2   1   78.23   21.52
 -16   2   1   64.33   22.20
 -16   2   1   90.50   22.60
 -16   2   1   87.14   22.21
 -16   2   1   58.25   21.59
 -16   3   1   38.81   18.38
 -16   3   1   57.95   20.65
 -16   3   1   21.79   15.39
 -16   3   1   23.05   20.01
 -16   3   1   57.95   20.63
 -16   3   1    0.76   13.67
 -16   4   1   24.48   18.14
 -16   4   1   51.17   23.19
 -16   4   1   -5.13   13.96
 -16   5   1   -5.56   14.41
 -16   5   1   52.86   24.93
 -16   5   1    6.66   16.35
 -16   5   1   26.34   19.60
 -16   6   1    6.05   18.70
 -16   6   1    8.99   18.34
 -16   6   1   15.07   18.37
 -16   6   1   -0.15   19.48
 -16   7   1  -49.34   14.94
 -16   7   1   12.31   21.90
 -16   7   1  -18.68   17.18
 -16   8   1   33.27   24.28
 -16   8   1   32.70   24.68
 -16  -7   2   43.86   26.59
 -16  -7   2    9.22   21.47
 -16  -6   2   -6.13   17.75
 -16  -6   2  -14.44   17.02
 -16  -6   2  -30.63   13.14
 -16  -5   2   -1.18   16.75
 -16  -5   2    1.67   17.62
 -16  -5   2    8.71   19.04
 -16  -4   2   73.47   24.62
 -16  -4   2   12.98   17.67
 -16  -4   2    8.20   15.87
 -16  -4   2  -11.97   14.39
 -16  -3   2   40.11   19.82
 -16  -3   2    5.22   14.94
 -16  -3   2   10.94   16.63
 -16  -3   2   17.01   19.05
 -16  -2   2   66.53   23.40
 -16  -2   2   77.71   23.21
 -16  -2   2   17.68   16.27
 -16  -2   2   55.18   20.10
 -16  -2   2    9.19   15.39
 -16  -1   2   15.72   16.39
 -16  -1   2   -6.50   15.86
 -16  -1   2  -12.71   11.61
 -16  -1   2    1.84   13.41
 -16  -1   2    5.93   13.06
 -16  -1   2    2.72   11.98
 -16  -1   2  -14.83   11.63
 -16   0   2  328.09   46.73
 -16   0   2  359.32   50.54
 -16   0   2  247.43   46.08
 -16   0   2  307.11   43.98
 -16   0   2  247.23   45.45
 -16   0   2  387.41   47.37
 -16   0   2  288.86   47.43
 -16   1   2    9.70   15.57
 -16   1   2    4.69   11.84
 -16   1   2   -8.63   16.75
 -16   1   2    1.14   14.05
 -16   1   2   -0.45   11.75
 -16   1   2   25.75   16.95
 -16   1   2  -20.87    9.56
 -16   2   2   31.48   18.36
 -16   2   2   62.16   21.97
 -16   2   2   11.20   19.33
 -16   2   2   77.38   21.65
 -16   2   2   66.41   23.04
 -16   3   2   15.43   17.74
 -16   3   2    8.86   16.34
 -16   3   2    2.24   14.44
 -16   3   2   37.43   18.14
 -16   4   2   12.68   16.22
 -16   4   2   -1.91   16.97
 -16   4   2   53.81   20.87
 -16   5   2  -12.15   16.19
 -16   5   2   23.34   19.42
 -16   5   2   -4.46   17.91
 -16   5   2  -29.95   13.46
 -16   6   2   45.34   22.82
 -16   6   2   34.74   21.78
 -16   6   2   -2.43   20.09
 -16   6   2   -2.64   17.43
 -16   7   2  -18.04   18.30
 -16   7   2   -6.29   18.48
 -16   7   2   26.30   22.22
 -16   7   2   40.53   25.26
 -16  -7   3  -27.98   19.29
 -16  -7   3   -1.44   19.13
 -16  -6   3    1.08   20.23
 -16  -6   3   10.75   19.99
 -16  -5   3   15.41   18.03
 -16  -5   3   66.87   26.20
 -16  -5   3   75.87   28.34
 -16  -4   3   10.54   18.83
 -16  -4   3   32.12   21.52
 -16  -4   3   20.58   20.05
 -16  -4   3   46.10   20.46
 -16  -3   3    4.83   15.10
 -16  -3   3   -1.64   14.53
 -16  -3   3   42.41   21.68
 -16  -3   3  -34.09   11.22
 -16  -2   3   -5.11   14.52
 -16  -2   3    8.03   14.12
 -16  -2   3  -29.92   12.55
 -16  -2   3   -2.16   13.00
 -16  -1   3   -2.03   16.47
 -16  -1   3   26.31   18.77
 -16  -1   3   35.46   15.86
 -16  -1   3   -2.03   18.92
 -16  -1   3   22.20   17.76
 -16  -1   3    6.80   14.76
 -16   0   3   53.06   23.27
 -16   0   3   47.95   19.01
 -16   0   3   21.19   17.25
 -16   0   3    7.77   16.91
 -16   0   3   45.57   20.12
 -16   0   3   75.07   21.07
 -16   1   3    5.96   14.62
 -16   1   3   -2.98   13.50
 -16   1   3   12.77   20.06
 -16   1   3   43.86   20.34
 -16   1   3   31.73   18.09
 -16   1   3   -2.64   13.78
 -16   2   3    8.82   17.70
 -16   2   3  -18.15   11.55
 -16   2   3   10.20   17.11
 -16   2   3    4.36   14.58
 -16   3   3    0.06   15.38
 -16   3   3  -15.01   16.49
 -16   3   3    9.98   15.72
 -16   3   3   17.42   16.27
 -16   4   3    8.60   20.08
 -16   4   3    8.02   17.57
 -16   4   3   25.95   18.31
 -16   4   3   91.23   27.16
 -16   5   3   46.12   22.18
 -16   5   3   56.35   23.10
 -16   5   3   69.08   25.31
 -16   5   3   22.69   22.90
 -16   6   3   -8.99   16.72
 -16   6   3  -23.72   16.32
 -16   6   3    3.32   18.77
 -16   6   3    3.33   18.63
 -16   7   3  -24.25   17.46
 -16   7   3   -7.39   19.44
 -16   7   3   13.17   21.47
 -16  -7   4   42.39   27.36
 -16  -7   4  -40.77   13.96
 -16  -6   4    3.68   20.12
 -16  -6   4   41.75   26.10
 -16  -5   4   15.10   20.95
 -16  -5   4    3.82   18.83
 -16  -4   4   17.74   17.61
 -16  -4   4   -7.65   16.72
 -16  -4   4  -13.36   14.58
 -16  -4   4   21.64   19.53
 -16  -3   4  177.70   36.86
 -16  -3   4   87.63   27.75
 -16  -3   4  181.20   36.93
 -16  -3   4  184.33   36.69
 -16  -2   4   -4.47   13.42
 -16  -2   4   -9.14   13.61
 -16  -2   4   -4.54   14.84
 -16  -2   4   -0.04   16.83
 -16  -1   4   74.36   25.50
 -16  -1   4   64.70   22.11
 -16  -1   4  107.36   27.84
 -16  -1   4   86.56   26.50
 -16   0   4  127.39   28.52
 -16   0   4  155.40   32.46
 -16   0   4  165.07   34.49
 -16   0   4  125.74   31.44
 -16   0   4   42.20   23.74
 -16   1   4   77.61   26.43
 -16   1   4  104.39   28.44
 -16   1   4  128.95   27.54
 -16   1   4   80.30   27.01
 -16   1   4   98.10   27.34
 -16   2   4   10.96   17.94
 -16   2   4   12.13   20.12
 -16   2   4   -5.05   13.71
 -16   2   4  -18.49   13.22
 -16   2   4    6.00   17.56
 -16   3   4  144.88   35.08
 -16   3   4  116.45   30.46
 -16   3   4  185.42   36.53
 -16   3   4  154.10   35.61
 -16   4   4   11.29   19.12
 -16   4   4  -19.86   15.24
 -16   4   4    2.69   13.76
 -16   4   4   12.33   17.99
 -16   5   4   -7.19   19.27
 -16   5   4    0.69   17.47
 -16   5   4    9.94   17.57
 -16   6   4   47.63   23.84
 -16   6   4  -33.13   17.00
 -16   6   4   35.64   23.48
 -16   7   4  -17.02   19.60
 -16   7   4   57.44   26.44
 -16   7   4   21.18   23.33
 -16  -7   5  -12.41   17.12
 -16  -7   5   19.69   25.24
 -16  -6   5   -6.47   19.87
 -16  -6   5   -8.66   19.68
 -16  -5   5   13.49   20.75
 -16  -5   5   33.73   24.82
 -16  -4   5   76.97   27.51
 -16  -4   5   72.70   27.01
 -16  -4   5   32.45   23.27
 -16  -3   5    8.65   19.89
 -16  -3   5   -4.16   14.51
 -16  -3   5   29.55   20.51
 -16  -3   5   12.75   18.45
 -16  -2   5   57.48   23.94
 -16  -2   5   56.90   22.30
 -16  -2   5   52.79   22.57
 -16  -2   5   83.78   26.14
 -16  -1   5    5.36   16.03
 -16  -1   5    3.36   16.02
 -16  -1   5    6.83   16.96
 -16  -1   5  -30.44   13.95
 -16   0   5  352.33   50.68
 -16   0   5  373.87   52.88
 -16   0   5  243.25   44.89
 -16   0   5  266.63   49.26
 -16   1   5   -1.17   16.29
 -16   1   5   16.81   20.31
 -16   1   5   18.83   18.02
 -16   1   5  -10.59   15.25
 -16   1   5   -4.13   13.65
 -16   2   5   43.28   22.80
 -16   2   5   23.00   20.24
 -16   2   5   52.36   21.31
 -16   2   5   67.20   26.34
 -16   2   5   31.61   21.92
 -16   3   5    7.03   15.09
 -16   3   5   -4.83   19.39
 -16   3   5   51.60   21.48
 -16   3   5    7.27   19.34
 -16   4   5   41.38   23.19
 -16   4   5   57.80   26.64
 -16   4   5   34.17   23.19
 -16   4   5   45.14   21.27
 -16   5   5   24.11   23.90
 -16   5   5   17.37   19.10
 -16   6   5   17.12   21.12
 -16   6   5   16.12   22.76
 -16   6   5  -13.60   18.19
 -16   7   5   -2.70   19.83
 -16   7   5    2.88   24.18
 -16   7   5  -26.26   18.58
 -16  -6   6  -11.65   18.96
 -16  -6   6  -15.89   19.01
 -16  -5   6   31.37   22.37
 -16  -5   6   10.02   22.37
 -16  -4   6   -5.82   16.11
 -16  -4   6   -3.11   18.94
 -16  -4   6    6.52   19.88
 -16  -3   6    2.95   18.00
 -16  -3   6   50.53   23.93
 -16  -3   6   60.28   26.72
 -16  -2   6    5.60   15.99
 -16  -2   6    4.44   17.49
 -16  -2   6   27.31   19.80
 -16  -2   6    6.14   15.40
 -16  -1   6   15.45   16.44
 -16  -1   6   31.22   20.80
 -16  -1   6   -5.35   14.74
 -16  -1   6   35.87   21.24
 -16   0   6  117.91   29.72
 -16   0   6  138.70   33.03
 -16   0   6  169.06   36.49
 -16   0   6  157.53   37.08
 -16   1   6    9.89   14.67
 -16   1   6   -4.04   18.83
 -16   1   6   21.00   19.82
 -16   1   6   -7.52   15.08
 -16   2   6   17.30   21.82
 -16   2   6    5.20   17.21
 -16   2   6  -27.08   14.03
 -16   2   6   -0.70   16.49
 -16   2   6   -8.80   13.89
 -16   3   6   39.34   22.29
 -16   3   6   71.24   27.99
 -16   3   6   17.32   19.23
 -16   3   6   86.85   26.53
 -16   4   6  -16.97   14.93
 -16   4   6   -5.72   17.36
 -16   4   6  -14.11   18.55
 -16   5   6    5.17   21.36
 -16   5   6  -16.88   14.95
 -16   5   6  -19.96   17.33
 -16   6   6  -23.58   16.87
 -16   6   6   -4.42   19.01
 -16  -6   7   33.97   24.67
 -16  -6   7   17.02   26.61
 -16  -5   7   38.86   23.53
 -16  -5   7   32.16   26.67
 -16  -4   7   65.40   27.23
 -16  -4   7   -4.59   18.08
 -16  -4   7   32.68   22.70
 -16  -3   7   10.44   21.37
 -16  -3   7    4.79   18.48
 -16  -3   7   33.33   22.10
 -16  -2   7   31.46   22.65
 -16  -2   7    5.21   17.82
 -16  -2   7    3.72   17.41
 -16  -1   7    7.12   17.26
 -16  -1   7   17.95   18.68
 -16  -1   7   -7.27   16.70
 -16   0   7   44.86   21.51
 -16   0   7   53.27   23.81
 -16   0   7   53.95   24.99
 -16   1   7    4.42   16.91
 -16   1   7   30.91   21.10
 -16   1   7   14.85   19.52
 -16   2   7   33.09   22.49
 -16   2   7   10.00   21.04
 -16   2   7  -11.37   16.25
 -16   3   7   17.19   19.51
 -16   3   7   20.73   22.09
 -16   3   7   19.61   21.08
 -16   4   7   23.32   23.18
 -16   4   7   19.01   21.31
 -16   4   7   25.25   24.84
 -16   5   7   23.76   22.49
 -16   5   7   56.63   26.93
 -16   5   7   33.22   26.98
 -16   6   7   35.40   24.31
 -16   6   7   12.30   22.53
 -16  -5   8  -10.77   20.34
 -16  -5   8    5.92   18.91
 -16  -4   8   18.68   21.14
 -16  -4   8  -25.90   15.62
 -16  -4   8    9.93   21.82
 -16  -3   8   13.17   18.62
 -16  -3   8   11.05   19.31
 -16  -3   8   24.55   21.13
 -16  -2   8    5.62   18.26
 -16  -2   8   37.51   23.09
 -16  -2   8   -9.48   16.26
 -16  -1   8   36.92   23.17
 -16  -1   8   25.80   20.60
 -16  -1   8   11.69   20.08
 -16   0   8   15.82   22.42
 -16   0   8   67.72   25.55
 -16   0   8   46.39   24.40
 -16   1   8    7.07   20.63
 -16   1   8   55.05   25.05
 -16   1   8   28.89   20.49
 -16   2   8   40.88   22.80
 -16   2   8   -0.05   17.82
 -16   2   8   11.75   22.14
 -16   3   8   35.27   23.19
 -16   3   8   34.07   24.85
 -16   3   8   11.01   20.24
 -16   4   8   23.57   22.37
 -16   4   8  -20.46   17.56
 -16   4   8   49.79   27.89
 -16   5   8  -13.01   21.48
 -16   5   8  -16.66   18.96
 -16  -5   9   31.47   24.96
 -16  -5   9    6.38   21.67
 -16  -4   9   -4.06   19.89
 -16  -4   9  -11.05   18.86
 -16  -4   9   -5.74   20.34
 -16  -3   9    8.96   21.68
 -16  -3   9   13.76   19.48
 -16  -3   9   37.97   26.09
 -16  -2   9   73.91   28.06
 -16  -2   9   51.63   27.20
 -16  -2   9   80.10   28.07
 -16  -1   9    5.13   19.24
 -16  -1   9   10.05   19.94
 -16  -1   9    9.42   20.40
 -16   0   9  325.10   53.97
 -16   0   9  289.07   54.37
 -16   0   9  321.26   57.72
 -16   1   9   42.10   23.23
 -16   1   9  -16.00   16.26
 -16   1   9  -13.78   16.12
 -16   2   9   22.28   21.80
 -16   2   9   49.62   27.52
 -16   2   9   93.29   28.96
 -16   3   9    4.76   20.38
 -16   3   9    9.06   23.12
 -16   3   9   -2.62   18.88
 -16   4   9  -27.80   17.35
 -16   4   9   -0.23   19.50
 -16   4   9    5.50   20.36
 -16   5   9   -1.20   21.09
 -16   5   9    8.36   25.30
 -16   5   9   14.10   22.92
 -16  -4  10   -8.28   19.81
 -16  -4  10    3.31   21.95
 -16  -4  10  -41.43   13.64
 -16  -3  10   24.77   23.38
 -16  -3  10   76.94   30.03
 -16  -3  10   35.40   24.89
 -16  -2  10   -7.99   17.79
 -16  -2  10   13.84   20.09
 -16  -2  10  -14.76   18.78
 -16  -1  10   91.00   30.98
 -16  -1  10   55.24   26.44
 -16  -1  10   72.13   29.44
 -16   0  10   34.38   23.29
 -16   0  10  -22.82   17.65
 -16   0  10   23.16   23.71
 -16   1  10   94.54   32.74
 -16   1  10  131.01   36.28
 -16   1  10   97.89   32.46
 -16   2  10   11.68   21.68
 -16   2  10    0.29   16.65
 -16   2  10   20.72   21.88
 -16   3  10   35.61   24.53
 -16   3  10    6.47   20.38
 -16   3  10   26.53   25.97
 -16   4  10    0.74   20.81
 -16   4  10   11.91   21.79
 -16   4  10  -25.39   18.03
 -16  -2  11   16.07   23.84
 -16  -2  11   28.83   22.74
 -16  -2  11   11.02   21.57
 -16  -1  11   42.43   26.81
 -16  -1  11   -1.69   18.61
 -16  -1  11   42.25   23.59
 -16   0  11   15.26   23.89
 -16   0  11   44.42   25.99
 -16   0  11   50.43   26.15
 -16   1  11   25.76   24.72
 -16   1  11   25.94   22.04
 -16   1  11   81.98   30.05
 -16   2  11   39.05   26.76
 -16   2  11   26.84   22.44
 -16   2  11   32.33   23.97
 -15  -2 -12   16.68   11.03
 -15  -2 -12   10.85   10.96
 -15  -2 -12    9.54    9.21
 -15  -2 -12   12.29   11.55
 -15  -1 -12   -0.99    8.34
 -15  -1 -12    5.24    8.10
 -15  -1 -12    5.65    6.82
 -15   2 -12   16.70    7.57
 -15   2 -12    0.07    7.62
 -15   2 -12   14.31    8.54
 -15  -4 -11    5.10   12.96
 -15  -3 -11   33.66   13.66
 -15  -3 -11   16.53   11.71
 -15  -3 -11   19.23   12.21
 -15  -3 -11   14.66   13.60
 -15  -2 -11   11.08   10.97
 -15  -2 -11   14.72   10.21
 -15  -2 -11    3.27   10.69
 -15  -2 -11    7.44    9.37
 -15  -1 -11    5.48    7.04
 -15  -1 -11    5.88    8.56
 -15  -1 -11   -4.04    6.81
 -15  -1 -11   29.52    9.87
 -15   1 -11   15.77    6.88
 -15   2 -11   -4.04    6.97
 -15   2 -11   -1.40    7.61
 -15   2 -11  -10.64    6.54
 -15   2 -11   12.04    9.06
 -15   3 -11   13.85   10.58
 -15   3 -11    9.48   10.37
 -15   3 -11   16.40   11.58
 -15  -5 -10  -15.33   13.87
 -15  -5 -10    4.14   14.89
 -15  -5 -10   -2.51   13.76
 -15  -4 -10   29.31   15.25
 -15  -4 -10   38.07   17.15
 -15  -4 -10   14.62   15.40
 -15  -4 -10   33.51   16.85
 -15  -3 -10   10.35   12.64
 -15  -3 -10   12.35   11.35
 -15  -3 -10   20.09   12.36
 -15  -3 -10    0.88   12.41
 -15  -2 -10   -0.37    9.91
 -15  -2 -10   -2.52   17.57
 -15  -2 -10   14.40   11.45
 -15  -2 -10    3.19    9.55
 -15  -2 -10   -0.53    8.36
 -15  -1 -10   11.22    9.72
 -15  -1 -10   -2.03    7.02
 -15  -1 -10   -3.09    8.14
 -15  -1 -10    9.59    7.94
 -15   0 -10    8.13    5.84
 -15   0 -10  -10.15    6.25
 -15   0 -10    6.79    7.03
 -15   1 -10   -0.57    5.62
 -15   1 -10   -3.73    6.72
 -15   1 -10    8.58    7.62
 -15   2 -10   22.22    8.90
 -15   2 -10   -4.32    8.16
 -15   2 -10    2.34    8.64
 -15   2 -10   11.43    8.23
 -15   2 -10    7.43    7.38
 -15   3 -10    7.22   10.29
 -15   3 -10    2.60    9.10
 -15   3 -10    3.19   10.40
 -15   3 -10   -2.80    9.29
 -15   3 -10    4.46    9.57
 -15   4 -10   35.61   14.78
 -15   4 -10   54.78   16.18
 -15   4 -10   52.24   15.02
 -15   4 -10   21.04   14.04
 -15   5 -10   10.72   14.41
 -15   5 -10   11.00   13.87
 -15   5 -10   22.66   13.93
 -15   5 -10    5.99   13.53
 -15  -5  -9    7.80   13.88
 -15  -5  -9   19.81   15.77
 -15  -4  -9  -12.48   12.97
 -15  -4  -9   -7.56   11.64
 -15  -4  -9  -10.56   12.92
 -15  -3  -9   17.04   11.33
 -15  -3  -9    9.40   12.66
 -15  -3  -9    1.07   11.37
 -15  -3  -9  -11.49   15.12
 -15  -3  -9   -5.31   11.96
 -15  -2  -9   33.75   12.99
 -15  -2  -9   36.76   20.67
 -15  -2  -9   31.85   13.07
 -15  -2  -9   39.61   12.01
 -15  -2  -9   29.42   13.18
 -15  -1  -9  -13.43    6.84
 -15  -1  -9   -4.31    7.87
 -15  -1  -9    1.13    9.69
 -15  -1  -9    7.82    9.29
 -15   0  -9    5.94    6.92
 -15   0  -9   10.59    7.76
 -15   0  -9    0.24    8.15
 -15   0  -9   -0.41    6.43
 -15   1  -9   -6.31    7.86
 -15   1  -9  -11.95    6.72
 -15   1  -9    7.53    7.00
 -15   1  -9    7.22    6.51
 -15   1  -9    3.88    7.27
 -15   2  -9   42.79   11.16
 -15   2  -9   14.10   10.29
 -15   2  -9   35.62   11.88
 -15   2  -9   30.63   11.54
 -15   2  -9   36.00   10.72
 -15   3  -9  -18.34    8.27
 -15   3  -9    2.51    9.42
 -15   3  -9  -21.39    8.15
 -15   3  -9   -2.71    8.72
 -15   3  -9   -3.63    9.34
 -15   4  -9   13.60   12.64
 -15   4  -9   -0.99   10.36
 -15   4  -9    6.60   11.18
 -15   4  -9   10.06   12.30
 -15   5  -9    6.78   13.93
 -15   5  -9    2.31   13.95
 -15   5  -9   19.39   13.61
 -15   5  -9   10.02   14.44
 -15  -6  -8   20.78   18.85
 -15  -6  -8   -8.18   15.14
 -15  -5  -8   -7.34   14.57
 -15  -5  -8   -0.33   14.73
 -15  -5  -8  -22.69   12.08
 -15  -4  -8  164.38   30.77
 -15  -4  -8  184.51   29.68
 -15  -4  -8  155.51   28.82
 -15  -3  -8    5.72   16.41
 -15  -3  -8   -8.82   10.61
 -15  -3  -8    0.17   11.87
 -15  -3  -8   -8.51   10.19
 -15  -3  -8   -4.67   10.66
 -15  -2  -8  -14.46    8.34
 -15  -2  -8   -9.78    9.56
 -15  -2  -8    5.26   10.93
 -15  -2  -8   -9.13    9.92
 -15  -2  -8    3.15   16.27
 -15  -1  -8   -7.68    8.14
 -15  -1  -8    5.27    9.23
 -15  -1  -8    0.53    7.92
 -15  -1  -8    5.26    8.84
 -15   0  -8  -10.85    6.96
 -15   0  -8   -7.31    7.16
 -15   0  -8    5.16    8.08
 -15   0  -8   -5.54    7.94
 -15   0  -8    9.10    7.70
 -15   1  -8   -2.55    6.90
 -15   1  -8    9.60    8.80
 -15   1  -8   -3.95    7.37
 -15   1  -8   -9.79    8.21
 -15   1  -8    1.71    8.05
 -15   2  -8    9.09   10.21
 -15   2  -8   -3.25    9.09
 -15   2  -8    5.48    8.60
 -15   2  -8    3.15    8.58
 -15   2  -8    8.15    9.60
 -15   3  -8   13.68   11.22
 -15   3  -8   10.15   11.81
 -15   3  -8   -1.75   10.25
 -15   3  -8    4.25   10.77
 -15   3  -8   -3.45    9.71
 -15   4  -8  215.78   30.60
 -15   4  -8  176.09   28.88
 -15   4  -8  180.00   28.74
 -15   4  -8  156.78   27.82
 -15   5  -8    5.39   14.06
 -15   5  -8   -9.61   11.35
 -15   5  -8   10.90   13.92
 -15   5  -8   20.95   15.58
 -15   6  -8   32.01   18.09
 -15   6  -8    9.47   17.54
 -15   6  -8   -4.68   15.89
 -15   6  -8   -1.24   13.88
 -15  -6  -7   31.17   18.93
 -15  -6  -7    3.88   15.61
 -15  -5  -7  141.91   27.82
 -15  -5  -7  140.27   29.04
 -15  -5  -7   81.42   24.49
 -15  -4  -7   34.72   16.47
 -15  -4  -7   31.64   16.06
 -15  -4  -7   32.64   17.61
 -15  -4  -7   45.25   19.85
 -15  -3  -7   40.07   15.16
 -15  -3  -7   46.90   16.08
 -15  -3  -7   36.13   19.31
 -15  -3  -7  102.14   19.88
 -15  -3  -7   47.19   17.32
 -15  -2  -7    2.41    9.56
 -15  -2  -7    5.89    9.82
 -15  -2  -7   -0.77   10.93
 -15  -2  -7    3.65   10.49
 -15  -2  -7  -15.47   14.37
 -15  -1  -7   17.52   10.69
 -15  -1  -7    9.59   16.19
 -15  -1  -7   13.13    9.43
 -15  -1  -7    2.39    9.32
 -15  -1  -7    8.52   10.72
 -15  -1  -7    1.90    9.96
 -15   0  -7   -3.77    7.55
 -15   0  -7    7.21    9.48
 -15   0  -7   12.23    9.98
 -15   0  -7   -2.45    7.84
 -15   0  -7    6.85    8.58
 -15   1  -7   15.52   10.30
 -15   1  -7   -8.45    6.76
 -15   1  -7    7.84   10.21
 -15   1  -7   10.47    9.07
 -15   1  -7    0.78    8.43
 -15   2  -7   18.75   11.03
 -15   2  -7    3.36    9.21
 -15   2  -7    9.95   10.49
 -15   2  -7    5.88   10.09
 -15   2  -7    5.44   10.16
 -15   3  -7   62.90   15.73
 -15   3  -7   60.63   15.67
 -15   3  -7   54.04   15.73
 -15   3  -7   49.07   15.86
 -15   3  -7   53.39   16.23
 -15   4  -7   45.84   16.96
 -15   4  -7   20.02   12.82
 -15   4  -7   11.45   12.66
 -15   4  -7   -3.45   11.42
 -15   5  -7   88.01   22.31
 -15   5  -7  131.77   24.96
 -15   5  -7   51.25   21.81
 -15   5  -7  121.11   24.50
 -15   6  -7   -3.52   14.12
 -15   6  -7   32.30   17.14
 -15   6  -7   -2.67   14.89
 -15   6  -7  -26.43   13.04
 -15   7  -7   21.47   18.36
 -15   7  -7   41.83   23.37
 -15   7  -7   41.54   21.72
 -15   7  -7   36.60   19.19
 -15  -6  -6   28.90   18.49
 -15  -6  -6   23.87   17.76
 -15  -5  -6    1.24   15.05
 -15  -5  -6    2.27   15.15
 -15  -5  -6   15.65   16.87
 -15  -4  -6  357.30   45.41
 -15  -4  -6  329.22   47.28
 -15  -4  -6  326.21   45.84
 -15  -4  -6  279.44   46.21
 -15  -4  -6  332.27   46.10
 -15  -3  -6   54.93   17.23
 -15  -3  -6   80.28   20.23
 -15  -3  -6   37.70   16.84
 -15  -3  -6   32.62   14.91
 -15  -3  -6   61.22   17.16
 -15  -3  -6   61.83   20.41
 -15  -2  -6  -11.38    9.84
 -15  -2  -6   10.88   10.32
 -15  -2  -6   33.25   17.77
 -15  -2  -6   10.95   12.49
 -15  -2  -6   33.43   15.91
 -15  -2  -6    6.70   10.68
 -15  -1  -6    5.65    8.81
 -15  -1  -6   -8.03   16.01
 -15  -1  -6    3.60    8.92
 -15  -1  -6   -4.19   10.61
 -15  -1  -6    9.37   10.56
 -15  -1  -6   -3.31    8.68
 -15  -1  -6    9.11   11.20
 -15   0  -6   -8.93    8.27
 -15   0  -6   -4.56    8.70
 -15   0  -6  -15.68    8.41
 -15   0  -6    4.52    8.63
 -15   0  -6   -4.66    8.71
 -15   0  -6    5.17   16.18
 -15   1  -6    4.88   10.29
 -15   1  -6    9.66    9.32
 -15   1  -6   -5.25    8.27
 -15   1  -6    1.34    9.43
 -15   1  -6   -5.50    9.11
 -15   2  -6   18.66   11.70
 -15   2  -6    4.64   10.59
 -15   2  -6   24.09   10.99
 -15   2  -6    9.83   11.09
 -15   2  -6   14.27   11.14
 -15   3  -6   23.46   13.24
 -15   3  -6   45.98   15.61
 -15   3  -6   49.24   16.12
 -15   3  -6   73.88   16.87
 -15   3  -6   45.66   15.23
 -15   4  -6  353.21   45.53
 -15   4  -6  369.29   44.76
 -15   4  -6  304.95   44.63
 -15   4  -6  319.73   44.22
 -15   4  -6  302.60   44.78
 -15   5  -6   23.49   14.87
 -15   5  -6   -5.21   11.85
 -15   5  -6    7.12   13.30
 -15   5  -6   14.41   15.48
 -15   6  -6    3.11   15.39
 -15   6  -6   11.73   18.30
 -15   6  -6   98.07   23.59
 -15   6  -6   49.08   19.74
 -15   7  -6   27.36   19.01
 -15   7  -6    1.97   15.18
 -15   7  -6  -14.07   17.13
 -15   7  -6  -14.65   16.04
 -15  -7  -5   98.84   28.71
 -15  -6  -5    2.60   15.93
 -15  -6  -5   17.71   17.65
 -15  -6  -5  -12.95   14.36
 -15  -6  -5   19.75   17.56
 -15  -5  -5   77.76   23.76
 -15  -5  -5   80.17   21.76
 -15  -5  -5   49.33   21.96
 -15  -5  -5   83.17   22.66
 -15  -4  -5    2.61   15.53
 -15  -4  -5   -8.94   11.64
 -15  -4  -5   14.95   14.20
 -15  -4  -5  -19.48   11.61
 -15  -4  -5   -2.27   13.55
 -15  -3  -5   12.07   12.18
 -15  -3  -5   -1.82   15.82
 -15  -3  -5   10.33   11.40
 -15  -3  -5    2.56   11.50
 -15  -3  -5    9.33   13.38
 -15  -3  -5   -7.69   12.92
 -15  -2  -5   30.02   14.20
 -15  -2  -5   29.66   14.47
 -15  -2  -5   19.23   17.35
 -15  -2  -5   41.73   14.51
 -15  -2  -5   43.09   14.14
 -15  -2  -5   37.94   16.23
 -15  -2  -5   23.18   14.36
 -15  -1  -5   -1.62   10.12
 -15  -1  -5   -8.88    8.62
 -15  -1  -5   -0.53    8.98
 -15  -1  -5    6.62   10.31
 -15  -1  -5    4.35   10.19
 -15  -1  -5    7.67   15.28
 -15  -1  -5    1.73   11.49
 -15   0  -5   -0.09    9.15
 -15   0  -5    3.39   10.55
 -15   0  -5    0.51    8.27
 -15   0  -5   24.33   18.93
 -15   0  -5   -6.60   10.12
 -15   0  -5   -1.85    9.38
 -15   0  -5   -5.31    8.60
 -15   1  -5    3.91    8.88
 -15   1  -5   -4.76    9.11
 -15   1  -5   17.09   12.00
 -15   1  -5   -2.17    8.92
 -15   1  -5    1.38    9.89
 -15   2  -5   29.72   13.95
 -15   2  -5   31.87   13.73
 -15   2  -5   56.44   15.14
 -15   2  -5   46.98   15.00
 -15   2  -5   33.18   13.37
 -15   3  -5    5.53   11.30
 -15   3  -5   -1.27   11.43
 -15   3  -5    0.91   10.95
 -15   3  -5   -4.11   10.96
 -15   3  -5   19.98   13.42
 -15   4  -5   22.85   14.38
 -15   4  -5   24.28   13.74
 -15   4  -5    9.75   14.42
 -15   4  -5    7.44   12.65
 -15   4  -5   -5.32   12.17
 -15   5  -5   98.55   24.71
 -15   5  -5   75.60   21.40
 -15   5  -5   87.07   22.36
 -15   5  -5   56.87   20.15
 -15   6  -5   -4.30   13.12
 -15   6  -5   -0.45   14.85
 -15   6  -5   11.20   16.14
 -15   6  -5   10.11   16.12
 -15   7  -5  129.93   31.75
 -15   7  -5  112.77   28.68
 -15   7  -5   63.70   25.89
 -15  -8  -4   27.62   23.42
 -15  -7  -4   -5.73   16.36
 -15  -6  -4   57.68   22.12
 -15  -6  -4   58.07   22.12
 -15  -6  -4   71.32   23.81
 -15  -6  -4   64.59   22.17
 -15  -5  -4    1.22   12.47
 -15  -5  -4    7.33   16.61
 -15  -5  -4  -20.79   12.49
 -15  -5  -4    0.41   13.73
 -15  -4  -4  268.09   37.45
 -15  -4  -4  253.71   37.92
 -15  -4  -4  266.16   40.29
 -15  -4  -4  235.13   37.94
 -15  -4  -4  189.84   37.39
 -15  -3  -4   47.11   16.25
 -15  -3  -4   30.53   19.16
 -15  -3  -4   42.46   16.66
 -15  -3  -4   40.45   15.22
 -15  -3  -4   52.20   16.12
 -15  -3  -4   29.26   17.08
 -15  -2  -4  -10.41    9.84
 -15  -2  -4   17.62   12.55
 -15  -2  -4   -8.58    9.70
 -15  -2  -4   -9.93   14.11
 -15  -2  -4   18.47   10.99
 -15  -2  -4   -8.69   11.09
 -15  -2  -4   31.32   15.00
 -15  -1  -4    6.30    9.60
 -15  -1  -4   13.93   11.27
 -15  -1  -4    7.42   15.78
 -15  -1  -4   -8.29   10.96
 -15  -1  -4   -6.44    8.14
 -15  -1  -4    8.18   10.01
 -15  -1  -4  -18.02    9.31
 -15  -1  -4   -0.10   10.46
 -15   0  -4   21.58   11.70
 -15   0  -4   -0.40   11.67
 -15   0  -4   -6.00    8.90
 -15   0  -4   -4.52   15.03
 -15   0  -4  -14.69    8.15
 -15   0  -4    5.26    9.55
 -15   0  -4   16.30   12.32
 -15   0  -4    2.23    8.91
 -15   1  -4   -5.74    8.92
 -15   1  -4    9.26   11.20
 -15   1  -4   -3.18    9.89
 -15   1  -4    3.59   17.33
 -15   1  -4   10.17   10.88
 -15   1  -4   24.63   11.85
 -15   2  -4   -6.63   10.63
 -15   2  -4   -7.93   10.66
 -15   2  -4   20.82   12.30
 -15   2  -4  -12.18    9.33
 -15   2  -4   -2.13   10.27
 -15   3  -4   62.97   18.04
 -15   3  -4   57.90   18.56
 -15   3  -4   66.89   17.77
 -15   3  -4   60.58   18.57
 -15   3  -4   56.07   18.27
 -15   4  -4  193.27   32.38
 -15   4  -4  168.65   32.38
 -15   4  -4  223.86   35.06
 -15   4  -4  224.81   33.39
 -15   5  -4    0.05   13.03
 -15   5  -4   28.52   16.28
 -15   5  -4   18.02   16.64
 -15   5  -4   11.88   15.13
 -15   6  -4   61.43   23.10
 -15   6  -4   78.00   25.57
 -15   6  -4   69.96   23.11
 -15   6  -4   63.90   22.41
 -15   7  -4   -2.91   16.37
 -15   7  -4  -17.77   16.38
 -15   8  -4   77.13   28.65
 -15   8  -4   -7.11   16.54
 -15  -8  -3    0.58   18.40
 -15  -7  -3   52.25   24.13
 -15  -6  -3    7.01   15.52
 -15  -6  -3   23.55   17.40
 -15  -5  -3  177.16   33.70
 -15  -5  -3  210.85   37.03
 -15  -5  -3  182.08   37.09
 -15  -5  -3  188.72   34.04
 -15  -4  -3   59.60   21.73
 -15  -4  -3   74.48   22.46
 -15  -4  -3   40.08   18.70
 -15  -4  -3   83.36   20.60
 -15  -4  -3   76.24   21.45
 -15  -3  -3   55.73   18.15
 -15  -3  -3   73.33   21.13
 -15  -3  -3   40.06   16.27
 -15  -3  -3   36.91   16.01
 -15  -3  -3   72.15   18.93
 -15  -3  -3   55.53   19.27
 -15  -3  -3   71.45   20.69
 -15  -3  -3   23.14   18.03
 -15  -2  -3   -4.87    9.97
 -15  -2  -3    1.86   11.13
 -15  -2  -3   -7.00    8.55
 -15  -2  -3    2.08   11.48
 -15  -2  -3  -16.88    9.57
 -15  -2  -3  -12.35   13.43
 -15  -2  -3    2.66   10.63
 -15  -2  -3    0.65   13.36
 -15  -1  -3   14.91   10.30
 -15  -1  -3   31.49   14.95
 -15  -1  -3   42.69   15.86
 -15  -1  -3   34.17   13.80
 -15  -1  -3   10.07   15.90
 -15  -1  -3    9.37   12.95
 -15  -1  -3   19.96   11.57
 -15  -1  -3   13.43   10.53
 -15   0  -3    8.53   15.61
 -15   0  -3   15.97   13.15
 -15   0  -3    0.58   11.63
 -15   0  -3  -26.62    7.07
 -15   0  -3    1.43   10.28
 -15   0  -3    3.76   10.62
 -15   0  -3   -4.98    9.18
 -15   0  -3  -15.95    6.89
 -15   1  -3   20.54   12.71
 -15   1  -3  -15.09   14.08
 -15   1  -3   20.68   12.95
 -15   1  -3   18.32   11.70
 -15   1  -3    2.49    9.76
 -15   1  -3   13.64   12.60
 -15   1  -3   19.57   12.28
 -15   2  -3    3.87   10.93
 -15   2  -3   24.66   13.10
 -15   2  -3   18.36   11.81
 -15   2  -3    9.27   11.81
 -15   2  -3   15.12   18.27
 -15   2  -3   -9.94   10.50
 -15   2  -3   15.08   12.03
 -15   3  -3   48.86   16.11
 -15   3  -3   29.22   15.19
 -15   3  -3   47.31   21.89
 -15   3  -3   52.32   17.95
 -15   3  -3   65.52   17.07
 -15   3  -3   42.34   16.84
 -15   3  -3   32.47   15.99
 -15   4  -3   74.46   19.94
 -15   4  -3   36.93   17.66
 -15   4  -3  105.28   21.83
 -15   4  -3   62.99   21.00
 -15   5  -3  173.48   32.42
 -15   5  -3  161.25   30.81
 -15   5  -3  159.48   30.91
 -15   5  -3  158.90   31.48
 -15   6  -3   27.80   19.05
 -15   6  -3   40.60   19.80
 -15   6  -3   66.33   23.18
 -15   6  -3   46.37   19.59
 -15   7  -3   68.91   26.48
 -15   7  -3   99.66   29.02
 -15   8  -3   33.69   23.45
 -15   8  -3   -0.34   18.81
 -15  -8  -2   21.38   21.27
 -15  -7  -2  -15.20   16.09
 -15  -6  -2   71.22   24.02
 -15  -6  -2   44.35   21.86
 -15  -5  -2   10.85   17.88
 -15  -5  -2   25.59   16.78
 -15  -5  -2   15.87   15.65
 -15  -5  -2   32.64   19.98
 -15  -5  -2   23.46   18.59
 -15  -4  -2  374.13   62.81
 -15  -4  -2  642.26   69.99
 -15  -4  -2  584.82   68.77
 -15  -4  -2  437.91   63.05
 -15  -4  -2  643.81   71.16
 -15  -3  -2   53.82   17.65
 -15  -3  -2   43.57   18.02
 -15  -3  -2   60.57   17.59
 -15  -3  -2   77.95   20.62
 -15  -3  -2   37.98   20.58
 -15  -3  -2   51.50   20.09
 -15  -3  -2   53.64   17.16
 -15  -3  -2   41.54   17.74
 -15  -2  -2   94.24   22.66
 -15  -2  -2  109.64   24.76
 -15  -2  -2   81.18   22.59
 -15  -2  -2  105.25   22.82
 -15  -2  -2   80.06   19.79
 -15  -2  -2   93.84   24.44
 -15  -2  -2   83.66   20.33
 -15  -2  -2  125.73   23.17
 -15  -1  -2   -4.66   11.81
 -15  -1  -2  -29.77   11.24
 -15  -1  -2    7.05   10.57
 -15  -1  -2   -7.20    9.53
 -15  -1  -2    5.12   12.37
 -15  -1  -2    8.63   11.01
 -15  -1  -2    3.82    9.99
 -15  -1  -2   16.43   15.10
 -15   0  -2  -27.05    9.43
 -15   0  -2  -10.37    9.87
 -15   0  -2   -4.71   11.07
 -15   0  -2    7.31   10.58
 -15   0  -2   -2.59   14.12
 -15   0  -2    1.08   11.27
 -15   0  -2    1.49   10.23
 -15   0  -2    3.30   11.00
 -15   1  -2   11.15   12.53
 -15   1  -2   18.98   16.55
 -15   1  -2   12.14   12.20
 -15   1  -2    8.13   11.10
 -15   1  -2    1.44   11.20
 -15   1  -2    1.32   10.33
 -15   1  -2   37.48   13.97
 -15   2  -2   69.53   20.37
 -15   2  -2  113.33   21.76
 -15   2  -2   96.65   23.21
 -15   2  -2  118.99   24.48
 -15   2  -2  109.09   23.11
 -15   2  -2  110.33   22.67
 -15   2  -2   96.42   26.86
 -15   3  -2   35.39   20.19
 -15   3  -2   16.41   13.67
 -15   3  -2   62.14   16.11
 -15   3  -2   -6.48   11.82
 -15   3  -2   14.38   14.14
 -15   3  -2   37.33   15.72
 -15   3  -2   70.83   19.06
 -15   4  -2  536.50   70.17
 -15   4  -2  488.17   74.61
 -15   4  -2  641.74   70.08
 -15   4  -2  630.79   73.12
 -15   4  -2  489.79   71.38
 -15   4  -2  608.71   72.67
 -15   5  -2    5.59   15.27
 -15   5  -2   23.81   22.34
 -15   5  -2   -3.71   12.80
 -15   5  -2   18.11   15.48
 -15   5  -2   13.33   14.48
 -15   6  -2   59.21   23.14
 -15   6  -2   73.48   22.39
 -15   6  -2   36.05   21.13
 -15   6  -2   80.57   23.49
 -15   7  -2   11.78   18.19
 -15   7  -2    3.61   18.22
 -15   8  -2    5.79   19.32
 -15   8  -2   16.40   21.69
 -15  -8  -1  -10.74   17.14
 -15  -7  -1   36.68   22.15
 -15  -7  -1  -21.13   14.97
 -15  -6  -1   -0.48   16.10
 -15  -6  -1   19.46   19.14
 -15  -6  -1    0.78   14.82
 -15  -5  -1   67.24   20.59
 -15  -5  -1   15.43   17.61
 -15  -5  -1   42.14   19.39
 -15  -5  -1   59.77   23.54
 -15  -5  -1   66.46   23.54
 -15  -4  -1   13.88   14.90
 -15  -4  -1  -10.90   11.65
 -15  -4  -1   -7.17   15.11
 -15  -4  -1   -2.58   13.74
 -15  -4  -1   15.98   12.96
 -15  -3  -1   23.73   14.70
 -15  -3  -1    6.54   12.78
 -15  -3  -1   26.88   15.46
 -15  -3  -1   14.12   13.41
 -15  -3  -1   35.74   18.90
 -15  -3  -1   36.96   15.88
 -15  -3  -1   21.83   15.53
 -15  -3  -1   10.97   15.18
 -15  -2  -1   58.61   18.17
 -15  -2  -1   77.15   19.80
 -15  -2  -1   42.39   18.28
 -15  -2  -1   57.79   19.45
 -15  -2  -1   65.81   21.76
 -15  -2  -1   36.39   16.30
 -15  -2  -1   84.95   20.08
 -15  -2  -1   95.88   23.05
 -15  -1  -1    4.20   12.79
 -15  -1  -1   -6.12   10.15
 -15  -1  -1  -16.13    9.33
 -15  -1  -1  -17.90   13.84
 -15  -1  -1   -3.32   11.88
 -15  -1  -1    1.79   11.53
 -15  -1  -1    6.34   13.65
 -15  -1  -1   -2.08    9.50
 -15   0  -1   -2.15   13.94
 -15   0  -1   -0.08   11.43
 -15   0  -1   -2.21   12.26
 -15   0  -1   25.13   13.47
 -15   0  -1    5.54   10.78
 -15   0  -1   12.05   11.60
 -15   0  -1   28.15   15.04
 -15   0  -1    1.81    9.48
 -15   1  -1   13.75   14.41
 -15   1  -1    1.55    9.87
 -15   1  -1   -6.52   10.17
 -15   1  -1   -0.59   10.92
 -15   1  -1  -17.24   13.47
 -15   1  -1   -2.66   11.35
 -15   1  -1   -1.36   11.13
 -15   2  -1   66.71   20.64
 -15   2  -1   77.70   20.63
 -15   2  -1   65.10   17.83
 -15   2  -1   92.36   21.81
 -15   2  -1   74.29   19.50
 -15   2  -1   80.10   24.20
 -15   2  -1   47.70   18.48
 -15   3  -1   16.98   13.20
 -15   3  -1   25.16   15.29
 -15   3  -1    9.08   13.72
 -15   3  -1   22.63   14.19
 -15   3  -1    6.74   12.68
 -15   3  -1   21.70   14.14
 -15   3  -1    3.80   16.68
 -15   4  -1  -16.22   10.93
 -15   4  -1   26.32   18.80
 -15   4  -1   12.50   14.18
 -15   4  -1  -20.63   11.31
 -15   4  -1    4.41   13.50
 -15   4  -1    7.29   14.96
 -15   5  -1   32.35   18.99
 -15   5  -1   55.40   19.74
 -15   5  -1   86.14   22.80
 -15   5  -1   50.77   24.13
 -15   5  -1   63.72   21.20
 -15   5  -1   25.61   18.94
 -15   6  -1  -16.12   12.64
 -15   6  -1   24.47   22.28
 -15   6  -1    0.59   15.84
 -15   7  -1   -1.03   17.04
 -15   7  -1   16.00   19.20
 -15   7  -1   56.88   27.79
 -15   8  -1  -17.84   15.68
 -15   8  -1   -2.47   17.11
 -15   8  -1   -1.08   20.32
 -15  -8   0   26.22   23.53
 -15  -7   0  -11.62   18.42
 -15  -7   0    1.70   17.77
 -15  -7   0  -15.54   14.57
 -15  -6   0  -18.18   16.14
 -15  -6   0  -15.27   16.56
 -15  -6   0  -22.94   12.01
 -15  -5   0   48.89   23.57
 -15  -5   0   70.25   23.46
 -15  -5   0   71.33   24.39
 -15  -4   0  240.27   39.86
 -15  -4   0  171.87   33.67
 -15  -4   0  305.33   39.58
 -15  -4   0  193.98   38.18
 -15  -4   0  167.63   35.68
 -15  -3   0   24.37   16.32
 -15  -3   0    7.06   12.50
 -15  -3   0   26.21   14.89
 -15  -3   0   40.79   19.57
 -15  -3   0   34.19   17.49
 -15  -3   0   28.88   17.08
 -15  -2   0    7.51   16.31
 -15  -2   0   21.16   13.56
 -15  -2   0   -6.39   11.21
 -15  -2   0    8.51   12.92
 -15  -2   0    9.54   12.58
 -15  -2   0   19.72   14.48
 -15  -2   0   17.74   17.06
 -15  -2   0    7.63   13.71
 -15  -1   0   -7.80   11.94
 -15  -1   0  -23.02    9.80
 -15  -1   0    4.49   16.14
 -15  -1   0   -3.35   12.91
 -15  -1   0    1.43   11.41
 -15  -1   0   -5.39   10.48
 -15  -1   0   -2.16   10.71
 -15  -1   0   24.09   13.67
 -15   0   0    3.87   12.86
 -15   0   0    2.80   15.22
 -15   0   0    6.87   12.55
 -15   0   0    8.66   12.75
 -15   0   0    6.22   11.61
 -15   0   0   32.12   14.89
 -15   0   0   15.18   14.45
 -15   0   0    1.50   11.78
 -15   1   0   15.64   13.03
 -15   1   0   -3.79   11.01
 -15   1   0   -7.39   10.01
 -15   1   0  -16.48   13.51
 -15   1   0   12.48   14.08
 -15   1   0   -1.74   10.98
 -15   1   0   10.11   12.36
 -15   2   0    4.12   13.02
 -15   2   0   25.68   15.90
 -15   2   0   20.70   14.15
 -15   2   0   28.73   17.87
 -15   2   0   -1.33   11.48
 -15   2   0   -4.31   11.93
 -15   2   0    0.90   10.54
 -15   3   0   20.80   15.41
 -15   3   0   17.62   15.36
 -15   3   0   40.29   16.91
 -15   3   0   52.68   21.55
 -15   3   0   27.24   15.49
 -15   3   0   51.49   19.69
 -15   3   0   34.29   16.32
 -15   4   0  154.95   31.47
 -15   4   0  179.24   34.04
 -15   4   0  161.91   35.56
 -15   4   0  159.93   31.62
 -15   4   0  247.75   37.37
 -15   4   0  178.50   33.91
 -15   5   0   65.19   20.43
 -15   5   0   14.92   17.48
 -15   5   0   71.56   20.78
 -15   5   0   80.01   23.16
 -15   5   0   12.90   16.17
 -15   5   0   54.79   24.09
 -15   6   0   -5.59   15.37
 -15   6   0   -8.03   16.04
 -15   6   0   -2.56   19.74
 -15   6   0   27.27   19.22
 -15   7   0   26.15   22.51
 -15   7   0   35.29   21.37
 -15   7   0    2.66   17.80
 -15   8   0   16.32   21.93
 -15   8   0   24.49   25.23
 -15   8   0   37.09   23.56
 -15  -8   1    7.49   20.66
 -15  -8   1   13.81   23.85
 -15  -7   1   14.57   19.59
 -15  -7   1   36.33   21.79
 -15  -7   1   41.74   24.29
 -15  -6   1   31.15   22.61
 -15  -6   1   -7.17   15.16
 -15  -6   1   11.53   18.64
 -15  -5   1   56.43   23.31
 -15  -5   1   75.07   24.93
 -15  -5   1   46.25   21.46
 -15  -4   1    4.46   14.81
 -15  -4   1   -5.96   12.21
 -15  -4   1   -6.38   14.54
 -15  -4   1  -15.95   12.08
 -15  -4   1    2.00   14.38
 -15  -3   1   20.15   15.51
 -15  -3   1    6.82   15.12
 -15  -3   1   12.98   14.71
 -15  -3   1   20.26   15.67
 -15  -3   1   -1.48   11.75
 -15  -3   1   12.87   13.84
 -15  -2   1  107.08   25.42
 -15  -2   1   70.93   20.49
 -15  -2   1   38.13   19.56
 -15  -2   1   68.51   20.30
 -15  -2   1   76.22   21.56
 -15  -2   1   52.27   18.35
 -15  -2   1   32.15   17.23
 -15  -2   1  113.34   24.49
 -15  -1   1  -15.44   13.36
 -15  -1   1    2.66   13.57
 -15  -1   1    6.41   12.26
 -15  -1   1  -21.23    9.69
 -15  -1   1  -11.26   11.87
 -15  -1   1   13.26   12.40
 -15  -1   1  -11.44   12.88
 -15  -1   1    3.26   10.71
 -15   0   1  -10.95   11.49
 -15   0   1   17.81   13.49
 -15   0   1   -1.61   11.53
 -15   0   1  -19.20   13.03
 -15   0   1   -3.30    9.29
 -15   0   1   -7.91   10.48
 -15   0   1    0.13   10.46
 -15   0   1   18.03   15.11
 -15   1   1   19.40   13.08
 -15   1   1   -4.99    9.25
 -15   1   1    2.28   12.62
 -15   1   1   12.77   15.94
 -15   1   1    2.53   12.88
 -15   1   1   -8.06   11.21
 -15   1   1   -4.46   11.11
 -15   2   1   79.09   23.63
 -15   2   1   78.91   21.66
 -15   2   1   40.06   19.23
 -15   2   1   60.01   18.99
 -15   2   1   50.95   21.04
 -15   2   1   44.17   16.21
 -15   2   1   94.17   21.53
 -15   3   1   15.37   15.35
 -15   3   1   15.51   13.52
 -15   3   1   26.01   17.82
 -15   3   1   14.60   12.71
 -15   3   1   19.82   14.73
 -15   3   1  -21.88    9.99
 -15   4   1   -0.21   15.10
 -15   4   1   -7.16   16.32
 -15   4   1   -1.77   11.68
 -15   4   1   -9.24   13.81
 -15   4   1    5.78   15.35
 -15   4   1   10.53   14.59
 -15   5   1   55.82   22.05
 -15   5   1   27.07   19.08
 -15   5   1   55.85   24.47
 -15   5   1   60.91   23.38
 -15   6   1    9.17   17.62
 -15   6   1    5.56   17.36
 -15   6   1    2.41   16.44
 -15   6   1    9.17   20.45
 -15   7   1   23.46   19.41
 -15   7   1   30.80   25.13
 -15   7   1   38.83   23.55
 -15   7   1    0.94   21.25
 -15   8   1  -24.67   15.36
 -15   8   1  -15.65   17.78
 -15   8   1   -8.24   21.37
 -15  -8   2   11.09   24.94
 -15  -8   2   36.19   23.67
 -15  -7   2   20.98   25.81
 -15  -7   2   -7.52   16.10
 -15  -6   2   89.61   28.81
 -15  -6   2   36.99   21.34
 -15  -6   2   14.46   20.50
 -15  -5   2   10.40   16.85
 -15  -5   2   17.83   17.34
 -15  -5   2    8.06   18.72
 -15  -4   2  484.66   69.43
 -15  -4   2  590.93   70.13
 -15  -4   2  426.87   69.11
 -15  -4   2  544.43   72.24
 -15  -3   2   52.59   20.82
 -15  -3   2   50.32   19.91
 -15  -3   2   35.51   18.57
 -15  -3   2   27.23   16.93
 -15  -3   2   -4.08   13.98
 -15  -2   2  131.26   26.62
 -15  -2   2  138.72   29.90
 -15  -2   2   83.63   24.51
 -15  -2   2  112.29   26.55
 -15  -2   2   66.26   22.74
 -15  -2   2  111.42   25.63
 -15  -2   2  134.19   26.62
 -15  -1   2   -0.38   14.15
 -15  -1   2   11.26   13.91
 -15  -1   2    7.27   13.34
 -15  -1   2   -3.35   16.45
 -15  -1   2   21.43   15.69
 -15  -1   2   29.71   16.49
 -15  -1   2   31.41   14.69
 -15  -1   2   36.34   16.73
 -15   0   2   -5.35   12.09
 -15   0   2   11.69   14.10
 -15   0   2  -31.66   13.42
 -15   0   2    3.97    9.44
 -15   0   2   -0.19   15.25
 -15   0   2   23.68   14.01
 -15   0   2   -1.58   12.15
 -15   0   2    3.11   13.25
 -15   1   2    4.63   13.72
 -15   1   2    6.59   14.87
 -15   1   2   28.45   18.97
 -15   1   2   12.96   14.02
 -15   1   2   23.61   16.71
 -15   1   2   22.57   17.23
 -15   1   2   -9.08   11.33
 -15   1   2   20.91   12.53
 -15   2   2  101.46   26.74
 -15   2   2  115.15   28.67
 -15   2   2  105.48   25.06
 -15   2   2   40.37   18.71
 -15   2   2  109.05   24.38
 -15   2   2  120.98   27.60
 -15   2   2  167.11   29.32
 -15   3   2   30.77   15.67
 -15   3   2   49.77   19.92
 -15   3   2   54.44   20.03
 -15   3   2   55.89   21.60
 -15   3   2   61.30   23.27
 -15   4   2  392.41   65.96
 -15   4   2  539.85   69.94
 -15   4   2  613.49   71.29
 -15   5   2   10.88   16.89
 -15   5   2   37.79   20.85
 -15   5   2   15.50   17.77
 -15   5   2    8.27   19.12
 -15   6   2   42.04   24.45
 -15   6   2   31.76   22.16
 -15   6   2   56.00   23.83
 -15   6   2   57.12   23.85
 -15   7   2   18.93   21.67
 -15   7   2    8.81   21.13
 -15   7   2   -4.94   17.73
 -15   7   2  -17.52   15.59
 -15   8   2    9.49   22.52
 -15   8   2   23.27   22.84
 -15   8   2  -36.28   20.11
 -15  -8   3   -4.17   20.01
 -15  -8   3  -24.16   21.54
 -15  -7   3   88.64   31.25
 -15  -7   3   67.35   28.02
 -15  -6   3    8.60   19.82
 -15  -6   3   64.09   26.69
 -15  -6   3   23.02   20.06
 -15  -5   3   68.99   24.84
 -15  -5   3  117.33   31.46
 -15  -5   3  195.09   37.44
 -15  -4   3   58.76   22.93
 -15  -4   3   85.71   26.25
 -15  -4   3   87.30   27.14
 -15  -4   3   99.62   27.87
 -15  -3   3   75.67   23.22
 -15  -3   3    9.97   14.40
 -15  -3   3   72.97   23.41
 -15  -3   3   37.10   18.89
 -15  -2   3  -11.95   12.15
 -15  -2   3   27.98   17.16
 -15  -2   3   24.33   16.63
 -15  -2   3    9.44   14.35
 -15  -2   3    8.92   13.81
 -15  -1   3   32.62   16.60
 -15  -1   3   21.61   15.70
 -15  -1   3    8.56   16.43
 -15  -1   3  -23.52   14.60
 -15  -1   3   -7.94   13.09
 -15  -1   3   50.80   16.88
 -15  -1   3   12.81   14.68
 -15  -1   3   -6.42   13.03
 -15   0   3  -12.11   16.04
 -15   0   3   21.58   14.85
 -15   0   3    2.13   14.23
 -15   0   3   -4.23   14.74
 -15   0   3  -18.77   11.99
 -15   0   3    0.47   12.12
 -15   0   3    4.50   13.33
 -15   0   3    5.23   13.39
 -15   1   3   27.99   15.26
 -15   1   3   24.31   17.31
 -15   1   3   20.26   16.99
 -15   1   3   16.21   12.86
 -15   1   3   21.43   15.05
 -15   1   3   23.05   17.80
 -15   1   3   13.63   16.54
 -15   1   3   21.67   16.62
 -15   2   3   -7.67   14.94
 -15   2   3    8.40   13.66
 -15   2   3    8.14   13.20
 -15   2   3  -11.15   13.09
 -15   2   3    1.50   13.46
 -15   3   3   46.27   21.60
 -15   3   3   83.79   24.46
 -15   3   3   84.71   25.90
 -15   3   3   36.49   18.42
 -15   4   3   48.74   21.19
 -15   4   3   71.19   24.61
 -15   4   3   65.00   21.73
 -15   5   3  140.91   32.35
 -15   5   3  158.06   36.50
 -15   5   3  133.24   32.86
 -15   5   3  151.68   34.22
 -15   6   3   -8.08   19.21
 -15   6   3   26.61   21.88
 -15   6   3   27.11   19.78
 -15   6   3   25.43   21.22
 -15   7   3   39.86   27.67
 -15   7   3   98.84   29.93
 -15   7   3   89.44   29.75
 -15   8   3   31.30   24.26
 -15   8   3   -9.03   18.63
 -15   8   3   -1.59   21.60
 -15  -8   4   26.99   28.67
 -15  -8   4   16.77   23.58
 -15  -7   4   -4.12   17.66
 -15  -7   4  -20.44   20.72
 -15  -6   4   55.02   24.44
 -15  -6   4   41.38   25.53
 -15  -5   4   11.95   16.94
 -15  -5   4    2.80   14.09
 -15  -5   4   -5.32   17.58
 -15  -4   4  173.55   39.37
 -15  -4   4  166.14   37.95
 -15  -4   4  206.03   39.67
 -15  -4   4  213.87   38.45
 -15  -3   4   23.99   20.06
 -15  -3   4   34.14   20.02
 -15  -3   4   40.67   20.60
 -15  -3   4  101.87   25.14
 -15  -2   4   24.47   16.20
 -15  -2   4   12.62   15.81
 -15  -2   4    2.25   15.07
 -15  -2   4   -7.69   12.44
 -15  -1   4    3.34   14.42
 -15  -1   4    6.70   15.14
 -15  -1   4    7.05   15.88
 -15  -1   4   -5.57   12.98
 -15   0   4   19.63   15.71
 -15   0   4   -7.02   11.30
 -15   0   4  -17.49   13.53
 -15   0   4    0.93   17.34
 -15   0   4    5.85   14.23
 -15   0   4   22.23   17.03
 -15   1   4  -18.04   11.06
 -15   1   4    1.46   13.95
 -15   1   4    3.12   18.08
 -15   1   4   -9.28   13.62
 -15   1   4    2.89   15.21
 -15   2   4    3.91   17.70
 -15   2   4  -25.44   12.57
 -15   2   4    3.56   14.83
 -15   2   4  -16.38   10.87
 -15   2   4   12.84   16.57
 -15   3   4   78.85   23.99
 -15   3   4   59.19   24.04
 -15   3   4   64.31   21.82
 -15   3   4   45.49   23.37
 -15   4   4  175.24   38.63
 -15   4   4  208.20   37.10
 -15   4   4  125.57   34.85
 -15   4   4  232.48   40.17
 -15   5   4    7.27   17.14
 -15   5   4    1.20   17.73
 -15   5   4   28.51   19.88
 -15   5   4   -6.48   18.77
 -15   6   4   80.90   28.30
 -15   6   4   87.37   29.22
 -15   6   4   64.89   27.94
 -15   7   4   20.92   22.56
 -15   7   4   14.20   22.78
 -15   7   4   41.37   23.14
 -15   8   4   52.14   27.36
 -15   8   4   96.53   34.81
 -15   8   4   47.68   27.89
 -15  -7   5   33.17   24.11
 -15  -7   5   44.07   28.62
 -15  -6   5   22.68   22.61
 -15  -6   5   10.34   19.78
 -15  -5   5  118.71   31.80
 -15  -5   5   97.24   32.70
 -15  -4   5    4.43   17.07
 -15  -4   5  -28.77   12.59
 -15  -4   5  -16.88   14.89
 -15  -4   5   -9.88   15.80
 -15  -3   5   -9.21   13.53
 -15  -3   5    4.65   15.84
 -15  -3   5   23.71   20.59
 -15  -3   5   -2.69   16.21
 -15  -2   5   57.41   20.52
 -15  -2   5   20.51   19.27
 -15  -2   5   50.92   21.04
 -15  -2   5   33.26   19.21
 -15  -1   5    4.09   14.75
 -15  -1   5    3.39   15.72
 -15  -1   5   -1.98   15.49
 -15  -1   5   -5.59   15.47
 -15   0   5    5.13   15.14
 -15   0   5   -3.58   14.18
 -15   0   5   23.40   16.09
 -15   0   5   -6.56   13.97
 -15   1   5  -15.17   12.17
 -15   1   5   36.03   17.29
 -15   1   5   21.93   18.57
 -15   1   5  -12.92   12.67
 -15   1   5  -35.63   11.82
 -15   2   5   42.43   20.40
 -15   2   5   19.11   16.08
 -15   2   5    2.64   17.02
 -15   2   5   51.13   22.88
 -15   2   5   28.32   20.83
 -15   3   5   -7.60   14.48
 -15   3   5   12.07   15.98
 -15   3   5   11.80   19.53
 -15   3   5   24.62   18.17
 -15   4   5   -5.11   13.75
 -15   4   5    8.78   17.66
 -15   4   5   18.83   18.46
 -15   4   5    3.80   18.70
 -15   5   5   75.03   26.85
 -15   5   5   26.26   22.71
 -15   5   5  126.32   30.32
 -15   6   5   22.25   19.86
 -15   6   5  -19.24   18.21
 -15   6   5    0.19   19.84
 -15   7   5   74.76   28.77
 -15   7   5   96.67   35.26
 -15   7   5  127.06   35.31
 -15  -7   6  -27.61   15.84
 -15  -7   6   13.21   22.95
 -15  -6   6  -10.75   17.13
 -15  -6   6   50.14   27.29
 -15  -5   6   15.69   22.09
 -15  -5   6   -2.79   17.12
 -15  -4   6  214.58   47.32
 -15  -4   6  365.13   51.86
 -15  -4   6  258.87   49.08
 -15  -3   6   24.23   19.78
 -15  -3   6   23.92   18.99
 -15  -3   6   55.61   20.79
 -15  -3   6   55.83   23.14
 -15  -2   6   13.70   16.82
 -15  -2   6   16.81   18.99
 -15  -2   6   36.73   19.17
 -15  -2   6   30.53   19.75
 -15  -1   6    9.14   14.12
 -15  -1   6  -11.77   14.41
 -15  -1   6    8.28   16.93
 -15  -1   6    9.67   16.84
 -15   0   6   14.07   17.21
 -15   0   6  -42.51   10.73
 -15   0   6   -0.25   15.65
 -15   0   6   -9.05   11.98
 -15   1   6   16.04   18.61
 -15   1   6   18.17   15.49
 -15   1   6   13.79   16.54
 -15   1   6  -10.87   13.64
 -15   2   6   29.83   21.74
 -15   2   6   11.51   18.25
 -15   2   6   21.29   18.76
 -15   2   6    5.12   15.06
 -15   2   6   47.24   22.62
 -15   3   6   55.13   24.16
 -15   3   6   46.88   23.20
 -15   3   6   12.31   16.50
 -15   3   6   42.04   24.24
 -15   3   6   37.33   18.79
 -15   4   6  303.75   50.14
 -15   4   6  308.58   51.37
 -15   4   6  252.16   51.12
 -15   5   6    6.70   19.94
 -15   5   6   -9.97   13.60
 -15   6   6   48.14   25.91
 -15   6   6   12.99   23.21
 -15   6   6   22.29   23.03
 -15   7   6  -26.21   19.33
 -15   7   6  -20.17   19.25
 -15   7   6  -14.77   20.35
 -15  -7   7    2.26   22.01
 -15  -7   7   36.95   25.35
 -15  -6   7   10.21   24.49
 -15  -6   7   -0.77   19.37
 -15  -5   7   87.09   32.50
 -15  -5   7  139.90   33.93
 -15  -4   7   12.54   19.51
 -15  -4   7  -25.16   15.45
 -15  -4   7   19.62   22.94
 -15  -3   7   61.35   24.06
 -15  -3   7   43.35   22.98
 -15  -3   7   18.69   20.42
 -15  -2   7  -14.93   16.02
 -15  -2   7  -10.49   14.50
 -15  -2   7   13.34   17.81
 -15  -1   7    1.33   15.58
 -15  -1   7   -1.83   16.00
 -15  -1   7   -2.34   17.65
 -15   0   7  -22.24   10.19
 -15   0   7   -8.62   14.29
 -15   0   7   -1.92   14.75
 -15   1   7   32.15   18.37
 -15   1   7   10.13   19.70
 -15   1   7   -4.48   15.84
 -15   2   7   18.17   18.76
 -15   2   7   -6.85   15.51
 -15   2   7  -17.09   17.29
 -15   3   7   94.97   29.70
 -15   3   7   38.58   23.61
 -15   3   7   46.37   24.22
 -15   4   7   41.55   24.64
 -15   4   7   13.53   19.41
 -15   4   7   19.64   21.45
 -15   5   7   98.12   31.34
 -15   5   7   77.68   31.53
 -15   5   7  126.95   33.55
 -15   6   7   39.64   24.84
 -15   6   7  -12.47   17.17
 -15   6   7   28.52   22.33
 -15   7   7    9.85   24.30
 -15   7   7   44.16   27.17
 -15   7   7   53.23   29.28
 -15  -6   8   23.69   25.78
 -15  -6   8   28.82   21.24
 -15  -5   8   21.88   24.30
 -15  -5   8    4.72   20.50
 -15  -4   8  144.84   37.87
 -15  -4   8  168.01   40.30
 -15  -4   8  148.67   35.74
 -15  -3   8    5.32   21.08
 -15  -3   8   -8.91   15.72
 -15  -3   8  -11.95   16.04
 -15  -2   8    2.35   16.24
 -15  -2   8    4.23   18.02
 -15  -2   8   26.20   20.82
 -15  -1   8   -0.80   18.03
 -15  -1   8  -29.31   12.14
 -15  -1   8    4.25   16.47
 -15   0   8   24.09   20.01
 -15   0   8  -10.53   15.74
 -15   0   8   -2.15   17.14
 -15   1   8    6.51   17.03
 -15   1   8  -13.14   15.46
 -15   1   8   -2.43   14.59
 -15   2   8   13.10   19.81
 -15   2   8   -5.87   19.22
 -15   2   8   -6.64   16.75
 -15   3   8   -0.73   17.59
 -15   3   8   15.85   19.27
 -15   3   8    1.13   18.97
 -15   4   8  101.83   31.35
 -15   4   8  137.24   36.26
 -15   4   8  116.55   33.48
 -15   5   8    7.49   21.40
 -15   5   8   18.57   20.69
 -15   6   8   37.52   29.32
 -15   6   8  -11.09   20.09
 -15   6   8    0.76   16.45
 -15  -5   9  -10.35   18.03
 -15  -5   9   11.31   23.93
 -15  -4   9  -10.29   19.61
 -15  -4   9   14.73   20.67
 -15  -4   9   -3.28   17.26
 -15  -3   9  -12.45   16.01
 -15  -3   9  -15.29   17.40
 -15  -3   9  -10.45   17.25
 -15  -2   9   22.84   20.96
 -15  -2   9   22.14   20.28
 -15  -2   9   -2.08   19.60
 -15  -1   9   26.28   21.07
 -15  -1   9    5.04   20.45
 -15  -1   9    3.66   18.08
 -15   0   9   10.27   17.18
 -15   0   9    5.41   18.84
 -15   0   9    3.96   19.47
 -15   1   9   -6.44   18.88
 -15   1   9   -7.91   18.09
 -15   1   9    7.42   17.88
 -15   2   9   22.44   20.77
 -15   2   9   49.02   25.01
 -15   2   9   13.40   18.93
 -15   3   9    2.50   19.69
 -15   3   9   12.97   20.69
 -15   3   9   16.12   19.81
 -15   4   9   12.28   20.33
 -15   4   9  -22.89   16.95
 -15   4   9  -23.94   19.79
 -15   5   9   43.52   26.63
 -15   5   9   12.57   22.66
 -15   5   9   -4.36   21.47
 -15  -5  10   -3.43   23.08
 -15  -5  10    6.92   19.66
 -15  -4  10   42.09   24.88
 -15  -4  10   -7.14   20.51
 -15  -4  10   34.37   25.26
 -15  -3  10  -17.60   15.57
 -15  -3  10    4.84   20.29
 -15  -3  10   23.27   24.36
 -15  -2  10   -8.92   18.09
 -15  -2  10    1.56   18.27
 -15  -2  10   -8.01   17.02
 -15  -1  10   17.17   19.16
 -15  -1  10  -18.22   15.28
 -15  -1  10   14.21   22.09
 -15   0  10  -12.90   18.52
 -15   0  10    7.87   19.01
 -15   0  10    5.31   18.64
 -15   1  10    3.46   16.50
 -15   1  10   15.57   21.76
 -15   1  10  -20.43   15.63
 -15   2  10   14.36   20.04
 -15   2  10   32.23   22.80
 -15   2  10    2.96   21.30
 -15   3  10   31.26   22.24
 -15   3  10    0.56   19.17
 -15   3  10   42.84   27.04
 -15   4  10   25.97   23.39
 -15   4  10   47.41   26.92
 -15   4  10   19.72   25.17
 -15   5  10   27.46   23.69
 -15   5  10   10.08   23.62
 -15   5  10   25.42   23.93
 -15  -3  11   -6.51   18.03
 -15  -3  11  -13.62   21.11
 -15  -3  11   31.67   23.25
 -15  -2  11  -28.54   16.35
 -15  -2  11  -10.78   19.16
 -15  -2  11   -1.33   18.80
 -15  -1  11   24.58   21.64
 -15  -1  11   25.35   23.97
 -15  -1  11   34.64   21.95
 -15   0  11    0.73   19.98
 -15   0  11    1.77   20.52
 -15   0  11  -22.90   15.74
 -15   1  11    6.09   20.23
 -15   1  11   -2.07   20.50
 -15   1  11   43.67   23.31
 -15   2  11   -1.69   20.62
 -15   2  11    2.64   22.43
 -15   2  11   18.59   21.05
 -15   3  11    7.22   24.01
 -15   3  11   -3.13   20.56
 -15   3  11    6.35   19.96
 -15  -2  12   77.63   29.55
 -15  -2  12    4.70   20.80
 -15  -2  12  -25.85   18.79
 -15  -1  12  -19.42   17.44
 -15  -1  12    3.38   18.89
 -15  -1  12   -2.56   19.76
 -15   0  12   -2.81   20.36
 -15   0  12  -10.44   17.83
 -15   0  12  -18.38   17.02
 -15   1  12   -1.91   20.37
 -15   1  12   -4.05   20.38
 -15   1  12   34.56   23.25
 -15   2  12   20.61   24.45
 -15   2  12    4.78   20.15
 -15   2  12  -16.09   18.12
 -14  -3 -12   18.60   12.21
 -14  -3 -12   46.28   14.15
 -14  -2 -12   23.84   10.74
 -14  -2 -12    9.01   10.69
 -14  -2 -12    2.06    8.83
 -14  -2 -12    5.48    8.54
 -14  -1 -12   55.87   11.25
 -14  -1 -12   46.88   10.14
 -14   2 -12    2.57    7.66
 -14   2 -12   13.65    7.17
 -14   3 -12   11.21    9.58
 -14   3 -12    1.02    8.79
 -14   3 -12   33.74   12.12
 -14  -4 -11    7.87   13.43
 -14  -4 -11   14.14   13.92
 -14  -4 -11  -13.43   12.28
 -14  -3 -11   18.35   13.17
 -14  -3 -11   12.70   11.14
 -14  -3 -11    2.42   11.25
 -14  -3 -11   12.23   10.58
 -14  -3 -11   10.48   11.44
 -14  -2 -11   37.80   10.44
 -14  -2 -11    5.89    8.54
 -14  -2 -11    8.37    8.59
 -14  -2 -11    9.62   10.14
 -14  -2 -11   -1.59   10.04
 -14  -1 -11   38.81   10.07
 -14  -1 -11   31.03    9.36
 -14   2 -11   -1.66    7.58
 -14   2 -11   16.60    7.68
 -14   3 -11   16.46    9.95
 -14   3 -11   20.77   10.02
 -14   3 -11   15.86   10.72
 -14   4 -11   22.44   13.67
 -14   4 -11   32.65   14.81
 -14   4 -11    0.45   10.29
 -14   4 -11   28.66   13.31
 -14  -5 -10   -0.42   13.68
 -14  -5 -10   12.16   14.47
 -14  -5 -10   -6.26   12.40
 -14  -5 -10  -13.26   12.40
 -14  -4 -10    5.65   13.23
 -14  -4 -10   -4.54   12.12
 -14  -4 -10   11.16   12.66
 -14  -3 -10   17.96   12.66
 -14  -3 -10   -1.60   11.33
 -14  -3 -10    9.07   11.17
 -14  -3 -10    7.51   11.31
 -14  -3 -10   13.19   11.99
 -14  -2 -10   -0.71    9.86
 -14  -2 -10    5.31    8.65
 -14  -2 -10   -2.22    8.71
 -14  -2 -10  -11.25    9.09
 -14  -1 -10   50.42    9.21
 -14  -1 -10   40.90    9.30
 -14  -1 -10   52.84   11.57
 -14  -1 -10   53.04   11.88
 -14   2 -10   -5.89    7.30
 -14   2 -10    5.13    6.69
 -14   2 -10   -0.68    6.19
 -14   2 -10    2.05    7.56
 -14   2 -10   12.16    6.61
 -14   3 -10   25.02   10.25
 -14   3 -10   -0.28    8.77
 -14   3 -10   19.04   10.38
 -14   3 -10   19.64   11.10
 -14   4 -10   23.10   11.37
 -14   4 -10    2.76   10.90
 -14   4 -10   -1.27   11.51
 -14   4 -10    1.45   10.60
 -14   5 -10    2.59   13.50
 -14   5 -10    5.36   13.53
 -14   5 -10  -13.54   11.98
 -14   5 -10    3.94   12.37
 -14  -6  -9  -20.45   14.49
 -14  -6  -9    5.09   15.49
 -14  -6  -9   10.59   16.67
 -14  -6  -9   25.00   19.55
 -14  -5  -9    1.09   13.77
 -14  -5  -9   -1.41   12.69
 -14  -4  -9   41.23   15.54
 -14  -4  -9   46.19   16.90
 -14  -4  -9   23.43   14.43
 -14  -3  -9    1.66   11.91
 -14  -3  -9   26.51   17.11
 -14  -3  -9   -6.90   10.19
 -14  -3  -9   33.66   12.33
 -14  -3  -9  -12.62   11.38
 -14  -2  -9   27.68   11.42
 -14  -2  -9    7.30   10.28
 -14  -2  -9    0.26    9.40
 -14  -2  -9    2.73    8.26
 -14  -2  -9   22.03   16.55
 -14  -1  -9   16.15    9.14
 -14  -1  -9   10.25    6.82
 -14  -1  -9   -6.22    6.30
 -14  -1  -9    1.23    7.52
 -14   0  -9   71.25   12.27
 -14   0  -9   76.98   12.40
 -14   1  -9   -3.01    6.06
 -14   1  -9   17.24    7.24
 -14   1  -9    8.08    6.99
 -14   1  -9   11.64    5.37
 -14   2  -9   18.41    9.90
 -14   2  -9   39.60   10.03
 -14   2  -9   23.66    9.37
 -14   2  -9   21.19    8.35
 -14   2  -9   21.04    8.51
 -14   3  -9   34.07   11.18
 -14   3  -9   15.56   11.36
 -14   3  -9    3.17    9.07
 -14   3  -9    7.57    9.70
 -14   3  -9   16.46    9.75
 -14   4  -9   24.04   13.19
 -14   4  -9   22.82   12.81
 -14   4  -9   21.49   14.29
 -14   4  -9   44.31   14.33
 -14   5  -9    4.69   12.96
 -14   5  -9   26.27   14.19
 -14   5  -9  -25.17   11.57
 -14   5  -9   14.15   13.09
 -14   6  -9    3.23   15.69
 -14   6  -9   13.14   15.46
 -14   6  -9   -3.68   15.34
 -14   6  -9   31.07   17.01
 -14  -7  -8   -6.20   17.82
 -14  -7  -8    2.51   19.72
 -14  -6  -8   17.29   16.30
 -14  -6  -8   -2.90   15.93
 -14  -6  -8   12.16   16.53
 -14  -5  -8   42.23   17.08
 -14  -5  -8   18.19   15.27
 -14  -4  -8   -0.93   11.47
 -14  -4  -8   -0.04   12.44
 -14  -4  -8  -26.28    9.98
 -14  -3  -8   78.62   17.46
 -14  -3  -8   36.15   14.52
 -14  -3  -8   31.33   13.58
 -14  -3  -8   54.91   19.29
 -14  -3  -8   80.34   18.21
 -14  -2  -8   21.87   11.85
 -14  -2  -8   26.14   11.71
 -14  -2  -8   19.69   11.17
 -14  -2  -8   19.61   18.23
 -14  -2  -8   22.67   10.65
 -14  -1  -8  192.29   24.59
 -14  -1  -8  180.03   24.48
 -14  -1  -8  182.64   25.96
 -14  -1  -8  217.02   26.47
 -14   0  -8   -7.57    6.96
 -14   0  -8   -5.33    5.78
 -14   0  -8    4.94    7.89
 -14   0  -8    6.09    7.20
 -14   0  -8    5.54    6.20
 -14   1  -8  175.67   25.26
 -14   1  -8  196.36   24.00
 -14   1  -8  215.86   25.64
 -14   1  -8  205.80   26.53
 -14   1  -8  197.59   23.97
 -14   2  -8   13.42    8.63
 -14   2  -8   17.76    9.62
 -14   2  -8   14.07    8.46
 -14   2  -8   13.33    9.82
 -14   2  -8    9.27    9.06
 -14   3  -8   46.93   13.70
 -14   3  -8   49.71   13.44
 -14   3  -8   69.14   15.22
 -14   3  -8   53.39   14.17
 -14   3  -8   34.21   13.48
 -14   4  -8   11.21   11.72
 -14   4  -8   -1.57   10.82
 -14   4  -8   15.18   11.90
 -14   4  -8   -6.15   10.43
 -14   5  -8   28.99   15.73
 -14   5  -8   25.23   14.70
 -14   5  -8   31.82   16.44
 -14   5  -8   -1.67   13.15
 -14   6  -8    9.00   15.86
 -14   6  -8    4.97   14.48
 -14   6  -8    3.13   14.81
 -14   6  -8    5.45   14.33
 -14   7  -8  -10.01   16.21
 -14   7  -8   -2.54   15.87
 -14   7  -8   27.94   20.10
 -14   7  -8    9.27   17.56
 -14  -7  -7  -32.21   14.38
 -14  -6  -7   -7.98   14.32
 -14  -6  -7    5.52   16.48
 -14  -5  -7   45.06   17.18
 -14  -5  -7   31.48   18.51
 -14  -5  -7   10.14   15.17
 -14  -4  -7   53.57   16.93
 -14  -4  -7   50.34   18.66
 -14  -4  -7   21.65   15.92
 -14  -4  -7   29.38   15.68
 -14  -4  -7   50.81   17.41
 -14  -3  -7    0.36   10.51
 -14  -3  -7    0.87   10.11
 -14  -3  -7    9.48   11.47
 -14  -3  -7   -8.18   10.71
 -14  -3  -7    6.18   14.88
 -14  -2  -7  127.37   22.00
 -14  -2  -7  151.72   22.28
 -14  -2  -7  136.19   21.38
 -14  -2  -7  123.67   22.44
 -14  -2  -7  132.96   27.88
 -14  -1  -7  141.90   23.72
 -14  -1  -7  211.70   26.94
 -14  -1  -7  190.74   25.73
 -14  -1  -7  211.02   26.56
 -14  -1  -7  186.11   24.66
 -14   0  -7  181.73   24.73
 -14   0  -7  182.67   26.51
 -14   0  -7  196.29   25.05
 -14   0  -7  235.41   26.98
 -14   0  -7  197.84   25.91
 -14   1  -7  132.53   20.76
 -14   1  -7  146.22   22.22
 -14   1  -7  170.98   21.12
 -14   1  -7  164.15   23.41
 -14   1  -7  180.52   22.74
 -14   2  -7  133.09   19.93
 -14   2  -7  127.64   21.21
 -14   2  -7  171.72   22.39
 -14   2  -7  103.48   20.74
 -14   2  -7  138.51   20.22
 -14   3  -7   -2.37    9.59
 -14   3  -7   12.59   10.05
 -14   3  -7   15.14   11.18
 -14   3  -7   -6.35    9.08
 -14   3  -7   -3.35   10.03
 -14   4  -7   40.91   15.21
 -14   4  -7   10.97   12.29
 -14   4  -7   32.78   14.45
 -14   4  -7   33.17   14.78
 -14   5  -7   35.37   17.64
 -14   5  -7   33.84   16.06
 -14   5  -7   91.08   20.43
 -14   5  -7   45.94   17.30
 -14   6  -7   24.79   16.88
 -14   6  -7  -14.46   13.81
 -14   6  -7   -1.45   13.92
 -14   6  -7   17.17   16.32
 -14   7  -7   -5.76   14.65
 -14   7  -7  -30.24   13.22
 -14   7  -7   29.71   19.33
 -14   7  -7   -6.49   15.99
 -14  -7  -6   -9.18   14.85
 -14  -6  -6    1.83   14.77
 -14  -6  -6   -0.52   15.19
 -14  -6  -6    9.64   15.12
 -14  -5  -6   35.09   16.14
 -14  -5  -6    8.92   16.22
 -14  -5  -6   -2.49   14.60
 -14  -5  -6    9.17   14.24
 -14  -4  -6   35.14   17.51
 -14  -4  -6   80.43   20.21
 -14  -4  -6   66.29   19.40
 -14  -4  -6   79.48   21.02
 -14  -4  -6   66.14   18.53
 -14  -4  -6   48.09   18.00
 -14  -3  -6  -22.57    9.22
 -14  -3  -6   18.32   15.42
 -14  -3  -6    6.81   11.03
 -14  -3  -6  -12.68   10.14
 -14  -3  -6    3.54   12.54
 -14  -3  -6    3.88   10.50
 -14  -2  -6   47.57   14.41
 -14  -2  -6   45.68   18.37
 -14  -2  -6   25.19   12.72
 -14  -2  -6   61.42   14.27
 -14  -2  -6   17.28   11.52
 -14  -2  -6   64.09   16.96
 -14  -1  -6  194.91   24.03
 -14  -1  -6  142.12   22.98
 -14  -1  -6  133.47   21.16
 -14  -1  -6  143.75   22.58
 -14  -1  -6  114.67   20.66
 -14  -1  -6  159.10   29.95
 -14  -1  -6  123.94   20.66
 -14   0  -6   -2.70    7.47
 -14   0  -6    2.94    7.58
 -14   0  -6   -4.77    8.30
 -14   0  -6    0.41    8.32
 -14   0  -6   -5.12    7.40
 -14   1  -6  109.76   18.60
 -14   1  -6  134.10   21.27
 -14   1  -6  135.99   20.46
 -14   1  -6  123.59   19.74
 -14   1  -6  122.22   18.93
 -14   2  -6   38.40   12.52
 -14   2  -6   38.87   12.89
 -14   2  -6   42.80   13.07
 -14   2  -6   33.22   12.10
 -14   2  -6   21.28   10.91
 -14   3  -6    6.42   10.08
 -14   3  -6    8.24   11.12
 -14   3  -6    2.11   10.31
 -14   3  -6  -17.11    8.89
 -14   3  -6   13.35   10.97
 -14   4  -6   48.61   16.58
 -14   4  -6   51.56   16.97
 -14   4  -6   50.10   16.21
 -14   4  -6   60.48   17.52
 -14   5  -6    2.73   14.05
 -14   5  -6   10.44   13.86
 -14   5  -6    4.66   13.07
 -14   5  -6    2.33   12.51
 -14   6  -6    4.93   13.87
 -14   6  -6  -10.94   12.69
 -14   6  -6   -2.37   14.99
 -14   6  -6   -0.21   14.47
 -14   7  -6   17.15   17.74
 -14   7  -6   -7.17   16.45
 -14   7  -6    9.37   17.60
 -14   7  -6   13.09   17.49
 -14  -8  -5   -8.00   15.95
 -14  -7  -5    6.66   18.60
 -14  -6  -5   71.16   22.61
 -14  -6  -5   50.13   20.84
 -14  -6  -5    6.82   14.30
 -14  -6  -5    2.24   14.35
 -14  -5  -5    8.41   14.57
 -14  -5  -5   22.25   16.61
 -14  -5  -5   -0.63   13.90
 -14  -5  -5    0.84   12.61
 -14  -4  -5  -13.81   11.60
 -14  -4  -5   19.90   12.34
 -14  -4  -5   13.15   14.16
 -14  -4  -5    5.53   15.00
 -14  -4  -5   -5.13   11.76
 -14  -4  -5  -15.65   13.36
 -14  -3  -5   17.10   12.53
 -14  -3  -5   14.94   11.17
 -14  -3  -5    3.69   11.71
 -14  -3  -5    1.08   11.05
 -14  -3  -5  -13.42   10.64
 -14  -3  -5    6.40   15.45
 -14  -2  -5    8.18    9.88
 -14  -2  -5   -5.85   13.73
 -14  -2  -5   13.32   10.56
 -14  -2  -5   21.82   12.84
 -14  -2  -5    0.32   10.34
 -14  -2  -5    5.87   10.78
 -14  -2  -5   17.31   13.65
 -14  -1  -5  -15.53    8.12
 -14  -1  -5    6.22    8.91
 -14  -1  -5   10.47   10.96
 -14  -1  -5   -3.70    8.35
 -14  -1  -5    7.79    9.13
 -14  -1  -5  -13.49    7.54
 -14  -1  -5  -10.32   13.93
 -14   0  -5   10.87    9.11
 -14   0  -5    2.90   14.31
 -14   0  -5    6.91   10.11
 -14   0  -5   -1.31    8.63
 -14   0  -5    7.25    7.91
 -14   0  -5   -0.33    7.72
 -14   0  -5   -5.89    7.91
 -14   1  -5   -7.33    8.04
 -14   1  -5   -8.74    7.53
 -14   1  -5   14.79   10.33
 -14   1  -5    1.55    8.86
 -14   1  -5    7.54    9.05
 -14   1  -5   -2.56    8.48
 -14   2  -5   -3.20    8.61
 -14   2  -5    1.76    9.42
 -14   2  -5   14.58   11.07
 -14   2  -5   -8.60    8.73
 -14   2  -5   -3.72    9.51
 -14   3  -5   14.69   12.22
 -14   3  -5    4.22   11.02
 -14   3  -5   13.36   11.00
 -14   3  -5   13.31   12.55
 -14   3  -5    1.11   10.18
 -14   4  -5    9.32   12.69
 -14   4  -5    2.39   11.29
 -14   4  -5   -5.60   10.51
 -14   4  -5   11.97   13.21
 -14   4  -5   19.22   12.75
 -14   5  -5   14.69   14.14
 -14   5  -5   20.67   16.60
 -14   5  -5   -0.91   12.73
 -14   5  -5   17.13   13.74
 -14   6  -5   63.89   20.10
 -14   6  -5   15.13   17.37
 -14   6  -5    3.76   15.36
 -14   6  -5   71.92   20.42
 -14   7  -5   23.71   18.43
 -14   7  -5   57.50   21.29
 -14   7  -5   47.41   20.98
 -14   7  -5  -30.82   13.03
 -14   8  -5    7.43   18.48
 -14   8  -5   -3.04   17.95
 -14  -8  -4   10.04   17.68
 -14  -7  -4   45.37   20.75
 -14  -6  -4  -20.84   12.59
 -14  -6  -4   -2.47   14.65
 -14  -6  -4   19.19   16.21
 -14  -6  -4   -5.29   15.23
 -14  -5  -4   21.39   15.16
 -14  -5  -4   22.82   16.40
 -14  -5  -4   16.14   15.25
 -14  -5  -4   36.02   17.71
 -14  -4  -4  124.46   26.52
 -14  -4  -4   80.93   22.71
 -14  -4  -4   88.02   21.28
 -14  -4  -4  108.20   23.80
 -14  -4  -4   78.91   21.26
 -14  -4  -4  126.27   25.39
 -14  -3  -4    7.18   11.08
 -14  -3  -4   -4.32   11.13
 -14  -3  -4   -4.89   13.25
 -14  -3  -4    7.11   10.87
 -14  -3  -4   16.63   11.80
 -14  -3  -4    0.33   10.54
 -14  -3  -4   11.31   12.68
 -14  -2  -4   16.93   12.02
 -14  -2  -4   13.34   11.40
 -14  -2  -4    2.95   10.87
 -14  -2  -4   10.60   11.14
 -14  -2  -4   -0.74   12.20
 -14  -2  -4   33.46   11.53
 -14  -2  -4  -11.64    8.02
 -14  -2  -4   -5.07   13.24
 -14  -1  -4   67.75   15.87
 -14  -1  -4   78.18   16.54
 -14  -1  -4   78.85   17.84
 -14  -1  -4   70.61   17.48
 -14  -1  -4   50.80   14.68
 -14  -1  -4   68.76   17.55
 -14  -1  -4   89.76   16.64
 -14  -1  -4  109.85   23.79
 -14   0  -4   58.01   12.84
 -14   0  -4   27.14   12.90
 -14   0  -4   30.02   12.36
 -14   0  -4   32.36   19.20
 -14   0  -4   59.01   14.08
 -14   0  -4   55.85   13.51
 -14   0  -4   32.06   13.67
 -14   1  -4   64.62   16.06
 -14   1  -4   60.83   21.79
 -14   1  -4   79.59   16.74
 -14   1  -4   65.12   16.90
 -14   1  -4   64.01   14.99
 -14   1  -4   51.01   15.01
 -14   1  -4   96.76   16.43
 -14   2  -4  -15.69    8.70
 -14   2  -4   -5.84    9.76
 -14   2  -4    5.44   10.01
 -14   2  -4   22.21   11.70
 -14   2  -4   15.70   10.33
 -14   2  -4  -16.65    7.93
 -14   3  -4    7.00   11.32
 -14   3  -4  -13.02    8.33
 -14   3  -4   -3.14    9.66
 -14   3  -4    3.31   10.53
 -14   3  -4   20.42   12.92
 -14   3  -4   -6.68    9.66
 -14   4  -4   73.49   20.09
 -14   4  -4   85.09   21.33
 -14   4  -4   70.80   21.24
 -14   4  -4   89.43   21.07
 -14   4  -4  134.57   23.38
 -14   5  -4   -8.32   13.51
 -14   5  -4   20.92   14.69
 -14   5  -4   -2.81   12.96
 -14   5  -4   24.71   15.17
 -14   6  -4   -1.40   13.77
 -14   6  -4   30.62   17.21
 -14   6  -4   14.47   16.39
 -14   6  -4   -4.44   14.82
 -14   7  -4   -5.98   15.33
 -14   7  -4  -19.34   15.00
 -14   7  -4    5.18   16.15
 -14   8  -4    3.36   19.87
 -14   8  -4   -6.26   16.79
 -14  -8  -3   47.72   24.16
 -14  -7  -3   -3.28   15.64
 -14  -6  -3   42.54   19.86
 -14  -6  -3  -13.04   12.91
 -14  -6  -3   -9.57   13.22
 -14  -6  -3   34.27   18.09
 -14  -5  -3   14.88   16.82
 -14  -5  -3  -16.27   10.82
 -14  -5  -3   21.69   15.91
 -14  -5  -3   18.47   14.31
 -14  -5  -3   -3.73   15.24
 -14  -4  -3  137.63   25.60
 -14  -4  -3   42.06   18.67
 -14  -4  -3  117.40   25.30
 -14  -4  -3   98.93   23.27
 -14  -4  -3   73.71   20.04
 -14  -4  -3  112.55   24.16
 -14  -4  -3  114.81   25.54
 -14  -3  -3   18.43   12.65
 -14  -3  -3  -21.65   10.94
 -14  -3  -3  -11.83   10.01
 -14  -3  -3    2.09   10.69
 -14  -3  -3   20.85   15.42
 -14  -3  -3   -1.75   10.39
 -14  -3  -3   -5.74   11.18
 -14  -2  -3  133.88   23.52
 -14  -2  -3  128.87   24.02
 -14  -2  -3  126.25   22.59
 -14  -2  -3   99.02   22.02
 -14  -2  -3  143.07   25.65
 -14  -2  -3  142.67   27.64
 -14  -2  -3  153.29   26.80
 -14  -2  -3  136.40   25.03
 -14  -1  -3  235.05   29.06
 -14  -1  -3  165.35   27.48
 -14  -1  -3  222.28   30.73
 -14  -1  -3  174.89   29.29
 -14  -1  -3  193.64   27.76
 -14  -1  -3  148.04   29.02
 -14  -1  -3  179.44   32.97
 -14  -1  -3  201.69   30.81
 -14   0  -3  211.20   29.08
 -14   0  -3  161.63   31.56
 -14   0  -3  138.42   25.02
 -14   0  -3  195.17   26.36
 -14   0  -3  131.06   24.28
 -14   0  -3  177.79   27.81
 -14   0  -3  167.91   26.35
 -14   0  -3  187.53   27.56
 -14   1  -3  174.41   27.99
 -14   1  -3  139.21   25.45
 -14   1  -3  165.20   25.92
 -14   1  -3  202.75   28.46
 -14   1  -3  167.04   26.88
 -14   1  -3  167.97   32.97
 -14   1  -3  177.80   25.95
 -14   2  -3  136.20   23.66
 -14   2  -3  130.77   28.55
 -14   2  -3   82.49   19.73
 -14   2  -3  110.01   22.47
 -14   2  -3   92.56   21.39
 -14   2  -3  126.93   22.84
 -14   2  -3  152.97   23.20
 -14   3  -3    9.78   11.59
 -14   3  -3    2.60   11.32
 -14   3  -3   20.27   13.33
 -14   3  -3   -2.75    9.53
 -14   3  -3   -0.89   12.18
 -14   3  -3    0.52    9.83
 -14   4  -3   88.97   22.99
 -14   4  -3  121.78   25.26
 -14   4  -3  107.30   22.74
 -14   4  -3   80.51   21.75
 -14   4  -3   77.22   21.87
 -14   4  -3  114.26   22.97
 -14   5  -3    0.80   13.26
 -14   5  -3  -20.55   12.47
 -14   5  -3   10.08   13.94
 -14   5  -3    4.07   12.46
 -14   6  -3    9.69   16.50
 -14   6  -3   24.15   17.24
 -14   6  -3   16.39   14.62
 -14   6  -3   12.11   18.03
 -14   7  -3   10.24   17.88
 -14   7  -3  -13.58   14.38
 -14   8  -3    7.51   19.14
 -14   8  -3    0.50   19.22
 -14  -8  -2   -1.51   17.56
 -14  -7  -2   -4.64   15.44
 -14  -6  -2   -9.04   14.32
 -14  -6  -2   13.93   18.12
 -14  -6  -2   16.39   15.88
 -14  -6  -2    0.13   13.57
 -14  -5  -2   22.69   17.81
 -14  -5  -2   27.79   18.08
 -14  -5  -2   -3.61   14.98
 -14  -5  -2    4.36   13.45
 -14  -5  -2   34.99   17.40
 -14  -4  -2   23.42   14.72
 -14  -4  -2   15.24   14.26
 -14  -4  -2    3.84   13.02
 -14  -4  -2   56.83   19.23
 -14  -4  -2    6.51   14.92
 -14  -4  -2   22.53   13.70
 -14  -3  -2  134.23   28.26
 -14  -3  -2  105.42   26.17
 -14  -3  -2  158.69   27.70
 -14  -3  -2  112.12   23.29
 -14  -3  -2  166.47   26.66
 -14  -3  -2  119.60   24.44
 -14  -3  -2  157.70   27.48
 -14  -3  -2  128.96   27.58
 -14  -2  -2   50.61   17.47
 -14  -2  -2   56.89   18.58
 -14  -2  -2   94.67   21.83
 -14  -2  -2   65.74   16.85
 -14  -2  -2   68.68   20.60
 -14  -2  -2   30.15   14.80
 -14  -2  -2   86.18   19.36
 -14  -2  -2   73.45   18.17
 -14  -1  -2  293.36   50.17
 -14  -1  -2  467.64   54.59
 -14  -1  -2  298.45   49.34
 -14  -1  -2  462.98   53.19
 -14  -1  -2  446.21   54.52
 -14  -1  -2  416.40   50.29
 -14  -1  -2  514.29   54.98
 -14  -1  -2  463.51   50.27
 -14   0  -2  179.36   30.72
 -14   0  -2  201.05   29.43
 -14   0  -2  195.88   30.31
 -14   0  -2  159.36   27.36
 -14   0  -2  236.61   32.20
 -14   0  -2  206.87   30.06
 -14   0  -2  158.79   27.93
 -14   0  -2  227.42   34.75
 -14   1  -2  439.34   52.01
 -14   1  -2  418.57   56.15
 -14   1  -2  433.75   54.70
 -14   1  -2  379.03   50.88
 -14   1  -2  431.15   52.68
 -14   1  -2  442.19   51.50
 -14   1  -2  354.20   52.46
 -14   2  -2   13.04   12.09
 -14   2  -2   61.94   17.48
 -14   2  -2   20.94   11.99
 -14   2  -2   42.54   15.89
 -14   2  -2   36.17   14.26
 -14   2  -2   37.62   14.92
 -14   2  -2   39.26   20.18
 -14   3  -2  116.60   24.42
 -14   3  -2  117.74   25.25
 -14   3  -2  139.18   25.16
 -14   3  -2  108.46   23.36
 -14   3  -2  165.57   27.44
 -14   3  -2  122.21   28.56
 -14   3  -2  154.16   26.50
 -14   4  -2   -0.55   12.52
 -14   4  -2    7.32   13.62
 -14   4  -2    9.75   13.95
 -14   4  -2    0.68   11.23
 -14   4  -2    4.31   11.19
 -14   4  -2   14.12   13.89
 -14   5  -2   21.17   16.31
 -14   5  -2   23.37   17.71
 -14   5  -2   50.84   20.17
 -14   5  -2   14.70   13.34
 -14   5  -2   21.61   14.89
 -14   6  -2    0.57   14.13
 -14   6  -2   -1.04   14.44
 -14   6  -2  -12.20   12.20
 -14   6  -2    8.83   17.35
 -14   7  -2   27.15   20.06
 -14   7  -2  -25.04   14.61
 -14   8  -2   -7.08   16.52
 -14   8  -2   19.29   20.59
 -14  -8  -1   21.57   21.08
 -14  -7  -1   22.00   20.98
 -14  -7  -1   -2.60   16.69
 -14  -6  -1   27.15   20.20
 -14  -6  -1   39.65   20.49
 -14  -6  -1   11.24   16.88
 -14  -5  -1   13.29   14.76
 -14  -5  -1   14.88   16.96
 -14  -5  -1   14.35   17.45
 -14  -5  -1    7.39   15.19
 -14  -5  -1    9.23   14.29
 -14  -4  -1   99.95   22.06
 -14  -4  -1  122.18   26.26
 -14  -4  -1  108.39   23.47
 -14  -4  -1  133.13   27.35
 -14  -4  -1   59.14   21.19
 -14  -4  -1   50.56   18.55
 -14  -3  -1   25.83   15.91
 -14  -3  -1   43.55   15.82
 -14  -3  -1   34.55   16.34
 -14  -3  -1   25.10   15.22
 -14  -3  -1   45.47   18.93
 -14  -3  -1   30.53   15.79
 -14  -3  -1   48.85   18.59
 -14  -3  -1   58.83   16.39
 -14  -2  -1   45.58   17.15
 -14  -2  -1   56.31   18.07
 -14  -2  -1   38.33   18.25
 -14  -2  -1   50.27   17.21
 -14  -2  -1   85.91   19.00
 -14  -2  -1   42.07   17.75
 -14  -2  -1   73.70   16.99
 -14  -2  -1   10.82   12.58
 -14  -1  -1   26.85   13.93
 -14  -1  -1   68.97   18.26
 -14  -1  -1   18.10   15.93
 -14  -1  -1   53.52   16.01
 -14  -1  -1   45.32   14.99
 -14  -1  -1   24.36   13.55
 -14  -1  -1   25.12   15.17
 -14  -1  -1   50.65   15.39
 -14   0  -1  312.27   37.53
 -14   0  -1  268.75   37.37
 -14   0  -1  216.10   38.53
 -14   0  -1  249.06   37.98
 -14   0  -1  275.94   36.09
 -14   0  -1  268.28   38.70
 -14   0  -1  233.47   36.78
 -14   0  -1  238.58   38.56
 -14   1  -1   34.57   15.91
 -14   1  -1   44.01   16.68
 -14   1  -1   24.90   12.34
 -14   1  -1   54.16   16.54
 -14   1  -1   26.18   18.05
 -14   1  -1   34.24   15.39
 -14   1  -1   38.31   14.95
 -14   2  -1   24.10   15.02
 -14   2  -1   25.66   14.95
 -14   2  -1   54.46   17.96
 -14   2  -1   38.12   19.64
 -14   2  -1   50.28   15.12
 -14   2  -1   55.04   16.75
 -14   2  -1   69.63   17.88
 -14   3  -1   22.20   13.74
 -14   3  -1   20.18   17.11
 -14   3  -1   38.09   14.77
 -14   3  -1   45.47   17.45
 -14   3  -1   35.82   16.45
 -14   3  -1   18.11   14.64
 -14   3  -1   33.38   14.87
 -14   4  -1   84.68   21.21
 -14   4  -1   73.18   24.64
 -14   4  -1   39.86   19.52
 -14   4  -1  109.41   23.03
 -14   4  -1  101.89   23.33
 -14   4  -1   73.83   21.98
 -14   4  -1  108.34   23.25
 -14   5  -1   20.44   19.03
 -14   5  -1   14.00   15.48
 -14   5  -1   16.35   14.20
 -14   5  -1   -1.04   12.22
 -14   5  -1  -14.65   11.20
 -14   5  -1    0.94   12.57
 -14   6  -1   14.20   16.36
 -14   6  -1   23.13   18.31
 -14   6  -1    4.06   16.58
 -14   6  -1   28.07   21.19
 -14   6  -1   15.53   15.72
 -14   6  -1   33.83   18.96
 -14   7  -1   25.76   19.30
 -14   7  -1   51.26   22.68
 -14   7  -1  -16.69   17.67
 -14   8  -1   -4.82   18.97
 -14   8  -1   -2.98   19.58
 -14   8  -1  -13.21   16.43
 -14  -8   0  -14.33   18.03
 -14  -8   0   -3.59   19.22
 -14  -7   0   18.07   20.78
 -14  -7   0   -5.13   16.25
 -14  -6   0   -8.64   12.82
 -14  -6   0   26.10   20.58
 -14  -6   0   58.16   21.79
 -14  -5   0   31.65   15.66
 -14  -5   0  -16.21   12.56
 -14  -5   0   20.49   17.13
 -14  -5   0  -24.08   13.19
 -14  -4   0   14.84   14.01
 -14  -4   0    5.70   12.90
 -14  -4   0   20.09   16.19
 -14  -4   0   24.54   15.65
 -14  -4   0   30.49   18.79
 -14  -3   0    2.82    9.83
 -14  -3   0    1.37   12.87
 -14  -3   0   10.98   12.63
 -14  -3   0    1.87   11.73
 -14  -3   0   -8.46    9.58
 -14  -3   0   32.60   16.88
 -14  -3   0    4.60   12.36
 -14  -2   0    5.33   11.92
 -14  -2   0   29.45   15.07
 -14  -2   0   33.04   14.86
 -14  -2   0   22.03   14.21
 -14  -2   0   35.76   17.25
 -14  -2   0   25.18   13.58
 -14  -2   0   31.18   15.40
 -14  -2   0   23.01   16.21
 -14  -1   0  187.72   32.64
 -14  -1   0  189.57   31.66
 -14  -1   0  196.45   33.91
 -14  -1   0  192.15   30.33
 -14  -1   0  225.44   32.33
 -14  -1   0  199.15   31.51
 -14  -1   0  192.09   33.47
 -14  -1   0  201.00   33.14
 -14   0   0   82.15   20.18
 -14   0   0   35.19   13.73
 -14   0   0   45.41   16.64
 -14   0   0   66.92   17.58
 -14   0   0   18.00   15.09
 -14   0   0   55.60   17.09
 -14   0   0   61.17   20.77
 -14   0   0   55.27   16.88
 -14   1   0  300.02   36.45
 -14   1   0  171.10   33.17
 -14   1   0  187.58   33.77
 -14   1   0  170.99   34.37
 -14   1   0  205.73   31.10
 -14   1   0  223.59   33.06
 -14   1   0  230.75   33.54
 -14   2   0   21.33   13.81
 -14   2   0   14.33   12.91
 -14   2   0   31.68   13.51
 -14   2   0   11.84   13.47
 -14   2   0   17.53   13.24
 -14   2   0   18.24   12.39
 -14   2   0   -2.69   14.21
 -14   3   0    4.25   10.95
 -14   3   0   19.94   16.73
 -14   3   0    2.52   12.50
 -14   3   0   -3.76   10.79
 -14   3   0   -2.64   11.95
 -14   3   0   -9.91   11.22
 -14   4   0   17.49   15.16
 -14   4   0   12.69   14.67
 -14   4   0   17.23   17.01
 -14   4   0   15.52   14.83
 -14   4   0   17.36   13.82
 -14   4   0    3.68   13.58
 -14   4   0   -5.62   12.06
 -14   5   0    0.18   13.47
 -14   5   0    5.85   15.61
 -14   5   0  -20.10   15.25
 -14   5   0    1.71   13.10
 -14   5   0    3.61   12.53
 -14   5   0    2.06   15.05
 -14   6   0   43.69   19.98
 -14   6   0   -4.40   14.93
 -14   6   0    1.66   18.50
 -14   6   0   20.46   17.84
 -14   7   0  -11.00   16.38
 -14   7   0    3.16   15.95
 -14   7   0   13.07   17.83
 -14   7   0   21.27   20.41
 -14   8   0   -7.42   18.58
 -14   8   0  -21.65   15.37
 -14   8   0   -7.54   17.49
 -14  -8   1   -7.83   18.66
 -14  -8   1   43.16   26.48
 -14  -7   1   24.43   24.89
 -14  -7   1   11.10   20.12
 -14  -6   1   26.35   18.66
 -14  -6   1   44.50   20.43
 -14  -6   1   -6.10   16.07
 -14  -5   1   -7.64   15.03
 -14  -5   1   13.86   16.85
 -14  -5   1    3.51   14.99
 -14  -4   1  102.90   25.13
 -14  -4   1   98.89   23.98
 -14  -4   1   70.28   22.29
 -14  -4   1  101.84   26.79
 -14  -4   1   80.52   24.45
 -14  -3   1   21.04   15.71
 -14  -3   1   36.65   14.70
 -14  -3   1   29.42   16.22
 -14  -3   1   26.08   16.54
 -14  -3   1   33.56   14.95
 -14  -3   1   49.35   18.63
 -14  -3   1   69.26   21.73
 -14  -2   1   32.83   18.37
 -14  -2   1   27.23   15.35
 -14  -2   1   70.78   18.27
 -14  -2   1   41.65   16.76
 -14  -2   1   24.32   15.04
 -14  -2   1   32.56   15.65
 -14  -2   1   27.02   17.03
 -14  -2   1   77.49   20.21
 -14  -1   1   81.21   19.62
 -14  -1   1   67.87   19.71
 -14  -1   1   51.62   17.98
 -14  -1   1   32.76   17.85
 -14  -1   1   30.85   15.33
 -14  -1   1   54.72   18.46
 -14  -1   1   64.29   18.16
 -14  -1   1   51.60   19.18
 -14   0   1  226.76   38.44
 -14   0   1  213.99   36.37
 -14   0   1  290.53   36.94
 -14   0   1  282.04   39.62
 -14   0   1  261.23   37.78
 -14   0   1  224.55   38.17
 -14   0   1  243.33   37.17
 -14   0   1  262.60   40.29
 -14   1   1   20.73   14.47
 -14   1   1   46.52   17.09
 -14   1   1    7.69   10.79
 -14   1   1   38.41   16.56
 -14   1   1   32.68   16.10
 -14   1   1   38.90   14.85
 -14   1   1   19.25   17.14
 -14   2   1   25.73   13.48
 -14   2   1   72.79   20.49
 -14   2   1   42.41   16.72
 -14   2   1   23.88   18.11
 -14   2   1   57.90   17.26
 -14   2   1   39.13   17.80
 -14   2   1   36.51   16.58
 -14   3   1   43.47   17.59
 -14   3   1   62.06   18.38
 -14   3   1   46.61   16.29
 -14   3   1    9.39   14.28
 -14   3   1   43.29   16.86
 -14   3   1   29.63   18.70
 -14   4   1   68.98   22.12
 -14   4   1  116.46   27.72
 -14   4   1   55.02   19.76
 -14   4   1   97.70   22.12
 -14   4   1   70.68   23.08
 -14   4   1   83.65   23.57
 -14   5   1   -1.37   14.20
 -14   5   1    5.87   16.44
 -14   5   1   -8.49   12.99
 -14   5   1  -10.39   13.19
 -14   6   1   46.50   20.11
 -14   6   1   18.06   18.57
 -14   6   1    1.17   18.35
 -14   6   1   41.74   22.69
 -14   7   1    9.24   18.77
 -14   7   1   39.89   20.27
 -14   7   1   -4.79   17.35
 -14   7   1   30.36   21.22
 -14   8   1   -3.89   18.62
 -14   8   1   32.88   23.77
 -14   8   1   23.85   21.56
 -14   8   1    3.88   18.50
 -14  -8   2   28.23   22.52
 -14  -8   2   29.79   26.11
 -14  -7   2   16.02   19.67
 -14  -7   2   17.20   22.00
 -14  -6   2   18.05   17.07
 -14  -6   2   10.79   19.23
 -14  -6   2   40.10   22.54
 -14  -5   2   -3.99   14.42
 -14  -5   2   13.74   19.73
 -14  -5   2    8.77   17.28
 -14  -4   2    1.61   15.96
 -14  -4   2   25.13   18.66
 -14  -4   2    6.47   15.72
 -14  -4   2   45.00   18.26
 -14  -4   2    3.07   12.69
 -14  -3   2  140.16   30.46
 -14  -3   2  179.93   31.96
 -14  -3   2  116.33   28.55
 -14  -3   2  125.88   25.95
 -14  -3   2  110.17   25.77
 -14  -3   2  157.50   29.94
 -14  -3   2  124.47   27.31
 -14  -2   2   80.98   20.64
 -14  -2   2   89.37   20.87
 -14  -2   2   26.67   16.74
 -14  -2   2   35.55   17.36
 -14  -2   2   47.58   17.95
 -14  -2   2   62.31   18.32
 -14  -2   2   56.59   20.41
 -14  -1   2  394.97   52.79
 -14  -1   2  264.21   50.22
 -14  -1   2  409.25   51.31
 -14  -1   2  292.33   47.83
 -14  -1   2  417.79   54.05
 -14  -1   2  442.01   54.00
 -14  -1   2  416.59   52.26
 -14  -1   2  408.23   50.13
 -14   0   2  216.10   32.93
 -14   0   2  244.99   34.55
 -14   0   2  178.70   33.04
 -14   0   2  138.78   31.20
 -14   0   2  173.36   32.77
 -14   0   2  186.37   29.55
 -14   0   2  163.64   31.15
 -14   0   2  187.83   34.41
 -14   1   2  336.62   49.30
 -14   1   2  430.64   52.81
 -14   1   2  438.29   53.31
 -14   1   2  373.13   54.88
 -14   1   2  334.73   53.22
 -14   1   2  515.94   55.94
 -14   1   2  406.73   54.62
 -14   1   2  326.20   52.41
 -14   2   2   73.61   19.09
 -14   2   2   22.68   16.92
 -14   2   2   62.84   17.46
 -14   2   2   88.11   22.09
 -14   2   2   47.06   19.84
 -14   2   2   48.35   20.64
 -14   2   2   64.30   20.80
 -14   3   2  157.43   29.59
 -14   3   2  143.70   27.99
 -14   3   2  137.19   26.06
 -14   3   2   65.33   24.62
 -14   3   2  108.79   28.14
 -14   3   2  133.34   25.92
 -14   4   2    8.77   14.59
 -14   4   2  -14.22   14.26
 -14   4   2   18.25   14.96
 -14   4   2   35.71   18.37
 -14   4   2    2.99   13.66
 -14   5   2   17.90   18.86
 -14   5   2   -2.64   14.98
 -14   5   2   35.82   19.41
 -14   5   2   30.42   18.24
 -14   6   2   16.86   19.90
 -14   6   2   18.33   18.57
 -14   6   2   -0.51   15.68
 -14   6   2   -1.72   17.78
 -14   7   2   37.25   21.97
 -14   7   2    9.54   19.07
 -14   7   2   -4.03   17.33
 -14   7   2   -2.00   19.24
 -14   8   2   -5.12   19.65
 -14   8   2    1.82   18.81
 -14   8   2   62.44   25.48
 -14  -8   3    9.54   20.43
 -14  -8   3   38.15   26.86
 -14  -7   3  -24.61   16.94
 -14  -7   3  -19.07   15.73
 -14  -6   3   17.79   17.78
 -14  -6   3    6.29   17.74
 -14  -6   3  -14.06   14.75
 -14  -5   3    7.04   16.63
 -14  -5   3    3.22   14.76
 -14  -5   3  -20.77   14.90
 -14  -4   3   69.87   24.91
 -14  -4   3   77.21   26.08
 -14  -4   3   99.06   25.07
 -14  -4   3   73.10   24.78
 -14  -3   3   -6.19   13.86
 -14  -3   3   -1.51   13.58
 -14  -3   3   -8.30   11.26
 -14  -3   3    3.64   13.36
 -14  -3   3    8.06   11.86
 -14  -3   3    3.37   14.97
 -14  -2   3   93.72   22.35
 -14  -2   3   74.16   22.92
 -14  -2   3  175.45   29.43
 -14  -2   3  107.73   24.88
 -14  -2   3  166.41   30.14
 -14  -2   3  115.62   26.57
 -14  -2   3   87.11   25.03
 -14  -1   3  170.97   30.29
 -14  -1   3   99.22   25.90
 -14  -1   3  151.73   31.25
 -14  -1   3  225.47   35.17
 -14  -1   3  166.36   30.58
 -14  -1   3  171.50   33.35
 -14  -1   3  170.80   32.23
 -14   0   3  130.37   29.49
 -14   0   3  222.55   34.92
 -14   0   3  197.73   30.84
 -14   0   3  120.21   29.56
 -14   0   3  127.43   28.09
 -14   0   3  180.08   28.07
 -14   0   3  162.39   31.75
 -14   0   3  132.80   28.98
 -14   1   3  177.25   31.32
 -14   1   3  234.54   36.00
 -14   1   3  215.24   30.76
 -14   1   3  151.59   33.12
 -14   1   3  100.62   27.34
 -14   1   3  132.72   31.77
 -14   1   3  201.47   34.10
 -14   1   3  198.73   33.22
 -14   2   3  144.44   25.94
 -14   2   3  117.89   27.35
 -14   2   3  104.18   24.38
 -14   2   3  142.35   28.52
 -14   2   3  102.49   24.81
 -14   2   3  138.02   29.87
 -14   2   3   91.48   26.81
 -14   3   3   22.78   15.41
 -14   3   3   -2.67   11.62
 -14   3   3   -3.56   13.17
 -14   3   3   28.80   14.52
 -14   3   3   10.27   17.87
 -14   3   3   13.30   14.16
 -14   4   3   76.75   22.12
 -14   4   3   63.07   23.13
 -14   4   3   51.59   23.56
 -14   4   3   96.88   25.88
 -14   5   3   34.62   20.60
 -14   5   3   15.94   16.48
 -14   5   3   11.88   16.40
 -14   5   3   -7.49   15.89
 -14   5   3   -5.31    9.44
 -14   6   3   19.25   18.18
 -14   6   3  -36.73   12.22
 -14   6   3   36.37   20.57
 -14   6   3   13.15   19.54
 -14   7   3  -12.07   18.40
 -14   7   3   27.64   21.02
 -14   7   3   -4.55   18.81
 -14   8   3    9.39   20.21
 -14   8   3   49.84   28.58
 -14   8   3   10.37   20.50
 -14  -8   4  -14.00   21.07
 -14  -8   4   -3.19   19.12
 -14  -7   4   -4.96   18.04
 -14  -7   4   -6.49   20.62
 -14  -6   4   14.85   20.68
 -14  -6   4   14.19   19.38
 -14  -5   4    3.30   15.40
 -14  -5   4    6.58   17.50
 -14  -5   4   41.88   21.09
 -14  -4   4    6.06   19.11
 -14  -4   4   74.72   25.54
 -14  -4   4  137.03   30.56
 -14  -4   4   98.61   25.15
 -14  -3   4   -4.89   14.76
 -14  -3   4  -10.60   13.11
 -14  -3   4  -11.08   13.42
 -14  -3   4    2.01   13.91
 -14  -2   4   -7.91   13.20
 -14  -2   4    8.42   14.70
 -14  -2   4  -13.25   12.63
 -14  -2   4    4.40   13.14
 -14  -2   4   24.25   16.95
 -14  -2   4    6.95   11.48
 -14  -1   4   71.42   23.51
 -14  -1   4   75.18   23.28
 -14  -1   4  105.29   23.10
 -14  -1   4   95.88   24.91
 -14  -1   4   62.56   20.84
 -14  -1   4   74.59   22.24
 -14  -1   4   73.25   24.60
 -14   0   4    6.52   14.06
 -14   0   4   15.27   13.30
 -14   0   4   18.09   16.59
 -14   0   4   52.97   18.12
 -14   0   4   43.87   18.73
 -14   0   4   14.15   17.82
 -14   0   4   40.59   17.85
 -14   0   4   30.07   18.31
 -14   1   4   47.24   20.93
 -14   1   4   47.06   20.58
 -14   1   4  123.22   27.78
 -14   1   4   58.82   22.98
 -14   1   4   59.56   21.03
 -14   1   4  100.65   23.69
 -14   1   4   67.76   19.23
 -14   1   4   75.91   20.68
 -14   2   4   -0.73   13.52
 -14   2   4   -9.42    8.77
 -14   2   4   32.83   17.65
 -14   2   4   -9.85   11.99
 -14   2   4   16.49   17.34
 -14   2   4  -10.45    9.86
 -14   3   4  -18.11   14.39
 -14   3   4    3.86   14.07
 -14   3   4  -23.13   10.80
 -14   3   4    3.87   16.04
 -14   4   4   74.53   23.38
 -14   4   4   63.84   23.81
 -14   4   4  129.96   30.29
 -14   4   4   80.70   26.30
 -14   5   4    6.99   16.38
 -14   5   4    1.44   15.34
 -14   5   4  -22.69   14.22
 -14   5   4    6.29   17.26
 -14   5   4  -20.78    8.43
 -14   6   4  -24.07   12.23
 -14   6   4   15.68   18.13
 -14   6   4  -10.50   10.42
 -14   6   4   21.45   21.93
 -14   6   4    4.40   18.13
 -14   7   4   -7.36   18.71
 -14   7   4   10.07   20.93
 -14   7   4    6.03   20.53
 -14   8   4    8.37   20.36
 -14   8   4   13.12   22.23
 -14   8   4   31.43   27.12
 -14  -8   5   -8.33   22.75
 -14  -8   5  -21.55   15.52
 -14  -7   5   27.33   21.95
 -14  -7   5   21.19   24.83
 -14  -6   5    9.92   20.81
 -14  -6   5   34.99   24.02
 -14  -5   5   -0.38   15.42
 -14  -5   5   13.47   20.01
 -14  -4   5   21.57   19.85
 -14  -4   5   -0.22   15.72
 -14  -4   5   -4.93   15.83
 -14  -4   5   -0.86   16.52
 -14  -3   5    9.50   17.27
 -14  -3   5    4.78   15.77
 -14  -3   5   14.67   16.65
 -14  -3   5    5.61   12.31
 -14  -2   5   -5.50   14.05
 -14  -2   5   11.48   14.23
 -14  -2   5   10.89   14.29
 -14  -2   5   13.93   15.84
 -14  -1   5   27.03   16.28
 -14  -1   5  -16.91   11.59
 -14  -1   5    2.61   13.51
 -14  -1   5  -10.07   12.96
 -14   0   5   -9.97   11.99
 -14   0   5   10.00   14.33
 -14   0   5    5.83   14.91
 -14   0   5   -1.17   14.22
 -14   1   5   18.21   17.64
 -14   1   5  -28.62   13.05
 -14   1   5   -5.67   13.98
 -14   1   5   -4.32   13.60
 -14   1   5   18.97   15.37
 -14   2   5   14.56   17.52
 -14   2   5  -14.31   13.03
 -14   2   5   -1.34   13.55
 -14   2   5   -9.63   14.69
 -14   2   5    1.22   14.29
 -14   3   5   -8.97   14.10
 -14   3   5  -16.62   11.09
 -14   3   5   28.11   19.41
 -14   3   5   45.64   20.92
 -14   4   5   11.07   18.81
 -14   4   5   12.81   15.55
 -14   4   5   -7.02   14.53
 -14   5   5   33.41   23.02
 -14   5   5   16.61   20.24
 -14   5   5    7.47   17.43
 -14   5   5   -3.88   11.07
 -14   5   5   25.19   20.03
 -14   6   5   36.20   18.19
 -14   6   5   64.41   24.52
 -14   6   5   37.96   24.53
 -14   6   5   83.94   26.98
 -14   7   5  -11.80   20.30
 -14   7   5  -14.99   18.06
 -14   7   5   17.97   21.55
 -14   8   5    5.90   23.15
 -14   8   5  -25.37   16.13
 -14   8   5   10.18   24.25
 -14  -7   6   -1.59   19.37
 -14  -7   6   10.16   23.92
 -14  -6   6  -55.91   11.62
 -14  -6   6   28.15   21.83
 -14  -5   6   26.40   20.74
 -14  -5   6    3.76   20.78
 -14  -4   6   90.78   27.23
 -14  -4   6   41.50   24.92
 -14  -4   6   62.59   25.80
 -14  -3   6   23.98   19.15
 -14  -3   6   -3.62   15.11
 -14  -3   6    3.22   14.88
 -14  -3   6   14.63   17.39
 -14  -2   6   53.51   21.70
 -14  -2   6   39.86   18.85
 -14  -2   6   32.62   18.16
 -14  -2   6   28.94   20.17
 -14  -1   6  117.54   27.37
 -14  -1   6  132.49   30.80
 -14  -1   6  115.48   30.65
 -14  -1   6  135.04   30.18
 -14   0   6   14.27   14.87
 -14   0   6    3.78   14.63
 -14   0   6    1.80   15.37
 -14   0   6    8.30   15.97
 -14   1   6  136.66   32.84
 -14   1   6  160.34   31.47
 -14   1   6   77.92   25.12
 -14   1   6  140.18   31.38
 -14   2   6    8.61   18.35
 -14   2   6   30.62   16.46
 -14   2   6   31.32   18.42
 -14   2   6   17.37   17.30
 -14   2   6   33.49   21.62
 -14   3   6    8.71   16.82
 -14   3   6  -23.06   15.51
 -14   3   6    7.44   17.31
 -14   3   6   -6.11   13.98
 -14   4   6   26.06   22.31
 -14   4   6   36.69   19.43
 -14   4   6   10.76   18.07
 -14   4   6   57.49   25.07
 -14   5   6   35.31   16.21
 -14   5   6   10.87   19.68
 -14   5   6   11.44   17.76
 -14   5   6   13.89   21.00
 -14   6   6   52.17   26.56
 -14   6   6   -1.72   19.33
 -14   6   6   29.73   21.32
 -14   6   6    4.06   14.96
 -14   7   6  -28.45   15.27
 -14   7   6   -9.84   19.23
 -14   7   6   -6.50   19.19
 -14  -7   7   13.91   24.93
 -14  -7   7  -24.69   14.33
 -14  -6   7  -14.09   18.74
 -14  -6   7  -15.41   14.32
 -14  -5   7   29.59   21.71
 -14  -5   7  111.09   32.70
 -14  -4   7   31.81   21.20
 -14  -4   7   11.45   20.48
 -14  -4   7   73.72   26.73
 -14  -3   7   -2.26   15.76
 -14  -3   7    4.14   17.89
 -14  -3   7   26.86   18.48
 -14  -2   7  189.93   36.33
 -14  -2   7  192.79   39.20
 -14  -2   7  109.20   31.82
 -14  -1   7  169.33   36.12
 -14  -1   7  139.03   33.15
 -14  -1   7  102.87   31.67
 -14  -1   7  209.45   34.22
 -14   0   7  252.71   37.59
 -14   0   7  150.72   35.72
 -14   0   7  176.01   36.37
 -14   0   7  162.17   37.41
 -14   1   7  151.53   33.98
 -14   1   7  172.63   33.05
 -14   1   7  144.87   32.51
 -14   1   7  127.61   33.65
 -14   2   7  108.86   28.67
 -14   2   7  166.97   36.26
 -14   2   7   77.07   27.37
 -14   3   7  -24.11   12.19
 -14   3   7   -9.65   14.63
 -14   3   7    0.14   17.88
 -14   4   7   62.94   23.76
 -14   4   7   21.18   22.08
 -14   4   7  -11.38   16.07
 -14   5   7   66.65   25.93
 -14   5   7   43.86   19.61
 -14   5   7   36.37   22.30
 -14   6   7   -8.24   17.47
 -14   6   7   -2.33   15.42
 -14   6   7  -13.33   16.78
 -14   6   7   25.24   21.02
 -14   7   7   24.77   23.90
 -14   7   7   -3.55   19.87
 -14   7   7  -10.57   20.54
 -14  -7   8   37.24   27.50
 -14  -7   8    7.96   22.22
 -14  -6   8   24.08   20.57
 -14  -6   8   11.35   20.22
 -14  -5   8    8.15   21.23
 -14  -5   8   37.96   22.67
 -14  -4   8   -6.59   17.77
 -14  -4   8   36.03   22.42
 -14  -4   8  -13.28   17.87
 -14  -3   8   15.37   20.36
 -14  -3   8   36.46   23.86
 -14  -3   8   27.98   19.02
 -14  -2   8   42.93   20.49
 -14  -2   8   16.53   17.90
 -14  -2   8   28.24   22.38
 -14  -1   8  220.12   41.28
 -14  -1   8  201.12   40.06
 -14  -1   8  244.71   45.53
 -14   0   8   29.96   20.93
 -14   0   8  -14.16   12.63
 -14   0   8   48.50   21.25
 -14   1   8  233.25   42.71
 -14   1   8  150.13   34.66
 -14   1   8  156.29   35.69
 -14   2   8   26.89   18.69
 -14   2   8  -17.99   13.87
 -14   2   8    4.79   17.76
 -14   3   8    6.93   20.82
 -14   3   8   44.28   22.31
 -14   3   8   24.72   21.15
 -14   4   8   21.50   21.41
 -14   4   8   18.40   22.10
 -14   4   8   14.24   21.48
 -14   5   8   37.09   23.05
 -14   5   8   17.58   18.12
 -14   5   8  -26.00   16.08
 -14   6   8  -19.22   17.28
 -14   6   8   -6.43   16.83
 -14   7   8   42.52   24.84
 -14   7   8   39.42   22.62
 -14   7   8    0.31   23.84
 -14  -6   9    4.04   20.26
 -14  -6   9   -8.90   19.89
 -14  -5   9    6.63   19.44
 -14  -5   9   10.19   23.06
 -14  -4   9    3.62   21.90
 -14  -4   9   21.12   22.98
 -14  -4   9   -4.79   16.33
 -14  -3   9   -7.36   15.95
 -14  -3   9  -18.16   16.35
 -14  -3   9  -35.96   12.03
 -14  -2   9   29.98   21.83
 -14  -2   9   28.45   20.53
 -14  -2   9   13.13   19.15
 -14  -1   9   23.93   21.51
 -14  -1   9  -15.29   14.12
 -14  -1   9    8.36   16.89
 -14   0   9   80.73   26.72
 -14   0   9   73.85   25.59
 -14   0   9   15.43   19.11
 -14   1   9   21.18   20.19
 -14   1   9   11.97   18.72
 -14   1   9   52.22   22.54
 -14   2   9    3.29   17.00
 -14   2   9    5.33   17.00
 -14   2   9    7.37   17.39
 -14   3   9   -8.45   17.59
 -14   3   9    1.88   18.44
 -14   3   9    7.51   21.82
 -14   4   9   45.29   26.06
 -14   4   9   29.60   22.30
 -14   4   9   26.44   21.86
 -14   5   9   18.46   24.90
 -14   5   9   19.98   21.56
 -14   6   9    8.71   23.59
 -14   6   9   52.83   27.54
 -14   6   9    0.50   19.94
 -14  -5  10  -35.14   16.13
 -14  -5  10   12.44   21.38
 -14  -4  10  -12.50   17.95
 -14  -4  10    0.58   20.17
 -14  -3  10   16.17   22.34
 -14  -3  10   -5.15   17.16
 -14  -3  10   22.24   20.18
 -14  -2  10   12.14   19.78
 -14  -2  10  -26.46   13.69
 -14  -2  10  -25.45   14.82
 -14  -1  10   31.72   22.71
 -14  -1  10   21.04   19.64
 -14  -1  10   11.75   18.81
 -14   0  10    4.96   16.61
 -14   0  10   13.14   18.73
 -14   0  10  -16.55   13.02
 -14   1  10   71.34   26.47
 -14   1  10   16.45   19.55
 -14   1  10   43.34   24.25
 -14   2  10   13.84   21.82
 -14   2  10   35.63   21.97
 -14   2  10  -16.69   13.05
 -14   3  10  -12.32   18.95
 -14   3  10    0.74   19.30
 -14   3  10    4.30   19.58
 -14   4  10   -9.51   17.43
 -14   4  10   13.07   23.11
 -14   4  10  -10.12   18.07
 -14   5  10    2.24   20.13
 -14   5  10   -0.67   19.51
 -14   5  10  -31.43   18.53
 -14  -4  11    1.17   18.73
 -14  -4  11   -2.10   21.36
 -14  -3  11   11.11   19.59
 -14  -3  11   -1.58   19.62
 -14  -3  11   23.91   23.77
 -14  -2  11   14.48   19.72
 -14  -2  11    8.68   17.44
 -14  -2  11   -1.71   16.98
 -14  -1  11   74.75   26.28
 -14  -1  11   47.43   24.82
 -14  -1  11   56.53   26.02
 -14   0  11   65.12   27.60
 -14   0  11   31.07   23.04
 -14   0  11   60.60   25.80
 -14   1  11   65.51   27.46
 -14   1  11   30.86   22.19
 -14   1  11   41.41   24.14
 -14   2  11  -19.34   17.66
 -14   2  11   11.92   21.60
 -14   2  11   20.21   21.09
 -14   3  11   19.64   21.55
 -14   3  11   20.93   24.06
 -14   3  11    5.91   21.28
 -14   4  11  -10.91   18.24
 -14   4  11   28.77   27.10
 -14   4  11   14.81   22.80
 -14  -3  12   28.12   24.71
 -14  -3  12    4.47   19.77
 -14  -3  12   -5.76   20.19
 -14  -2  12   16.97   21.90
 -14  -2  12   11.55   22.52
 -14  -2  12  -33.69   13.14
 -14  -1  12   43.65   25.49
 -14  -1  12   22.26   21.32
 -14  -1  12   19.00   21.27
 -14   0  12   17.32   23.26
 -14   0  12   -3.97   18.04
 -14   0  12   10.80   19.86
 -14   1  12   51.72   25.24
 -14   1  12   31.87   25.19
 -14   1  12   44.24   24.92
 -14   2  12    0.62   19.11
 -14   2  12   34.72   23.83
 -14   2  12  -17.87   15.79
 -14   3  12    2.85   20.91
 -14   3  12   36.76   24.83
 -14   3  12    4.92   20.30
 -14   0  13    1.53   21.31
 -13  -2 -13   -1.77    8.69
 -13  -2 -13    0.80    8.08
 -13  -2 -13    7.14    8.09
 -13  -4 -12   -0.44   12.26
 -13  -4 -12   14.30   12.28
 -13  -4 -12    6.50   12.84
 -13  -3 -12   23.20   12.37
 -13  -3 -12    0.18   10.30
 -13  -3 -12    4.06    9.74
 -13  -3 -12   11.59   10.52
 -13  -2 -12    0.27    7.51
 -13  -2 -12   -1.35    8.51
 -13  -2 -12    8.09    8.15
 -13  -2 -12   -7.36    8.41
 -13   3 -12   11.25    9.19
 -13   3 -12    6.05    8.98
 -13   3 -12   -5.97    9.76
 -13   4 -12    6.45   10.61
 -13   4 -12   10.33   11.02
 -13   4 -12   28.39   13.90
 -13  -5 -11   -1.92   13.91
 -13  -5 -11   -3.80   13.59
 -13  -5 -11   34.75   16.93
 -13  -4 -11   28.63   15.14
 -13  -4 -11   54.55   16.59
 -13  -4 -11   48.89   16.37
 -13  -3 -11  -14.70    9.41
 -13  -3 -11  -13.35    9.35
 -13  -3 -11   -9.80    9.58
 -13  -3 -11   17.65   10.40
 -13  -2 -11    0.68    8.55
 -13  -2 -11    4.22    9.29
 -13  -2 -11    6.26    8.09
 -13  -2 -11   15.05    8.20
 -13  -2 -11    5.30    8.54
 -13   2 -11   -0.77    5.88
 -13   3 -11    0.62    9.28
 -13   3 -11    9.69    8.75
 -13   3 -11   -1.73    7.37
 -13   3 -11   17.59    8.94
 -13   4 -11   40.63   15.91
 -13   4 -11   50.35   15.21
 -13   4 -11   83.80   15.85
 -13   4 -11   62.07   16.06
 -13   5 -11   33.53   16.05
 -13   5 -11   -1.79   13.84
 -13   5 -11   38.31   15.16
 -13   5 -11   18.54   13.49
 -13  -6 -10   36.64   19.16
 -13  -6 -10  -12.66   13.20
 -13  -6 -10   26.04   17.17
 -13  -5 -10   21.37   15.51
 -13  -5 -10   15.45   15.42
 -13  -5 -10   65.56   19.54
 -13  -5 -10   25.77   16.51
 -13  -4 -10   21.75   13.81
 -13  -4 -10    6.84   12.02
 -13  -4 -10   20.37   13.57
 -13  -3 -10   27.27   12.93
 -13  -3 -10   19.06   12.83
 -13  -3 -10   20.12   11.38
 -13  -3 -10   20.29   12.30
 -13  -3 -10   13.40   11.37
 -13  -2 -10   13.90    9.95
 -13  -2 -10   33.27   10.99
 -13  -2 -10   13.44    8.35
 -13  -2 -10    8.43    8.66
 -13  -2 -10   14.86    9.35
 -13  -1 -10   -4.58    5.76
 -13  -1 -10    7.58    6.17
 -13   2 -10   10.13    7.33
 -13   2 -10   18.39    7.90
 -13   2 -10   21.78    7.13
 -13   3 -10    2.97    8.35
 -13   3 -10    9.49    8.89
 -13   3 -10   10.49   10.36
 -13   3 -10   22.29    9.48
 -13   4 -10   12.96   11.79
 -13   4 -10   19.09   12.72
 -13   4 -10    8.54   11.06
 -13   4 -10   18.73   11.75
 -13   5 -10   19.62   13.36
 -13   5 -10   58.49   17.23
 -13   5 -10   40.90   16.96
 -13   5 -10  105.09   21.27
 -13   6 -10   27.54   16.75
 -13   6 -10  -14.28   13.89
 -13   6 -10   17.26   13.72
 -13   6 -10   18.42   16.27
 -13  -6  -9    7.82   14.79
 -13  -6  -9   -0.43   15.68
 -13  -6  -9  -12.18   15.76
 -13  -5  -9   31.31   17.91
 -13  -5  -9   64.89   18.89
 -13  -5  -9   43.56   17.93
 -13  -4  -9   74.61   19.97
 -13  -4  -9   72.08   18.08
 -13  -4  -9   59.76   17.55
 -13  -4  -9   56.36   17.97
 -13  -3  -9   17.72   13.35
 -13  -3  -9   45.60   18.13
 -13  -3  -9   28.23   12.72
 -13  -3  -9   52.93   13.34
 -13  -3  -9   11.55   12.59
 -13  -2  -9   66.28   13.42
 -13  -2  -9   61.19   14.57
 -13  -2  -9   81.77   15.56
 -13  -2  -9   70.56   13.97
 -13  -1  -9   -1.85    5.11
 -13  -1  -9    3.29    6.92
 -13  -1  -9    3.08    6.79
 -13   1  -9   -2.44    5.44
 -13   2  -9   65.28   10.00
 -13   2  -9   34.26   10.79
 -13   2  -9   48.31   11.14
 -13   2  -9   60.75   11.78
 -13   2  -9   66.14   10.03
 -13   3  -9   49.62   11.96
 -13   3  -9   35.08   11.41
 -13   3  -9   39.93   11.86
 -13   3  -9   36.20   11.19
 -13   3  -9   20.82   12.20
 -13   4  -9   54.58   15.58
 -13   4  -9   61.76   15.91
 -13   4  -9  109.38   19.03
 -13   4  -9   40.76   15.21
 -13   5  -9   40.32   15.80
 -13   5  -9   46.46   17.48
 -13   5  -9   29.68   15.90
 -13   5  -9   46.64   16.59
 -13   6  -9   27.33   18.04
 -13   6  -9   16.58   15.82
 -13   6  -9   39.66   17.09
 -13   6  -9   10.08   15.74
 -13  -7  -8   50.66   23.26
 -13  -7  -8  -10.81   15.93
 -13  -6  -8   -4.16   14.16
 -13  -6  -8    2.89   13.89
 -13  -6  -8  -11.93   14.20
 -13  -5  -8   84.98   22.00
 -13  -5  -8   83.50   22.00
 -13  -4  -8   25.81   14.44
 -13  -4  -8   11.92   13.68
 -13  -4  -8    5.52   12.02
 -13  -4  -8   11.67   12.72
 -13  -3  -8   18.35   12.85
 -13  -3  -8   32.13   12.52
 -13  -3  -8   25.97   13.80
 -13  -3  -8   42.64   13.58
 -13  -3  -8   20.28   16.36
 -13  -2  -8   -6.31    8.87
 -13  -2  -8   -6.95    8.49
 -13  -2  -8    7.65    9.09
 -13  -2  -8  -15.39    7.34
 -13  -1  -8    2.95    7.52
 -13  -1  -8    0.39    6.04
 -13  -1  -8    0.33    5.72
 -13  -1  -8  -13.69    6.99
 -13   0  -8   -0.98    6.30
 -13   0  -8   -5.84    5.35
 -13   0  -8    0.21    5.80
 -13   1  -8    3.93    7.32
 -13   1  -8   -1.94    6.12
 -13   1  -8    7.74    6.12
 -13   2  -8    3.32    8.16
 -13   2  -8   -7.60    6.21
 -13   2  -8   -2.77    7.37
 -13   2  -8    5.71    7.69
 -13   2  -8    4.67    6.54
 -13   3  -8   34.44   11.55
 -13   3  -8   31.85   10.84
 -13   3  -8   34.43   11.64
 -13   3  -8   31.35   12.09
 -13   3  -8   23.39   10.58
 -13   4  -8   27.93   13.02
 -13   4  -8    4.27   10.91
 -13   4  -8   13.49   12.01
 -13   4  -8   30.27   12.88
 -13   5  -8   57.09   18.10
 -13   5  -8   54.44   18.61
 -13   5  -8   63.43   18.45
 -13   5  -8   64.57   18.78
 -13   6  -8   14.82   14.77
 -13   6  -8    5.73   15.43
 -13   6  -8  -16.50   11.79
 -13   6  -8    7.37   14.96
 -13   7  -8   31.59   19.33
 -13   7  -8   94.85   23.35
 -13   7  -8   33.20   21.07
 -13   7  -8   33.57   20.05
 -13  -7  -7   37.12   20.51
 -13  -6  -7   75.59   23.13
 -13  -6  -7   94.16   24.99
 -13  -6  -7   70.15   23.35
 -13  -6  -7   67.37   22.59
 -13  -5  -7    8.90   14.46
 -13  -5  -7   15.60   15.15
 -13  -5  -7   14.10   14.49
 -13  -5  -7   33.82   16.52
 -13  -4  -7   56.87   17.29
 -13  -4  -7   38.18   15.05
 -13  -4  -7   36.02   16.27
 -13  -4  -7   63.39   17.95
 -13  -4  -7   62.78   18.04
 -13  -4  -7   39.02   15.36
 -13  -3  -7    6.88   10.36
 -13  -3  -7   -6.46   10.02
 -13  -3  -7    1.72   10.41
 -13  -3  -7   -1.19   10.13
 -13  -3  -7    7.00   12.07
 -13  -3  -7    9.62   13.61
 -13  -2  -7  149.59   22.12
 -13  -2  -7  153.73   26.51
 -13  -2  -7  113.76   19.81
 -13  -2  -7   99.66   18.59
 -13  -2  -7   95.08   18.05
 -13  -2  -7  110.27   19.10
 -13  -1  -7   44.80   10.06
 -13  -1  -7   44.20   11.15
 -13  -1  -7   32.38   10.32
 -13  -1  -7   28.33   11.56
 -13  -1  -7   28.67    8.87
 -13   0  -7  -15.84    7.10
 -13   0  -7    3.83    6.58
 -13   0  -7    0.92    7.50
 -13   0  -7    4.51    5.53
 -13   0  -7    2.26    5.73
 -13   0  -7   11.00    7.30
 -13   1  -7   38.50   11.06
 -13   1  -7   25.63    7.72
 -13   1  -7   24.61    7.55
 -13   1  -7   25.79    8.45
 -13   1  -7   18.16   10.06
 -13   1  -7   29.81    9.16
 -13   2  -7  115.74   17.34
 -13   2  -7  108.74   17.11
 -13   2  -7   93.34   17.80
 -13   2  -7  128.62   18.62
 -13   2  -7  128.58   19.19
 -13   3  -7    8.15    9.45
 -13   3  -7    3.00    9.84
 -13   3  -7   -5.41    8.83
 -13   3  -7   -1.12    8.56
 -13   3  -7    3.65    9.43
 -13   4  -7   48.35   15.11
 -13   4  -7   33.83   14.32
 -13   4  -7   37.19   14.65
 -13   4  -7   37.73   14.21
 -13   5  -7   -1.83   11.34
 -13   5  -7   -2.35   12.03
 -13   5  -7   -2.08   11.88
 -13   5  -7   -2.12   12.00
 -13   6  -7   69.57   21.61
 -13   6  -7   92.73   23.33
 -13   6  -7   79.00   23.01
 -13   6  -7   42.70   19.63
 -13   7  -7   37.25   21.11
 -13   7  -7   55.32   21.22
 -13   7  -7   55.61   21.87
 -13   7  -7   26.45   18.18
 -13  -8  -6   39.41   22.38
 -13  -7  -6   66.68   24.25
 -13  -7  -6   65.98   24.94
 -13  -6  -6   35.63   18.36
 -13  -6  -6   43.25   19.59
 -13  -6  -6   44.46   20.43
 -13  -5  -6   52.09   21.12
 -13  -5  -6   53.03   20.67
 -13  -5  -6   67.58   20.68
 -13  -5  -6  103.77   22.22
 -13  -4  -6  -13.57    9.56
 -13  -4  -6   -8.82   12.14
 -13  -4  -6   33.82   14.60
 -13  -4  -6    3.26   12.30
 -13  -4  -6   -3.85   11.38
 -13  -4  -6  -10.77   11.44
 -13  -3  -6    6.29   10.75
 -13  -3  -6   20.73   13.14
 -13  -3  -6    1.22    9.73
 -13  -3  -6    3.93    9.99
 -13  -3  -6   -7.26    9.81
 -13  -3  -6  -14.73   11.57
 -13  -2  -6   82.53   16.41
 -13  -2  -6   78.70   16.87
 -13  -2  -6   94.39   17.35
 -13  -2  -6   73.06   20.45
 -13  -2  -6   97.77   19.24
 -13  -2  -6   87.91   17.80
 -13  -1  -6   -7.05    8.21
 -13  -1  -6    5.94    7.84
 -13  -1  -6    6.18    9.31
 -13  -1  -6   18.73    9.19
 -13  -1  -6   10.70    7.90
 -13  -1  -6  -12.89    7.73
 -13  -1  -6   20.45    9.24
 -13  -1  -6    4.31    8.18
 -13  -1  -6   34.94   16.51
 -13   0  -6   -0.05    6.63
 -13   0  -6   -1.79    6.56
 -13   0  -6    9.63    8.54
 -13   0  -6   11.39    8.86
 -13   0  -6   -6.05    7.86
 -13   0  -6   -6.17    6.38
 -13   1  -6   11.22    8.70
 -13   1  -6    5.11    8.44
 -13   1  -6    9.70    6.88
 -13   1  -6    2.46    7.76
 -13   1  -6    8.68    9.07
 -13   1  -6    2.90    7.01
 -13   2  -6   76.10   14.56
 -13   2  -6   81.38   16.09
 -13   2  -6   80.78   15.35
 -13   2  -6   84.50   16.22
 -13   2  -6   90.02   16.36
 -13   3  -6   -0.76    9.72
 -13   3  -6   -3.58    9.33
 -13   3  -6   11.21    9.93
 -13   3  -6  -14.22    7.94
 -13   3  -6    3.45    8.69
 -13   4  -6   12.09   11.95
 -13   4  -6  -21.13    8.92
 -13   4  -6   10.71   10.95
 -13   4  -6    8.00   11.55
 -13   5  -6  100.54   21.95
 -13   5  -6   80.44   22.23
 -13   5  -6   97.61   22.37
 -13   5  -6   86.92   21.19
 -13   6  -6   58.92   19.89
 -13   6  -6   45.30   20.26
 -13   6  -6   52.24   19.72
 -13   6  -6   57.70   20.45
 -13   7  -6   84.48   24.09
 -13   7  -6  109.11   27.20
 -13   7  -6   49.80   22.83
 -13   7  -6   58.70   23.18
 -13   8  -6   25.31   21.64
 -13   8  -6   11.82   18.36
 -13  -8  -5   11.01   18.43
 -13  -7  -5   47.48   23.05
 -13  -6  -5   80.26   23.49
 -13  -6  -5   46.12   19.86
 -13  -6  -5   77.30   22.13
 -13  -5  -5   79.62   21.88
 -13  -5  -5  145.38   27.53
 -13  -5  -5  108.32   24.44
 -13  -5  -5   92.10   24.45
 -13  -4  -5   34.76   14.64
 -13  -4  -5   18.69   13.51
 -13  -4  -5   25.97   15.02
 -13  -4  -5   27.55   15.11
 -13  -4  -5    9.69   14.38
 -13  -4  -5   23.31   14.19
 -13  -3  -5  387.08   54.48
 -13  -3  -5  444.06   55.97
 -13  -3  -5  494.01   54.17
 -13  -3  -5  499.18   53.80
 -13  -3  -5  370.77   55.14
 -13  -3  -5  432.68   55.43
 -13  -3  -5  481.82   56.00
 -13  -2  -5   60.34   14.10
 -13  -2  -5   50.42   18.55
 -13  -2  -5   56.26   14.62
 -13  -2  -5   70.55   16.90
 -13  -2  -5   61.11   14.97
 -13  -2  -5   62.46   16.01
 -13  -2  -5   58.00   14.96
 -13  -1  -5   37.72   10.90
 -13  -1  -5   15.24    9.66
 -13  -1  -5   37.51   11.07
 -13  -1  -5   31.20   12.58
 -13  -1  -5   -1.18   13.85
 -13  -1  -5   25.26   11.83
 -13  -1  -5   49.67   11.59
 -13  -1  -5   44.95   12.74
 -13  -1  -5   41.09   12.61
 -13   0  -5   -4.91    7.48
 -13   0  -5   -8.06    6.70
 -13   0  -5    4.15    7.97
 -13   0  -5    2.20    7.26
 -13   0  -5   10.54    9.49
 -13   0  -5    1.79    6.50
 -13   0  -5   -0.33    8.56
 -13   1  -5   39.89   10.42
 -13   1  -5   19.03    9.87
 -13   1  -5   47.25   11.54
 -13   1  -5   18.49   10.81
 -13   1  -5   23.15    9.72
 -13   1  -5   51.61   12.86
 -13   1  -5   22.94   10.67
 -13   2  -5   79.45   16.88
 -13   2  -5   53.48   14.09
 -13   2  -5   59.52   14.68
 -13   2  -5   82.02   15.87
 -13   2  -5   61.41   15.15
 -13   2  -5   43.74   13.07
 -13   2  -5   72.04   14.39
 -13   3  -5  412.91   52.10
 -13   3  -5  448.54   51.24
 -13   3  -5  421.83   50.89
 -13   3  -5  408.06   49.31
 -13   3  -5  384.58   49.16
 -13   4  -5   44.37   16.32
 -13   4  -5   47.03   15.03
 -13   4  -5   29.15   13.50
 -13   4  -5   30.44   14.01
 -13   5  -5   95.41   23.48
 -13   5  -5   90.03   22.89
 -13   5  -5  125.18   23.63
 -13   5  -5   94.59   21.97
 -13   6  -5   79.65   22.79
 -13   6  -5   87.19   23.79
 -13   6  -5  104.54   24.63
 -13   6  -5   99.83   25.58
 -13   7  -5  123.02   27.36
 -13   7  -5   49.50   22.48
 -13   7  -5   63.67   23.76
 -13   7  -5   64.74   23.58
 -13   8  -5    0.95   18.18
 -13   8  -5   -3.67   16.91
 -13  -8  -4   60.87   24.25
 -13  -7  -4    7.05   16.24
 -13  -6  -4   22.40   18.00
 -13  -6  -4   13.37   16.20
 -13  -6  -4   32.51   18.63
 -13  -6  -4   48.31   19.17
 -13  -5  -4  133.87   29.37
 -13  -5  -4  120.35   28.94
 -13  -5  -4  178.30   30.18
 -13  -5  -4  217.97   31.42
 -13  -5  -4  173.22   31.19
 -13  -4  -4   31.37   14.30
 -13  -4  -4   30.53   15.49
 -13  -4  -4   23.83   14.74
 -13  -4  -4   24.83   15.08
 -13  -4  -4   29.77   15.85
 -13  -4  -4   25.87   15.83
 -13  -4  -4   22.39   15.81
 -13  -3  -4   18.62   12.94
 -13  -3  -4   17.61   13.73
 -13  -3  -4   24.68   13.09
 -13  -3  -4    7.33   10.65
 -13  -3  -4   -5.85   10.33
 -13  -3  -4    5.42   13.27
 -13  -3  -4   -2.28    9.04
 -13  -2  -4  145.04   25.26
 -13  -2  -4  110.52   19.31
 -13  -2  -4   76.93   18.47
 -13  -2  -4  157.59   24.12
 -13  -2  -4   88.60   19.01
 -13  -2  -4  116.14   21.18
 -13  -2  -4  103.49   20.61
 -13  -2  -4  110.45   20.82
 -13  -1  -4   12.38    9.11
 -13  -1  -4   20.28   11.77
 -13  -1  -4   13.00   14.09
 -13  -1  -4   20.18   11.09
 -13  -1  -4   16.81   10.77
 -13  -1  -4   17.95    9.63
 -13  -1  -4   16.09    9.65
 -13  -1  -4   14.00   10.14
 -13  -1  -4    9.76    9.06
 -13   0  -4  -12.36    6.32
 -13   0  -4    1.35    8.65
 -13   0  -4    8.18    8.61
 -13   0  -4  -22.19    6.97
 -13   0  -4   -4.03   12.81
 -13   0  -4   -4.90    7.34
 -13   0  -4   -7.56    7.74
 -13   0  -4   -5.33    7.25
 -13   1  -4   10.97   10.20
 -13   1  -4   -4.92    7.63
 -13   1  -4    7.39    9.84
 -13   1  -4    9.72    9.19
 -13   1  -4    2.24    8.25
 -13   1  -4   16.25   10.53
 -13   1  -4   22.64    9.71
 -13   2  -4  107.95   18.62
 -13   2  -4   96.86   19.58
 -13   2  -4   95.67   20.85
 -13   2  -4  106.36   19.96
 -13   2  -4  128.33   21.04
 -13   2  -4  118.87   19.56
 -13   2  -4  104.14   19.97
 -13   3  -4   41.02   13.38
 -13   3  -4   29.63   13.39
 -13   3  -4   15.52   12.45
 -13   3  -4   28.67   13.03
 -13   3  -4   13.84   10.97
 -13   3  -4   25.54   11.40
 -13   4  -4   22.73   14.23
 -13   4  -4    1.06   11.22
 -13   4  -4   20.65   14.24
 -13   4  -4   36.96   14.73
 -13   4  -4   38.62   15.84
 -13   4  -4   25.43   13.81
 -13   5  -4  168.38   31.10
 -13   5  -4  183.02   29.86
 -13   5  -4  160.78   29.04
 -13   5  -4  170.06   30.64
 -13   6  -4   17.49   16.58
 -13   6  -4   17.07   15.26
 -13   6  -4    8.23   15.93
 -13   6  -4   22.51   16.11
 -13   7  -4   68.55   23.95
 -13   7  -4   29.95   17.92
 -13   7  -4   45.02   20.13
 -13   7  -4   35.79   19.60
 -13   8  -4   32.63   21.68
 -13   8  -4   -4.13   18.03
 -13  -9  -3   -9.55   16.64
 -13  -8  -3   47.06   23.46
 -13  -7  -3   61.10   22.63
 -13  -6  -3   76.30   24.02
 -13  -6  -3   76.64   23.19
 -13  -6  -3   54.43   20.92
 -13  -6  -3   37.23   19.54
 -13  -6  -3   22.54   17.21
 -13  -5  -3  -13.41   13.98
 -13  -5  -3  -16.11   10.55
 -13  -5  -3  -12.21   11.42
 -13  -5  -3   -4.55   13.43
 -13  -5  -3   -1.83   11.46
 -13  -4  -3  112.15   26.06
 -13  -4  -3   90.19   22.07
 -13  -4  -3   95.53   24.59
 -13  -4  -3  115.38   23.41
 -13  -4  -3  122.79   24.13
 -13  -4  -3  141.56   26.24
 -13  -4  -3  104.12   22.36
 -13  -3  -3    0.84    9.61
 -13  -3  -3   42.59   15.25
 -13  -3  -3   24.98   12.55
 -13  -3  -3   18.69   14.10
 -13  -3  -3   -9.16    9.29
 -13  -3  -3   -0.81    9.08
 -13  -3  -3   22.71   15.16
 -13  -2  -3   28.18   12.40
 -13  -2  -3   12.54   11.88
 -13  -2  -3   21.85   15.29
 -13  -2  -3   69.72   17.71
 -13  -2  -3   31.76   13.22
 -13  -2  -3   35.78   13.70
 -13  -2  -3   11.54   10.65
 -13  -2  -3   50.50   13.40
 -13  -1  -3  104.63   19.44
 -13  -1  -3   68.12   15.23
 -13  -1  -3   55.58   16.42
 -13  -1  -3   99.38   22.06
 -13  -1  -3   85.89   17.31
 -13  -1  -3   74.57   16.79
 -13  -1  -3   66.20   15.59
 -13  -1  -3   37.53   13.96
 -13   0  -3    1.36    9.87
 -13   0  -3    5.30    9.54
 -13   0  -3    3.04    8.45
 -13   0  -3    4.28   10.12
 -13   0  -3    1.65   12.65
 -13   0  -3   -7.98    7.22
 -13   0  -3   -2.57    7.87
 -13   0  -3    2.81    8.35
 -13   1  -3   72.91   15.13
 -13   1  -3   98.84   17.20
 -13   1  -3   57.71   15.00
 -13   1  -3   67.47   16.58
 -13   1  -3   45.61   15.87
 -13   1  -3   29.87   18.77
 -13   1  -3   79.10   16.06
 -13   1  -3   80.63   17.46
 -13   2  -3   18.29   12.10
 -13   2  -3   21.54   12.17
 -13   2  -3   13.78   10.31
 -13   2  -3   28.57   12.30
 -13   2  -3   41.01   13.62
 -13   2  -3   36.13   12.81
 -13   3  -3   15.91   12.51
 -13   3  -3   19.76   10.95
 -13   3  -3   24.46   12.15
 -13   3  -3   28.28   12.49
 -13   3  -3   25.19   13.06
 -13   3  -3   17.21   12.62
 -13   4  -3  142.43   24.95
 -13   4  -3  114.10   23.93
 -13   4  -3  116.97   22.86
 -13   4  -3  102.19   22.39
 -13   4  -3  130.29   25.36
 -13   4  -3  113.22   24.64
 -13   5  -3   -9.53   10.57
 -13   5  -3   24.45   15.88
 -13   5  -3   20.84   14.84
 -13   5  -3  -16.51    9.69
 -13   5  -3   17.20   14.83
 -13   6  -3   49.63   20.90
 -13   6  -3   69.55   21.50
 -13   6  -3   88.53   24.12
 -13   6  -3   77.99   21.60
 -13   7  -3   22.40   18.79
 -13   7  -3   36.83   22.04
 -13   7  -3   28.73   17.41
 -13   8  -3   23.74   21.01
 -13   8  -3   17.83   19.20
 -13   9  -3    0.87   18.32
 -13   9  -3   34.00   23.76
 -13  -9  -2  -19.78   16.05
 -13  -8  -2   -1.36   17.13
 -13  -7  -2   26.30   20.12
 -13  -7  -2    7.64   18.29
 -13  -6  -2   -8.52   14.73
 -13  -6  -2  -18.43   12.01
 -13  -6  -2    7.58   15.16
 -13  -6  -2  -20.74   11.60
 -13  -6  -2    7.43   13.06
 -13  -5  -2  300.89   43.01
 -13  -5  -2  253.80   42.75
 -13  -5  -2  278.90   40.69
 -13  -5  -2  275.23   44.06
 -13  -5  -2  241.10   39.27
 -13  -4  -2   96.54   20.94
 -13  -4  -2   62.42   21.40
 -13  -4  -2   82.70   20.73
 -13  -4  -2  107.12   23.55
 -13  -4  -2   67.97   19.31
 -13  -4  -2   59.44   21.13
 -13  -3  -2   -9.13   12.28
 -13  -3  -2   14.40   12.68
 -13  -3  -2   -5.34    9.47
 -13  -3  -2   10.19   12.73
 -13  -3  -2   -0.41   10.44
 -13  -3  -2    9.56   11.37
 -13  -3  -2   -1.14   12.82
 -13  -3  -2   35.76   14.92
 -13  -2  -2   12.69   11.14
 -13  -2  -2   34.59   16.07
 -13  -2  -2   58.86   16.51
 -13  -2  -2   41.03   14.36
 -13  -2  -2   61.30   17.81
 -13  -2  -2   21.53   13.87
 -13  -2  -2   26.11   12.59
 -13  -2  -2   34.56   13.00
 -13  -1  -2   -5.21    8.88
 -13  -1  -2   -0.53    9.47
 -13  -1  -2   20.40    9.91
 -13  -1  -2    9.97   11.77
 -13  -1  -2   -2.28    8.28
 -13  -1  -2    6.15    9.63
 -13  -1  -2   -8.88    7.74
 -13  -1  -2   27.64   14.13
 -13   0  -2    7.58    9.94
 -13   0  -2   -3.94    8.14
 -13   0  -2    2.33    9.04
 -13   0  -2  -18.63   11.18
 -13   0  -2   -6.23    8.55
 -13   0  -2   16.61   10.43
 -13   0  -2   -9.86    9.13
 -13   0  -2    3.67    8.89
 -13   1  -2   -2.56    9.27
 -13   1  -2    9.44   10.28
 -13   1  -2   13.70   10.86
 -13   1  -2    8.59   10.82
 -13   1  -2   18.09   11.53
 -13   1  -2   -6.56    7.39
 -13   1  -2    7.75   13.24
 -13   2  -2   32.23   13.19
 -13   2  -2   28.65   17.04
 -13   2  -2   61.69   16.43
 -13   2  -2   29.09   13.78
 -13   2  -2   29.24   14.52
 -13   2  -2   33.03   12.44
 -13   2  -2   41.85   14.22
 -13   3  -2    0.95   10.95
 -13   3  -2   31.97   13.13
 -13   3  -2   25.57   13.67
 -13   3  -2   29.05   13.59
 -13   3  -2   13.77   11.47
 -13   3  -2   32.48   13.84
 -13   4  -2  101.77   20.62
 -13   4  -2   70.54   20.06
 -13   4  -2   94.60   21.34
 -13   4  -2   75.41   20.33
 -13   4  -2   48.94   17.74
 -13   4  -2   45.38   17.40
 -13   5  -2  240.14   39.64
 -13   5  -2  206.64   36.94
 -13   5  -2  293.19   41.05
 -13   5  -2  238.57   39.92
 -13   5  -2  293.62   39.80
 -13   6  -2    5.62   16.34
 -13   6  -2   -6.39   12.89
 -13   6  -2   22.22   16.44
 -13   6  -2   16.41   14.56
 -13   6  -2    0.47   13.72
 -13   7  -2   16.13   18.09
 -13   7  -2   22.63   19.61
 -13   8  -2  -18.16   17.10
 -13   8  -2    6.70   18.65
 -13   9  -2   26.53   23.59
 -13   9  -2   62.77   27.43
 -13  -9  -1    4.95   18.22
 -13  -8  -1   29.82   22.54
 -13  -8  -1   22.58   20.79
 -13  -7  -1   79.10   26.11
 -13  -7  -1   58.07   26.09
 -13  -6  -1   50.97   20.87
 -13  -6  -1   35.02   19.88
 -13  -6  -1   11.38   15.63
 -13  -5  -1  152.15   29.38
 -13  -5  -1  117.05   25.86
 -13  -5  -1  111.67   28.88
 -13  -5  -1  131.53   29.65
 -13  -5  -1  119.31   25.62
 -13  -4  -1  133.78   25.04
 -13  -4  -1  131.98   28.44
 -13  -4  -1   71.80   21.73
 -13  -4  -1  115.71   25.05
 -13  -4  -1  143.96   27.83
 -13  -4  -1  116.69   26.04
 -13  -3  -1   -3.19    8.46
 -13  -3  -1    3.93   12.10
 -13  -3  -1   13.75   11.08
 -13  -3  -1   12.18   14.58
 -13  -3  -1   26.41   13.29
 -13  -3  -1   41.21   15.60
 -13  -3  -1   30.41   16.92
 -13  -3  -1  -14.84    9.60
 -13  -2  -1  117.14   20.86
 -13  -2  -1   96.29   21.93
 -13  -2  -1   86.55   22.78
 -13  -2  -1  146.06   24.45
 -13  -2  -1  119.10   22.22
 -13  -2  -1   83.32   21.43
 -13  -2  -1   97.57   21.21
 -13  -2  -1   96.43   23.29
 -13  -1  -1   23.98   11.21
 -13  -1  -1   11.21   11.96
 -13  -1  -1   17.73   11.42
 -13  -1  -1   23.53   14.82
 -13  -1  -1   10.34   10.19
 -13  -1  -1    9.50   11.32
 -13  -1  -1   18.28   13.82
 -13  -1  -1   15.69   12.43
 -13   0  -1   12.85   11.61
 -13   0  -1   -2.20   10.38
 -13   0  -1   -6.07    9.26
 -13   0  -1  -13.71    7.00
 -13   0  -1   -4.02    8.37
 -13   0  -1   15.20   12.47
 -13   0  -1    3.13   10.07
 -13   0  -1  -13.41   11.17
 -13   1  -1   -1.88    8.33
 -13   1  -1   21.38   12.27
 -13   1  -1    0.37   10.30
 -13   1  -1    3.57   10.20
 -13   1  -1   12.96   11.95
 -13   1  -1    4.74   10.59
 -13   1  -1    0.14   12.16
 -13   2  -1  117.13   21.66
 -13   2  -1   85.35   23.18
 -13   2  -1  125.27   21.98
 -13   2  -1   77.95   20.20
 -13   2  -1   73.31   18.48
 -13   2  -1  112.41   22.05
 -13   2  -1   84.55   21.03
 -13   3  -1   24.07   13.50
 -13   3  -1    8.61   12.17
 -13   3  -1   -7.39   10.45
 -13   3  -1   -3.71   14.47
 -13   3  -1    6.61   10.67
 -13   3  -1   28.79   13.97
 -13   3  -1   14.17   11.60
 -13   4  -1  115.77   25.50
 -13   4  -1  102.34   27.86
 -13   4  -1  203.67   29.75
 -13   4  -1  107.18   24.47
 -13   4  -1  119.56   24.07
 -13   4  -1  130.69   26.34
 -13   4  -1   80.06   21.91
 -13   5  -1  124.28   27.40
 -13   5  -1  122.27   27.48
 -13   5  -1   89.87   23.11
 -13   5  -1   94.72   24.98
 -13   5  -1  134.29   26.48
 -13   6  -1   29.42   17.17
 -13   6  -1   21.61   17.21
 -13   6  -1   19.02   16.99
 -13   6  -1   23.59   16.41
 -13   6  -1   20.27   17.21
 -13   7  -1   44.93   21.21
 -13   7  -1   53.55   23.76
 -13   7  -1   58.13   23.08
 -13   8  -1   49.50   24.07
 -13   8  -1   43.27   23.23
 -13   9  -1   10.92   20.81
 -13   9  -1  -10.32   15.98
 -13  -9   0   -1.15   21.08
 -13  -9   0   26.99   25.93
 -13  -8   0   -4.98   19.18
 -13  -8   0   -8.52   15.73
 -13  -7   0   13.24   18.13
 -13  -7   0   -4.36   18.42
 -13  -6   0   14.79   16.01
 -13  -6   0   27.27   18.54
 -13  -6   0   16.96   19.42
 -13  -5   0  237.19   36.83
 -13  -5   0  224.41   35.94
 -13  -5   0  278.99   42.55
 -13  -5   0  138.33   34.95
 -13  -5   0  248.20   38.30
 -13  -4   0  138.28   27.56
 -13  -4   0  106.79   24.26
 -13  -4   0  126.95   26.25
 -13  -4   0  130.87   26.98
 -13  -4   0   85.98   22.76
 -13  -4   0  135.95   29.01
 -13  -3   0   69.83   20.76
 -13  -3   0   59.42   17.42
 -13  -3   0   45.74   15.69
 -13  -3   0   80.03   20.57
 -13  -3   0   62.86   17.68
 -13  -3   0  109.09   21.92
 -13  -3   0   43.62   19.31
 -13  -2   0  184.23   30.98
 -13  -2   0  215.18   31.35
 -13  -2   0  154.31   28.20
 -13  -2   0  124.00   27.97
 -13  -2   0  190.21   28.72
 -13  -2   0  200.88   31.83
 -13  -2   0  176.21   27.21
 -13  -2   0  124.19   25.18
 -13  -1   0   60.79   19.03
 -13  -1   0   45.01   15.95
 -13  -1   0   36.18   14.75
 -13  -1   0   23.16   13.43
 -13  -1   0   29.37   12.90
 -13  -1   0   44.69   15.62
 -13  -1   0   38.15   15.23
 -13  -1   0   57.40   17.37
 -13   0   0    4.53    9.37
 -13   0   0   -7.78    8.98
 -13   0   0    8.43   11.73
 -13   0   0   -0.60   10.30
 -13   0   0   -1.45   11.42
 -13   0   0   -6.23   13.02
 -13   0   0   -0.35    9.28
 -13   0   0   -2.37    9.34
 -13   1   0   49.60   13.88
 -13   1   0   16.68   12.39
 -13   1   0   37.05   14.76
 -13   1   0   60.57   19.25
 -13   1   0   16.40   12.24
 -13   1   0    5.79   12.32
 -13   1   0   35.50   14.96
 -13   2   0  169.03   27.37
 -13   2   0  138.24   27.14
 -13   2   0  188.05   28.50
 -13   2   0  138.20   24.93
 -13   2   0  105.38   23.74
 -13   2   0  119.09   27.44
 -13   2   0  150.87   24.71
 -13   3   0   63.19   21.38
 -13   3   0   67.19   20.07
 -13   3   0   77.72   20.48
 -13   3   0   54.63   19.04
 -13   3   0   84.34   21.40
 -13   3   0   76.36   18.92
 -13   3   0   86.16   19.91
 -13   4   0  109.23   25.00
 -13   4   0  161.43   27.29
 -13   4   0  146.95   26.03
 -13   4   0  135.77   26.72
 -13   4   0   86.24   22.69
 -13   4   0  114.09   26.43
 -13   4   0  103.61   27.07
 -13   5   0  152.12   36.53
 -13   5   0  224.63   35.18
 -13   5   0  213.14   37.82
 -13   5   0  156.49   34.88
 -13   5   0  212.34   26.75
 -13   5   0  280.62   37.64
 -13   5   0  199.48   35.73
 -13   6   0   37.87   19.94
 -13   6   0   37.22   19.61
 -13   6   0   53.14   21.18
 -13   6   0   44.41   22.49
 -13   7   0  -13.21   14.15
 -13   7   0   33.71   20.44
 -13   7   0   17.67   17.46
 -13   7   0   34.29   19.63
 -13   8   0  -10.50   17.02
 -13   8   0    8.73   22.07
 -13   8   0    8.96   17.47
 -13   8   0   10.61   19.84
 -13   9   0   19.70   23.61
 -13   9   0   25.48   21.86
 -13  -9   1   -5.26   21.73
 -13  -9   1  -21.01   18.12
 -13  -8   1   68.54   25.40
 -13  -8   1   20.98   24.03
 -13  -7   1   68.73   27.97
 -13  -7   1   66.77   26.49
 -13  -6   1   49.30   21.21
 -13  -6   1   49.98   22.96
 -13  -6   1   19.36   16.99
 -13  -5   1  112.79   28.89
 -13  -5   1   95.14   27.87
 -13  -5   1  124.67   26.10
 -13  -5   1  140.28   29.11
 -13  -4   1  145.14   28.55
 -13  -4   1   94.02   24.35
 -13  -4   1   89.13   22.57
 -13  -4   1  120.23   25.98
 -13  -4   1  152.19   29.29
 -13  -4   1  148.44   30.10
 -13  -3   1    7.56   12.99
 -13  -3   1   11.69   13.32
 -13  -3   1   34.29   14.04
 -13  -3   1   10.28   12.92
 -13  -3   1   10.86   10.98
 -13  -3   1   26.89   16.86
 -13  -3   1   -5.96    9.68
 -13  -2   1  104.45   23.54
 -13  -2   1   88.21   21.83
 -13  -2   1   77.25   21.15
 -13  -2   1   82.39   22.65
 -13  -2   1  126.27   23.22
 -13  -2   1  120.74   22.47
 -13  -2   1   74.37   19.55
 -13  -2   1   82.49   22.29
 -13  -1   1    6.58   11.68
 -13  -1   1   23.60   12.37
 -13  -1   1   11.35   11.85
 -13  -1   1   -1.63   11.43
 -13  -1   1   28.58   12.57
 -13  -1   1   16.40   16.19
 -13  -1   1   13.86   13.20
 -13  -1   1   10.87   12.27
 -13   0   1   -6.33    9.53
 -13   0   1   -1.69   11.93
 -13   0   1    8.76   14.20
 -13   0   1  -13.58    8.61
 -13   0   1   -5.14    9.94
 -13   0   1   -5.08    8.73
 -13   0   1   -6.32   10.10
 -13   0   1  -10.48    9.77
 -13   1   1   -2.45    9.02
 -13   1   1   31.37   14.02
 -13   1   1   20.89   14.95
 -13   1   1    6.61   12.01
 -13   1   1    4.19   11.70
 -13   1   1   -1.74   10.90
 -13   1   1    1.40    9.95
 -13   2   1   57.64   17.67
 -13   2   1   91.47   21.54
 -13   2   1  115.45   21.02
 -13   2   1   98.49   23.60
 -13   2   1   68.88   20.08
 -13   2   1   75.46   20.51
 -13   2   1   63.40   20.62
 -13   3   1   22.62   13.08
 -13   3   1    8.89   11.62
 -13   3   1   12.41   16.10
 -13   3   1   -0.17   12.54
 -13   3   1   -5.76   10.34
 -13   3   1   18.04   13.86
 -13   3   1   19.04   14.39
 -13   4   1  144.34   26.22
 -13   4   1  169.52   28.83
 -13   4   1  100.71   25.80
 -13   4   1  138.38   29.52
 -13   4   1  122.73   24.54
 -13   4   1   73.90   22.88
 -13   4   1   99.10   26.77
 -13   5   1  101.73   17.21
 -13   5   1   94.35   27.17
 -13   5   1  115.48   27.56
 -13   5   1   97.38   25.39
 -13   5   1  112.47   25.11
 -13   5   1  133.09   30.14
 -13   6   1    5.08   16.34
 -13   6   1  -12.04   14.15
 -13   6   1   64.69   22.01
 -13   6   1   14.27    9.72
 -13   6   1  -30.63   13.76
 -13   7   1   68.72   24.37
 -13   7   1   60.99   23.25
 -13   7   1   37.86   20.84
 -13   7   1   19.19   21.40
 -13   8   1   21.33   22.51
 -13   8   1   19.66   20.62
 -13   8   1   20.98   21.27
 -13   8   1   41.77   22.56
 -13   9   1  -20.13   19.58
 -13   9   1    2.78   20.54
 -13  -9   2   23.44   25.90
 -13  -9   2   16.16   20.90
 -13  -8   2    2.82   19.95
 -13  -8   2  -26.88   14.38
 -13  -7   2   18.17   20.50
 -13  -7   2   27.15   23.34
 -13  -6   2   -4.89   16.65
 -13  -6   2   24.83   17.05
 -13  -6   2   17.27   18.92
 -13  -5   2  260.24   43.06
 -13  -5   2  221.73   43.52
 -13  -5   2  270.94   42.06
 -13  -4   2   58.46   18.42
 -13  -4   2   51.20   21.39
 -13  -4   2   90.26   22.82
 -13  -4   2   81.81   21.70
 -13  -4   2  117.47   26.84
 -13  -4   2   56.07   21.51
 -13  -4   2   55.40   20.15
 -13  -3   2   27.86   16.06
 -13  -3   2    7.60   11.54
 -13  -3   2    4.90   12.81
 -13  -3   2    7.72   13.26
 -13  -3   2   30.88   16.17
 -13  -3   2   15.08   14.29
 -13  -3   2   30.97   17.24
 -13  -2   2   47.52   16.03
 -13  -2   2   54.54   19.05
 -13  -2   2   41.40   16.40
 -13  -2   2   -3.32   12.16
 -13  -2   2   36.81   14.71
 -13  -2   2   59.50   17.73
 -13  -2   2   78.84   20.35
 -13  -1   2   -0.07   11.23
 -13  -1   2   -0.39   12.58
 -13  -1   2  -10.69   10.79
 -13  -1   2   -0.62   11.48
 -13  -1   2   15.52   12.50
 -13  -1   2  -13.39    9.47
 -13  -1   2    8.28   14.65
 -13  -1   2  -11.54    8.97
 -13   0   2   -3.84   10.09
 -13   0   2   -6.31    7.58
 -13   0   2  -13.00   10.07
 -13   0   2  -10.44   12.81
 -13   0   2    7.76   12.24
 -13   0   2    3.07   11.35
 -13   0   2   20.09   12.29
 -13   0   2   -8.69   11.67
 -13   1   2    9.03   10.81
 -13   1   2   -2.52   11.60
 -13   1   2    0.70   10.96
 -13   1   2   -6.55   12.28
 -13   1   2    0.44   10.90
 -13   1   2   10.54   11.71
 -13   1   2   -5.86    9.45
 -13   2   2   44.45   16.54
 -13   2   2   30.72   13.81
 -13   2   2   17.09   16.50
 -13   2   2   29.92   16.99
 -13   2   2   35.39   14.77
 -13   2   2    5.04   12.75
 -13   2   2   24.14   14.67
 -13   3   2   10.16   13.65
 -13   3   2   29.13   13.72
 -13   3   2   37.34   18.48
 -13   3   2   37.05   14.94
 -13   3   2   31.53   16.61
 -13   3   2   30.08   16.23
 -13   3   2   29.38   15.66
 -13   4   2   48.36   19.06
 -13   4   2   95.41   24.77
 -13   4   2   71.89   20.59
 -13   4   2   59.23   21.30
 -13   4   2   69.95   20.03
 -13   4   2   73.81   22.94
 -13   5   2  276.90   34.01
 -13   5   2  242.16   41.38
 -13   5   2  199.42   40.38
 -13   5   2  252.83   43.54
 -13   5   2  190.51   39.45
 -13   6   2  -11.12   12.79
 -13   6   2   12.19   19.28
 -13   6   2   22.78   19.24
 -13   6   2   10.87   11.44
 -13   6   2    3.79   14.87
 -13   7   2   64.22   24.25
 -13   7   2   43.54   23.85
 -13   7   2   47.50   22.17
 -13   7   2   33.70   22.17
 -13   8   2  -20.04   18.49
 -13   8   2   18.82   21.15
 -13   8   2  -16.42   14.66
 -13   9   2    6.14   21.51
 -13   9   2   62.48   26.65
 -13   9   2   39.43   24.64
 -13  -9   3  -18.77   18.74
 -13  -9   3    4.02   21.50
 -13  -8   3   42.93   25.07
 -13  -8   3   15.90   20.07
 -13  -7   3   11.81   18.58
 -13  -7   3   17.24   20.49
 -13  -6   3   60.72   24.31
 -13  -6   3   65.44   21.82
 -13  -6   3   58.30   25.38
 -13  -5   3    2.84   16.22
 -13  -5   3    3.90   16.01
 -13  -5   3   14.37   15.82
 -13  -4   3   95.50   27.73
 -13  -4   3  124.69   30.38
 -13  -4   3  161.92   32.47
 -13  -4   3  137.60   28.34
 -13  -3   3   12.30   15.23
 -13  -3   3   23.99   16.59
 -13  -3   3   13.46   14.50
 -13  -3   3   -7.76   13.27
 -13  -3   3   -6.49   11.43
 -13  -3   3   23.58   13.50
 -13  -3   3   -2.64   12.25
 -13  -2   3   19.19   15.74
 -13  -2   3   19.98   15.13
 -13  -2   3   25.47   14.73
 -13  -2   3   20.93   16.46
 -13  -2   3   79.62   19.86
 -13  -2   3   36.71   15.60
 -13  -2   3   36.79   17.02
 -13  -1   3   28.14   15.44
 -13  -1   3  106.75   24.41
 -13  -1   3   71.39   21.07
 -13  -1   3   93.12   22.92
 -13  -1   3   57.87   16.95
 -13  -1   3   61.37   19.44
 -13  -1   3   67.87   19.19
 -13  -1   3   71.70   21.36
 -13   0   3   12.49   13.86
 -13   0   3   22.98   13.60
 -13   0   3   -8.05   13.30
 -13   0   3    0.51    9.45
 -13   0   3   35.01   16.17
 -13   0   3   -7.02   12.43
 -13   0   3   12.82   12.51
 -13   0   3   -9.32   10.94
 -13   1   3   44.71   18.81
 -13   1   3   31.93   18.05
 -13   1   3   99.35   21.61
 -13   1   3   60.88   18.69
 -13   1   3   61.97   17.33
 -13   1   3   80.33   22.53
 -13   1   3  104.15   23.37
 -13   1   3   59.32   20.36
 -13   2   3   16.03   13.62
 -13   2   3    9.44   16.17
 -13   2   3   38.51   14.85
 -13   2   3    7.63   14.35
 -13   2   3   82.28   20.79
 -13   2   3    6.08   13.64
 -13   2   3   25.01   12.82
 -13   3   3   -0.26   13.27
 -13   3   3   23.02   14.17
 -13   3   3   15.69   16.62
 -13   3   3   14.67   14.31
 -13   3   3   10.91   12.17
 -13   3   3   -7.89   12.63
 -13   4   3   99.80   24.88
 -13   4   3  108.51   27.02
 -13   4   3  105.15   26.36
 -13   4   3  104.47   26.78
 -13   4   3   75.06   22.21
 -13   4   3  126.71   25.36
 -13   5   3   -3.43    9.79
 -13   5   3   -9.40   13.91
 -13   5   3    4.88   15.96
 -13   5   3   -8.10   14.39
 -13   5   3    0.90   15.00
 -13   6   3   45.60   23.21
 -13   6   3   64.12   23.78
 -13   6   3   44.60   20.62
 -13   6   3   48.51   16.19
 -13   6   3   34.10   21.30
 -13   7   3   39.35   21.38
 -13   7   3   26.47   20.89
 -13   7   3   25.31   23.37
 -13   7   3   60.57   24.71
 -13   7   3   46.72   17.30
 -13   8   3   19.12   23.31
 -13   8   3    7.82   19.40
 -13   8   3    8.92   19.42
 -13   9   3    3.65   22.53
 -13   9   3   -9.49   17.72
 -13   9   3  -25.47   18.11
 -13  -8   4   -6.83   17.27
 -13  -8   4  -15.82   20.14
 -13  -7   4   45.71   25.22
 -13  -7   4   50.77   24.10
 -13  -6   4   17.71   19.36
 -13  -6   4   16.20   18.57
 -13  -6   4   37.01   20.50
 -13  -5   4  188.91   37.42
 -13  -5   4  118.93   29.23
 -13  -5   4  150.46   32.92
 -13  -4   4   23.28   16.69
 -13  -4   4   34.63   19.38
 -13  -4   4   -7.23   13.89
 -13  -4   4   10.90   15.90
 -13  -3   4   38.49   17.69
 -13  -3   4   10.84   15.70
 -13  -3   4    6.37   15.42
 -13  -3   4   39.21   16.75
 -13  -3   4   12.92   14.01
 -13  -2   4   74.22   23.82
 -13  -2   4   82.79   23.73
 -13  -2   4  126.41   25.58
 -13  -2   4   84.70   22.57
 -13  -2   4  157.50   29.75
 -13  -1   4   25.64   16.27
 -13  -1   4   16.54   14.11
 -13  -1   4   13.01   14.66
 -13  -1   4    7.62   12.46
 -13  -1   4    9.46   11.80
 -13  -1   4    9.06   15.37
 -13  -1   4   11.02   14.25
 -13   0   4    6.79   13.36
 -13   0   4   -1.91   11.38
 -13   0   4   -3.83   10.73
 -13   0   4    3.56   11.54
 -13   0   4    8.86   14.26
 -13   0   4   -2.56   11.69
 -13   0   4    5.06   10.91
 -13   0   4   -2.61   14.14
 -13   1   4   -1.68   12.91
 -13   1   4   19.13   12.35
 -13   1   4   20.21   17.10
 -13   1   4   -0.34   10.57
 -13   1   4    1.56   10.68
 -13   1   4    8.68   14.30
 -13   1   4   37.30   16.03
 -13   1   4    5.72   15.03
 -13   2   4   42.00   17.86
 -13   2   4   88.79   20.29
 -13   2   4  113.02   26.47
 -13   2   4  102.21   24.60
 -13   2   4  127.14   27.30
 -13   2   4   45.09   20.72
 -13   3   4    0.11   15.74
 -13   3   4    5.89   13.79
 -13   3   4   13.15   13.75
 -13   3   4    8.61   16.28
 -13   3   4   -9.07   10.64
 -13   3   4   -8.93    9.54
 -13   4   4   12.88   11.22
 -13   4   4    5.71   15.19
 -13   4   4   20.61   18.23
 -13   4   4   26.52   17.97
 -13   4   4   -1.78   13.58
 -13   5   4  152.88   34.07
 -13   5   4  141.43   31.20
 -13   5   4  177.93   34.39
 -13   5   4  182.72   28.29
 -13   5   4  104.34   33.16
 -13   6   4   18.47   13.54
 -13   6   4    1.07   17.58
 -13   6   4   55.51   23.39
 -13   6   4   24.02   19.73
 -13   6   4   58.26   24.63
 -13   7   4   34.84   16.92
 -13   7   4   16.12   20.73
 -13   7   4   75.76   28.50
 -13   7   4   44.40   24.71
 -13   8   4  -18.80   17.78
 -13   8   4   -0.09   19.51
 -13   8   4   -0.09   18.94
 -13  -8   5    6.28   22.43
 -13  -8   5    0.72   17.57
 -13  -7   5  126.68   36.98
 -13  -7   5   64.09   29.54
 -13  -6   5   38.29   24.36
 -13  -6   5  102.10   28.99
 -13  -5   5   68.79   27.95
 -13  -5   5  104.58   28.40
 -13  -5   5  114.26   26.77
 -13  -4   5   44.02   20.99
 -13  -4   5   29.50   15.70
 -13  -4   5   16.36   17.86
 -13  -4   5   52.73   22.41
 -13  -3   5  400.58   58.42
 -13  -3   5  444.35   58.52
 -13  -3   5  363.13   59.12
 -13  -2   5   47.24   17.96
 -13  -2   5   45.76   19.12
 -13  -2   5   20.89   17.53
 -13  -2   5   27.00   17.64
 -13  -2   5   39.86   18.20
 -13  -1   5   76.83   19.90
 -13  -1   5   28.70   17.39
 -13  -1   5   30.51   17.70
 -13  -1   5   11.87   14.12
 -13  -1   5   18.15   17.23
 -13   0   5   -2.77   13.03
 -13   0   5  -13.92   10.46
 -13   0   5    4.67   12.99
 -13   0   5  -14.31   12.08
 -13   0   5   -3.41   13.79
 -13   1   5    6.16   15.06
 -13   1   5   25.63   17.49
 -13   1   5   32.11   19.03
 -13   1   5   32.53   15.83
 -13   1   5   15.10   15.60
 -13   1   5    5.71   13.89
 -13   2   5   69.82   19.80
 -13   2   5   78.64   23.68
 -13   2   5   39.37   20.53
 -13   2   5   40.65   19.99
 -13   2   5   36.93   16.54
 -13   2   5   84.66   23.94
 -13   3   5  454.56   54.67
 -13   3   5  306.97   52.99
 -13   3   5  431.09   59.04
 -13   3   5  326.60   52.77
 -13   4   5   34.88   18.61
 -13   4   5   64.89   23.22
 -13   4   5   26.50   17.93
 -13   4   5   41.24   20.28
 -13   4   5   26.46   13.82
 -13   5   5  172.80   27.79
 -13   5   5  118.94   30.26
 -13   5   5  152.28   34.85
 -13   5   5  132.48   30.92
 -13   5   5   64.75   24.98
 -13   6   5   68.47   20.58
 -13   6   5   50.54   24.97
 -13   6   5   57.60   24.78
 -13   6   5   81.47   28.35
 -13   7   5   89.85   24.30
 -13   7   5  124.90   32.96
 -13   7   5   68.59   26.70
 -13   7   5   27.64   24.76
 -13   8   5   10.27   23.39
 -13   8   5  -16.85   16.36
 -13   8   5  -11.87   17.67
 -13  -8   6   36.42   27.86
 -13  -8   6   28.12   22.84
 -13  -7   6   50.55   28.77
 -13  -7   6   61.04   27.00
 -13  -6   6   46.04   22.68
 -13  -6   6   18.37   21.42
 -13  -5   6  111.56   30.21
 -13  -5   6   88.45   31.12
 -13  -4   6   11.06   17.60
 -13  -4   6  -13.70   16.25
 -13  -4   6   -2.12   16.06
 -13  -4   6  -10.18   14.50
 -13  -3   6   -7.61   12.67
 -13  -3   6    2.79   15.52
 -13  -3   6  -15.05   13.42
 -13  -3   6   11.45   17.89
 -13  -2   6   43.62   18.22
 -13  -2   6   38.84   21.06
 -13  -2   6   88.01   23.97
 -13  -2   6   74.71   22.56
 -13  -1   6    0.62   14.70
 -13  -1   6    5.39   14.67
 -13  -1   6   -7.05   14.21
 -13  -1   6   16.03   14.36
 -13   0   6  -24.08    9.46
 -13   0   6    5.24   14.75
 -13   0   6   -0.30   12.87
 -13   0   6   -4.84   15.25
 -13   1   6  -11.59   12.92
 -13   1   6   20.98   16.32
 -13   1   6    0.60   13.07
 -13   1   6   -0.81   14.36
 -13   2   6   77.42   24.73
 -13   2   6   94.27   27.13
 -13   2   6   60.02   21.13
 -13   2   6   49.30   19.88
 -13   2   6   56.05   21.62
 -13   3   6    8.49   15.56
 -13   3   6    3.19   14.82
 -13   3   6    7.80   13.73
 -13   3   6   19.53   17.25
 -13   4   6  -13.35   10.64
 -13   4   6  -13.89   15.34
 -13   4   6    6.25   14.08
 -13   4   6   -3.88   14.68
 -13   5   6   99.88   26.97
 -13   5   6   89.23   29.05
 -13   5   6   95.52   28.74
 -13   5   6   71.02   22.07
 -13   6   6   74.35   22.04
 -13   6   6   56.44   23.43
 -13   6   6   48.33   24.70
 -13   6   6   96.07   30.57
 -13   7   6   74.45   24.91
 -13   7   6   52.87   28.25
 -13   7   6  117.47   32.13
 -13   7   6   68.01   26.32
 -13   8   6   24.76   22.10
 -13   8   6   13.07   25.02
 -13   8   6   59.10   26.83
 -13  -7   7   11.99   23.37
 -13  -7   7   27.82   23.55
 -13  -6   7  136.91   33.39
 -13  -6   7   66.27   30.02
 -13  -5   7   -4.64   19.32
 -13  -5   7   -2.31   16.57
 -13  -4   7   -6.61   16.86
 -13  -4   7    9.47   17.25
 -13  -4   7   61.08   24.44
 -13  -3   7   19.24   17.62
 -13  -3   7    4.46   16.28
 -13  -3   7   -3.25   13.23
 -13  -2   7   62.63   23.50
 -13  -2   7  175.82   29.89
 -13  -2   7  107.23   29.00
 -13  -2   7   62.20   24.06
 -13  -1   7   14.43   18.14
 -13  -1   7   21.07   18.09
 -13  -1   7   11.24   14.57
 -13  -1   7   32.92   18.12
 -13   0   7  -20.79    9.59
 -13   0   7   21.01   17.26
 -13   0   7   -8.08   12.35
 -13   0   7   11.89   15.72
 -13   1   7   30.95   18.12
 -13   1   7   67.85   21.60
 -13   1   7   33.10   20.05
 -13   1   7   21.71   17.46
 -13   2   7  106.04   28.31
 -13   2   7  161.64   34.72
 -13   2   7  116.24   28.37
 -13   2   7   80.05   24.78
 -13   3   7   15.70   17.77
 -13   3   7   10.77   17.69
 -13   3   7   -6.34   16.19
 -13   4   7   10.08   19.53
 -13   4   7   30.39   21.41
 -13   4   7   13.95   19.31
 -13   5   7   -9.21   15.90
 -13   5   7   -9.24   16.69
 -13   5   7   -7.73   13.72
 -13   5   7   -0.47   16.30
 -13   6   7   54.67   25.44
 -13   6   7   41.65   25.21
 -13   6   7   19.16   20.60
 -13   6   7   60.94   23.24
 -13   7   7   65.45   30.60
 -13   7   7   15.91   21.25
 -13   7   7   43.04   26.29
 -13   7   7   40.27   22.73
 -13  -7   8    7.13   19.87
 -13  -7   8   16.00   23.63
 -13  -6   8   -6.78   18.93
 -13  -6   8   40.55   23.13
 -13  -5   8   34.89   24.85
 -13  -5   8   66.69   24.45
 -13  -4   8   46.60   24.67
 -13  -4   8   14.41   19.12
 -13  -4   8   12.10   19.26
 -13  -3   8   41.41   23.30
 -13  -3   8   16.80   18.85
 -13  -3   8   31.70   19.36
 -13  -2   8  -13.95   14.68
 -13  -2   8   -8.03   15.65
 -13  -2   8   -2.78   16.28
 -13  -1   8   -5.63   15.02
 -13  -1   8   -1.71   15.85
 -13  -1   8   12.50   16.49
 -13   0   8    9.19   16.63
 -13   0   8    3.93   16.18
 -13   0   8  -15.10   12.62
 -13   1   8   23.81   18.19
 -13   1   8   -9.19   15.87
 -13   1   8    4.63   15.92
 -13   2   8  -33.57   11.66
 -13   2   8   -6.90   16.87
 -13   2   8  -23.24   11.07
 -13   3   8   46.78   22.33
 -13   3   8   19.00   19.29
 -13   3   8   51.28   23.96
 -13   4   8   11.86   19.53
 -13   4   8    1.00   18.93
 -13   5   8   14.63   18.60
 -13   5   8   67.23   25.79
 -13   6   8   22.57   19.35
 -13   6   8  -13.22   19.55
 -13   6   8    4.12   21.22
 -13   7   8   27.96   21.46
 -13   7   8   28.73   24.74
 -13   7   8   27.32   26.16
 -13  -6   9   36.03   22.95
 -13  -6   9   19.68   22.76
 -13  -5   9   29.62   23.05
 -13  -5   9   16.80   20.68
 -13  -4   9   91.12   29.35
 -13  -4   9   43.70   23.60
 -13  -3   9    8.36   20.22
 -13  -3   9   60.76   22.42
 -13  -3   9   -0.04   16.71
 -13  -2   9   55.42   22.70
 -13  -2   9   78.80   25.54
 -13  -2   9   70.96   27.24
 -13  -1   9    6.57   18.02
 -13  -1   9  -10.32   13.44
 -13  -1   9   18.67   18.37
 -13   0   9   -8.07   15.24
 -13   0   9    3.89   16.35
 -13   0   9  -12.74   13.84
 -13   1   9    2.49   17.69
 -13   1   9    9.54   17.43
 -13   1   9   25.79   19.76
 -13   2   9   83.73   25.40
 -13   2   9   53.81   26.53
 -13   2   9  111.07   29.53
 -13   3   9   52.83   25.50
 -13   3   9   21.33   19.51
 -13   3   9   47.35   22.52
 -13   4   9   48.87   24.78
 -13   4   9   42.54   23.21
 -13   4   9   35.49   24.54
 -13   5   9   37.37   21.45
 -13   5   9   28.00   23.05
 -13   5   9   18.53   24.62
 -13   6   9   -8.42   18.04
 -13   6   9   14.40   20.81
 -13  -6  10   27.17   23.49
 -13  -6  10   13.43   22.74
 -13  -5  10  120.66   33.90
 -13  -5  10   36.25   23.01
 -13  -4  10   40.22   24.73
 -13  -4  10   26.47   20.73
 -13  -3  10   28.17   21.32
 -13  -3  10   27.60   20.77
 -13  -3  10    6.54   21.15
 -13  -2  10   38.05   20.33
 -13  -2  10   27.53   21.95
 -13  -2  10    3.06   16.19
 -13  -1  10   -1.14   18.09
 -13  -1  10   -1.47   16.37
 -13  -1  10  -12.01   15.22
 -13   0  10   -1.40   16.29
 -13   0  10   -1.80   17.23
 -13   0  10  -24.78   15.47
 -13   1  10   32.82   20.46
 -13   1  10   -5.79   17.44
 -13   1  10   16.21   18.52
 -13   2  10   14.85   21.56
 -13   2  10   31.98   20.50
 -13   2  10   17.20   18.70
 -13   3  10   34.52   21.70
 -13   3  10   61.47   25.99
 -13   3  10    3.89   19.07
 -13   4  10   14.24   20.73
 -13   4  10   13.49   20.69
 -13   4  10   25.95   24.64
 -13   5  10   73.73   28.32
 -13   5  10   68.33   27.70
 -13   5  10   72.82   27.64
 -13   5  10   16.09   25.48
 -13   6  10   -9.84   22.31
 -13   6  10  -14.50   18.22
 -13   6  10  -18.45   15.89
 -13  -5  11   24.84   24.75
 -13  -5  11   -8.00   19.61
 -13  -4  11  -10.56   21.03
 -13  -4  11   82.72   25.44
 -13  -3  11   -2.32   19.08
 -13  -3  11    1.23   17.89
 -13  -3  11   -6.12   16.95
 -13  -2  11    6.99   17.74
 -13  -2  11   -4.55   17.10
 -13  -2  11   -3.65   18.99
 -13  -1  11    8.98   19.10
 -13  -1  11   26.62   19.34
 -13  -1  11    7.52   17.11
 -13   0  11   11.31   19.01
 -13   0  11   28.91   19.63
 -13   0  11  -32.88   12.82
 -13   1  11  -12.92   14.96
 -13   1  11    8.40   17.80
 -13   1  11    4.37   18.73
 -13   2  11   14.43   21.54
 -13   2  11    3.78   16.54
 -13   2  11    1.96   17.94
 -13   3  11   14.03   20.48
 -13   3  11   -2.91   17.64
 -13   3  11   -3.27   16.70
 -13   4  11   49.03   27.05
 -13   4  11   43.06   24.72
 -13   4  11   28.96   25.09
 -13   5  11    9.19   22.71
 -13   5  11   62.47   27.97
 -13   5  11   -0.72   20.47
 -13  -4  12   15.77   24.96
 -13  -4  12  -32.18   13.76
 -13  -3  12    5.44   19.12
 -13  -3  12   -2.23   19.95
 -13  -3  12    7.90   22.40
 -13  -2  12   24.11   20.82
 -13  -2  12  -11.79   16.47
 -13  -2  12  -20.00   18.21
 -13  -1  12   10.28   18.60
 -13  -1  12    5.04   18.56
 -13  -1  12  -13.35   17.41
 -13   0  12    0.44   19.01
 -13   0  12   37.65   20.25
 -13   0  12   16.38   19.83
 -13   1  12   32.97   22.46
 -13   1  12    0.63   18.36
 -13   1  12   -8.85   17.06
 -13   2  12   23.97   20.17
 -13   2  12    9.15   19.89
 -13   2  12  -18.55   17.78
 -13   3  12   -9.56   17.06
 -13   3  12   25.97   25.57
 -13   3  12   -3.36   18.60
 -13   4  12   23.51   25.62
 -13   4  12   -7.61   19.62
 -13   4  12   -6.10   19.48
 -13  -2  13   21.25   23.19
 -13  -2  13    4.41   18.58
 -13  -1  13    4.55   17.58
 -13  -1  13    3.28   20.45
 -13   0  13    6.45   17.43
 -13   0  13   -6.27   18.73
 -13   1  13   -3.67   17.44
 -13   1  13    6.65   19.91
 -13   2  13    9.83   20.16
 -13   2  13   25.09   21.40
 -12  -3 -13   -0.79   10.47
 -12  -3 -13   14.40   11.21
 -12  -2 -13   -3.43    7.65
 -12  -2 -13   -5.16    7.78
 -12  -2 -13   -6.19    8.35
 -12  -1 -13   46.86    9.44
 -12   3 -13   21.38   11.46
 -12   3 -13   15.17    9.92
 -12   3 -13   15.93    9.45
 -12  -4 -12   11.72   13.81
 -12  -4 -12   76.11   17.51
 -12  -4 -12   54.29   16.77
 -12  -3 -12    2.09   10.10
 -12  -3 -12   15.41   10.61
 -12  -3 -12   12.84   10.38
 -12  -3 -12    1.79   10.46
 -12  -3 -12    6.06   11.47
 -12  -2 -12   21.05    8.71
 -12  -2 -12   13.72    8.99
 -12  -2 -12   12.75    8.09
 -12   3 -12  -10.97    7.48
 -12   3 -12    7.67    9.32
 -12   3 -12   -0.53    7.42
 -12   4 -12   19.98   13.17
 -12   4 -12   31.66   13.10
 -12   4 -12   31.50   11.62
 -12   4 -12   13.58   12.18
 -12  -5 -11  -11.89   12.49
 -12  -5 -11    9.15   14.24
 -12  -5 -11    6.34   14.40
 -12  -4 -11    9.11   11.75
 -12  -4 -11    4.53   10.94
 -12  -4 -11   -5.83   11.06
 -12  -4 -11   -6.79   11.17
 -12  -3 -11   47.71   13.20
 -12  -3 -11   35.12   13.13
 -12  -3 -11   39.40   12.74
 -12  -3 -11   34.62   13.60
 -12  -2 -11    0.92    8.40
 -12  -2 -11   -1.09    7.03
 -12  -2 -11    4.12    8.22
 -12  -2 -11   -0.85    6.65
 -12  -2 -11   -4.74    7.18
 -12   3 -11   29.40    9.97
 -12   3 -11   37.51   10.11
 -12   3 -11   42.75   10.65
 -12   3 -11   45.84   12.64
 -12   4 -11   10.44   10.81
 -12   4 -11   -4.58   11.57
 -12   4 -11   12.45   11.46
 -12   4 -11   -2.57    9.29
 -12   5 -11   26.50   14.87
 -12   5 -11   36.22   13.58
 -12   5 -11   -6.80   11.71
 -12   5 -11    9.71   14.02
 -12  -6 -10   -4.28   14.18
 -12  -6 -10   10.79   16.36
 -12  -6 -10   24.49   15.61
 -12  -5 -10   11.41   14.67
 -12  -5 -10    8.07   13.99
 -12  -5 -10   -2.67   12.82
 -12  -4 -10   24.54   14.40
 -12  -4 -10   48.71   15.71
 -12  -4 -10   39.63   14.61
 -12  -4 -10   19.18   14.10
 -12  -3 -10    8.88    9.69
 -12  -3 -10    8.74   10.65
 -12  -3 -10   -8.75    9.45
 -12  -3 -10  -13.12    8.44
 -12  -3 -10    8.88    9.76
 -12  -2 -10  102.32   17.78
 -12  -2 -10  144.56   18.86
 -12  -2 -10   99.42   16.07
 -12  -2 -10  122.22   17.42
 -12  -2 -10  110.36   16.70
 -12  -1 -10   -4.91    5.48
 -12   2 -10  106.73   14.30
 -12   2 -10  106.53   14.52
 -12   3 -10   10.74    8.39
 -12   3 -10    1.29    8.65
 -12   3 -10   -0.19    7.64
 -12   3 -10   15.30    8.62
 -12   4 -10   30.72   12.70
 -12   4 -10   14.73   11.46
 -12   4 -10   36.16   13.95
 -12   4 -10   33.66   13.00
 -12   5 -10   -9.70   10.58
 -12   5 -10   -7.30   11.38
 -12   5 -10  -12.90   10.18
 -12   5 -10   10.73   12.06
 -12   6 -10  -11.39   13.22
 -12   6 -10   11.32   13.77
 -12   6 -10   -8.10   14.05
 -12   6 -10   -1.14   13.83
 -12  -7  -9  -19.58   13.33
 -12  -7  -9   -3.45   16.38
 -12  -7  -9  -16.73   14.17
 -12  -6  -9   -8.22   13.11
 -12  -6  -9   10.75   15.09
 -12  -6  -9   -3.57   14.64
 -12  -5  -9  -20.23   10.76
 -12  -5  -9    4.28   13.25
 -12  -5  -9  -11.25   12.43
 -12  -5  -9   -3.68   12.64
 -12  -4  -9   36.30   14.87
 -12  -4  -9   41.30   16.78
 -12  -4  -9   51.17   15.29
 -12  -4  -9   68.57   17.85
 -12  -3  -9   26.88   12.46
 -12  -3  -9   48.62   17.30
 -12  -3  -9   27.56   12.09
 -12  -3  -9   43.67   12.74
 -12  -3  -9   47.96   13.96
 -12  -2  -9    0.88    6.77
 -12  -2  -9   -0.70    8.40
 -12  -2  -9   -3.58    6.86
 -12  -2  -9   -7.63    6.95
 -12  -1  -9  276.22   31.08
 -12   2  -9    0.26    6.18
 -12   2  -9   11.96    6.97
 -12   2  -9    5.69    6.42
 -12   3  -9   41.95   11.33
 -12   3  -9   47.22   12.36
 -12   3  -9   42.10   10.78
 -12   3  -9   48.50   11.66
 -12   4  -9  100.89   16.71
 -12   4  -9   33.85   14.51
 -12   4  -9   30.91   14.46
 -12   4  -9   64.27   15.50
 -12   5  -9   10.38   12.44
 -12   5  -9    1.71   12.29
 -12   5  -9  -14.56   10.39
 -12   5  -9  -13.79   10.30
 -12   6  -9    0.16   14.45
 -12   6  -9  -14.93   12.90
 -12   6  -9    3.93   14.80
 -12   6  -9   -1.47   13.71
 -12   7  -9   -9.22   14.71
 -12   7  -9    6.39   17.31
 -12   7  -9   13.51   17.07
 -12   7  -9    1.37   16.31
 -12  -7  -8    0.44   15.44
 -12  -7  -8  -19.89   14.27
 -12  -7  -8    6.66   17.22
 -12  -6  -8   -6.20   12.50
 -12  -6  -8    8.20   16.63
 -12  -6  -8    1.37   14.68
 -12  -5  -8  -15.84   11.39
 -12  -5  -8   -8.84   11.69
 -12  -4  -8   41.02   14.06
 -12  -4  -8   62.07   16.47
 -12  -4  -8   30.26   14.18
 -12  -4  -8   44.22   15.08
 -12  -4  -8   27.80   14.97
 -12  -3  -8  102.94   18.67
 -12  -3  -8   98.30   18.18
 -12  -3  -8  101.41   22.25
 -12  -3  -8   93.04   19.45
 -12  -3  -8  120.55   20.72
 -12  -2  -8   74.69   13.59
 -12  -2  -8   91.45   14.92
 -12  -2  -8   92.60   15.67
 -12  -2  -8   72.72   14.99
 -12  -1  -8   24.45    7.62
 -12  -1  -8   26.77    7.43
 -12  -1  -8   20.46    8.95
 -12   0  -8   -3.76    6.02
 -12   0  -8    4.86    5.88
 -12   1  -8   29.65    8.13
 -12   1  -8   23.10    8.38
 -12   2  -8   86.46   13.56
 -12   2  -8   98.25   13.65
 -12   2  -8   74.07   14.11
 -12   2  -8   72.98   11.62
 -12   2  -8   88.60   11.93
 -12   3  -8  107.94   18.21
 -12   3  -8  134.57   18.51
 -12   3  -8  103.96   18.42
 -12   3  -8  130.52   18.02
 -12   3  -8   90.77   18.26
 -12   4  -8   22.23   12.29
 -12   4  -8   49.88   14.13
 -12   4  -8   24.44   12.54
 -12   4  -8   32.28   13.88
 -12   5  -8   -6.18   12.13
 -12   5  -8   10.11   12.53
 -12   5  -8    3.44   11.94
 -12   5  -8   11.70   12.34
 -12   6  -8  -15.70   10.74
 -12   6  -8    7.82   14.49
 -12   6  -8   14.54   15.64
 -12   6  -8  -17.82   11.77
 -12   7  -8   16.97   17.31
 -12   7  -8    4.30   15.60
 -12   7  -8  -12.17   14.47
 -12   7  -8   -2.23   15.11
 -12  -8  -7   -3.07   15.43
 -12  -8  -7  -16.99   17.85
 -12  -7  -7   -3.42   15.11
 -12  -7  -7   -5.46   15.62
 -12  -7  -7  -12.48   12.97
 -12  -7  -7   14.31   16.84
 -12  -6  -7   30.29   16.54
 -12  -6  -7    6.30   13.99
 -12  -6  -7  -17.76   10.85
 -12  -6  -7    2.94   15.69
 -12  -5  -7   46.39   17.64
 -12  -5  -7   51.23   18.97
 -12  -5  -7   46.47   16.85
 -12  -4  -7    3.54   12.06
 -12  -4  -7   39.36   15.64
 -12  -4  -7   37.19   13.48
 -12  -4  -7   24.51   14.59
 -12  -4  -7   35.75   13.66
 -12  -4  -7   27.12   14.93
 -12  -3  -7   39.34   14.07
 -12  -3  -7   48.36   15.71
 -12  -3  -7   46.27   13.44
 -12  -3  -7   45.99   13.79
 -12  -3  -7   12.41   12.18
 -12  -3  -7   21.15   11.65
 -12  -2  -7   61.01   12.83
 -12  -2  -7   72.14   14.06
 -12  -2  -7   65.74   18.98
 -12  -2  -7   53.78   12.44
 -12  -2  -7   54.04   13.71
 -12  -2  -7   68.09   14.75
 -12  -1  -7   39.05   10.87
 -12  -1  -7   37.31    8.14
 -12  -1  -7   54.92   11.86
 -12  -1  -7   19.94    9.31
 -12  -1  -7   34.74    7.93
 -12  -1  -7   49.69    9.95
 -12   0  -7   12.37    7.21
 -12   0  -7    0.99    7.05
 -12   0  -7    3.58    5.31
 -12   0  -7   -8.06    4.98
 -12   1  -7   31.39    9.89
 -12   1  -7   29.34    9.97
 -12   1  -7   43.36    8.37
 -12   1  -7   39.61    7.90
 -12   2  -7   36.54    9.67
 -12   2  -7   64.28   12.00
 -12   2  -7   43.35   11.82
 -12   2  -7   59.22   10.57
 -12   2  -7   55.18   12.78
 -12   2  -7   54.05   11.49
 -12   3  -7   33.23   11.52
 -12   3  -7   25.38   10.57
 -12   3  -7   46.53   12.06
 -12   3  -7   43.60   11.89
 -12   3  -7   28.63   11.17
 -12   4  -7   23.98   12.23
 -12   4  -7   18.82   12.57
 -12   4  -7   14.67   11.61
 -12   4  -7   33.17   12.72
 -12   5  -7   88.37   19.82
 -12   5  -7   53.06   17.95
 -12   5  -7   68.41   18.90
 -12   5  -7   66.35   18.67
 -12   6  -7   36.55   16.54
 -12   6  -7   17.55   16.01
 -12   6  -7   -3.10   13.44
 -12   6  -7   -4.17   13.63
 -12   7  -7  -10.25   13.98
 -12   7  -7   -6.10   16.04
 -12   7  -7    2.78   15.88
 -12   7  -7   40.04   19.06
 -12   8  -7  -10.77   17.00
 -12   8  -7   16.65   19.07
 -12   8  -7   10.62   18.34
 -12  -8  -6   -4.94   14.82
 -12  -8  -6   16.87   20.77
 -12  -7  -6   -1.83   16.06
 -12  -7  -6   14.65   14.37
 -12  -6  -6   16.76   16.00
 -12  -6  -6   -8.96   13.65
 -12  -6  -6    7.27   14.61
 -12  -6  -6   -4.99   12.92
 -12  -5  -6  135.21   24.48
 -12  -5  -6   53.94   20.80
 -12  -5  -6   94.68   22.76
 -12  -5  -6   78.43   20.81
 -12  -4  -6   13.34   11.36
 -12  -4  -6   11.97   12.32
 -12  -4  -6    0.28   11.56
 -12  -4  -6   16.39   12.92
 -12  -4  -6   15.45   12.26
 -12  -4  -6    1.03   12.16
 -12  -3  -6    5.31    9.88
 -12  -3  -6    8.10   10.35
 -12  -3  -6    4.14    9.18
 -12  -3  -6   30.50   12.12
 -12  -3  -6    5.49   11.69
 -12  -3  -6  -14.53    9.61
 -12  -3  -6    8.68   10.85
 -12  -2  -6  310.82   40.80
 -12  -2  -6  320.34   45.55
 -12  -2  -6  358.85   41.95
 -12  -2  -6  364.88   43.78
 -12  -2  -6  334.33   42.25
 -12  -2  -6  343.95   40.61
 -12  -2  -6  347.36   42.84
 -12  -2  -6  384.69   43.34
 -12  -1  -6    6.09    7.96
 -12  -1  -6    2.02    7.40
 -12  -1  -6    7.18    7.83
 -12  -1  -6   -1.76    8.00
 -12  -1  -6   10.02    7.69
 -12  -1  -6   -9.20    5.54
 -12  -1  -6   -3.13    6.11
 -12   0  -6   20.67    6.59
 -12   0  -6   30.28    9.94
 -12   0  -6   14.39    6.70
 -12   0  -6   26.85    7.95
 -12   0  -6   21.70    9.36
 -12   0  -6   31.04    8.42
 -12   0  -6   24.71    8.10
 -12   1  -6    3.37    5.41
 -12   1  -6   -2.94    6.77
 -12   1  -6    6.72    6.77
 -12   1  -6    4.48    6.70
 -12   1  -6   -1.60    5.63
 -12   1  -6    6.30    8.21
 -12   1  -6  -14.28    6.68
 -12   2  -6  330.84   38.08
 -12   2  -6  276.62   38.71
 -12   2  -6  319.53   36.76
 -12   2  -6  326.34   38.05
 -12   2  -6  343.49   40.26
 -12   2  -6  304.31   38.65
 -12   2  -6  312.73   36.78
 -12   3  -6   20.71   10.78
 -12   3  -6   23.59   10.50
 -12   3  -6   15.22   10.54
 -12   3  -6   -9.53    8.64
 -12   3  -6    3.97    9.81
 -12   3  -6    2.42    8.71
 -12   4  -6   15.88   11.11
 -12   4  -6   17.45   12.34
 -12   4  -6   -3.07   10.22
 -12   4  -6   10.63   11.65
 -12   5  -6   68.19   18.61
 -12   5  -6   27.47   16.39
 -12   5  -6   81.13   20.04
 -12   5  -6   78.42   19.53
 -12   6  -6    0.23   12.84
 -12   6  -6    4.10   13.77
 -12   6  -6  -17.98   11.22
 -12   6  -6   12.59   14.48
 -12   7  -6    1.47   15.08
 -12   7  -6   15.89   16.42
 -12   7  -6    7.60   15.06
 -12   7  -6    9.62   16.86
 -12   8  -6   -3.56   16.13
 -12   8  -6   14.75   18.43
 -12  -9  -5   35.22   26.39
 -12  -8  -5   -4.50   15.62
 -12  -7  -5   44.74   20.15
 -12  -7  -5   61.50   21.88
 -12  -6  -5  -22.47   11.29
 -12  -6  -5   -2.89   12.33
 -12  -6  -5    5.76   14.01
 -12  -5  -5    8.33   13.36
 -12  -5  -5    7.32   12.76
 -12  -5  -5   -4.93   11.90
 -12  -5  -5   -1.23   11.78
 -12  -5  -5    2.69   13.32
 -12  -4  -5   31.55   14.01
 -12  -4  -5    2.78   10.89
 -12  -4  -5   29.23   14.55
 -12  -4  -5   28.94   14.19
 -12  -4  -5   46.72   15.55
 -12  -4  -5   62.85   17.03
 -12  -4  -5   44.85   15.66
 -12  -3  -5  141.34   23.81
 -12  -3  -5  158.93   22.86
 -12  -3  -5  140.12   22.25
 -12  -3  -5  101.84   22.84
 -12  -3  -5  116.02   22.61
 -12  -3  -5  123.90   23.59
 -12  -3  -5  136.41   22.94
 -12  -2  -5   24.78   10.48
 -12  -2  -5   30.84   10.27
 -12  -2  -5   19.42   11.67
 -12  -2  -5   28.27   14.52
 -12  -2  -5   34.02   11.50
 -12  -2  -5   19.00   10.31
 -12  -2  -5   54.23   13.15
 -12  -2  -5    0.88    9.76
 -12  -1  -5 1029.22  103.55
 -12  -1  -5  914.26  106.01
 -12  -1  -5  806.20  103.70
 -12  -1  -5  945.71  105.49
 -12  -1  -5  886.57  100.16
 -12  -1  -5  945.50  102.64
 -12  -1  -5  984.65  102.55
 -12  -1  -5  963.37  104.50
 -12  -1  -5  947.88  100.57
 -12   0  -5   45.26   10.35
 -12   0  -5   63.28   11.79
 -12   0  -5   52.88   13.03
 -12   0  -5   48.14   11.65
 -12   0  -5   63.69   11.10
 -12   0  -5   71.95   14.30
 -12   0  -5   61.10   12.23
 -12   1  -5  978.27  100.88
 -12   1  -5 1009.93  105.07
 -12   1  -5  940.18  106.21
 -12   1  -5  916.81  104.83
 -12   1  -5  908.57  100.60
 -12   1  -5  936.72  102.82
 -12   1  -5  917.49  102.74
 -12   2  -5   19.51    9.12
 -12   2  -5   10.80    9.54
 -12   2  -5   49.74   11.04
 -12   2  -5   19.51   10.30
 -12   2  -5   27.49   10.48
 -12   2  -5   25.68   11.73
 -12   2  -5   13.65    9.72
 -12   3  -5  138.58   22.56
 -12   3  -5  133.65   22.20
 -12   3  -5  129.75   22.26
 -12   3  -5  127.68   21.04
 -12   3  -5  151.02   22.05
 -12   3  -5  130.72   22.21
 -12   4  -5    9.41   11.76
 -12   4  -5   16.47   12.05
 -12   4  -5    7.44   11.68
 -12   4  -5    8.71   10.85
 -12   4  -5   20.79   11.55
 -12   5  -5    2.92   12.24
 -12   5  -5   -3.05   10.43
 -12   5  -5   -4.23   11.82
 -12   5  -5   20.58   14.69
 -12   6  -5   19.90   16.90
 -12   6  -5   12.09   15.39
 -12   6  -5   10.19   13.89
 -12   6  -5   14.45   15.77
 -12   7  -5   16.54   17.08
 -12   7  -5   13.16   15.09
 -12   7  -5   30.44   18.51
 -12   7  -5   42.34   20.25
 -12   8  -5   18.34   18.70
 -12   8  -5   16.35   19.08
 -12  -9  -4   22.14   21.45
 -12  -8  -4   42.12   22.22
 -12  -7  -4   29.14   19.52
 -12  -6  -4    1.56   13.39
 -12  -6  -4    5.23   13.49
 -12  -6  -4   18.30   15.48
 -12  -6  -4   13.71   15.16
 -12  -5  -4    1.74   12.90
 -12  -5  -4   11.66   14.07
 -12  -5  -4   -3.61   13.61
 -12  -5  -4    3.57   12.44
 -12  -5  -4    1.00   11.69
 -12  -5  -4    8.89   13.54
 -12  -4  -4   13.28   13.88
 -12  -4  -4   42.88   17.49
 -12  -4  -4   48.27   16.66
 -12  -4  -4   20.00   13.39
 -12  -4  -4   26.00   13.73
 -12  -4  -4   47.70   17.38
 -12  -4  -4   32.40   14.65
 -12  -3  -4   37.36   13.88
 -12  -3  -4   28.38   12.33
 -12  -3  -4   11.23   12.02
 -12  -3  -4   38.51   14.83
 -12  -3  -4   19.94   11.52
 -12  -3  -4   29.99   13.51
 -12  -3  -4   40.65   15.12
 -12  -2  -4  668.55   73.45
 -12  -2  -4  677.25   71.47
 -12  -2  -4  661.00   73.97
 -12  -2  -4  593.89   74.07
 -12  -2  -4  555.27   73.40
 -12  -2  -4  588.59   71.87
 -12  -2  -4  637.17   73.45
 -12  -2  -4  621.91   70.62
 -12  -2  -4  674.16   73.07
 -12  -1  -4   -2.61   12.55
 -12  -1  -4    7.24    7.71
 -12  -1  -4   -2.37    7.54
 -12  -1  -4   -3.10    7.85
 -12  -1  -4   -7.37    8.10
 -12  -1  -4    1.23    8.09
 -12  -1  -4   -3.12    7.17
 -12  -1  -4    0.17    7.73
 -12  -1  -4   -0.91    9.35
 -12   0  -4  230.28   27.23
 -12   0  -4  214.07   28.57
 -12   0  -4  200.40   27.98
 -12   0  -4  228.30   29.03
 -12   0  -4  142.45   24.83
 -12   0  -4  240.14   26.62
 -12   0  -4  191.34   26.91
 -12   1  -4   -0.31    7.83
 -12   1  -4    2.57    8.39
 -12   1  -4  -12.20    6.71
 -12   1  -4   -6.04    7.00
 -12   1  -4   -5.02    7.70
 -12   1  -4    9.56    8.23
 -12   1  -4   -1.70    6.86
 -12   2  -4  639.09   70.64
 -12   2  -4  614.16   72.83
 -12   2  -4  592.42   71.80
 -12   2  -4  636.80   71.89
 -12   2  -4  679.77   73.95
 -12   2  -4  633.18   70.34
 -12   3  -4   39.39   13.34
 -12   3  -4   37.37   13.49
 -12   3  -4   21.03   10.43
 -12   3  -4   51.33   14.07
 -12   3  -4   25.35   11.67
 -12   3  -4   21.23   12.30
 -12   4  -4   37.77   13.99
 -12   4  -4   17.98   12.63
 -12   4  -4   24.54   14.25
 -12   4  -4   19.00   11.77
 -12   4  -4   40.47   14.66
 -12   5  -4   10.76   12.63
 -12   5  -4   -6.38    9.91
 -12   5  -4   10.89   11.93
 -12   5  -4  -11.44   11.79
 -12   5  -4   27.67   15.44
 -12   6  -4   58.48   20.46
 -12   6  -4   25.17   15.25
 -12   6  -4   17.72   15.55
 -12   6  -4   12.60   14.15
 -12   7  -4   61.26   19.87
 -12   7  -4   55.18   22.04
 -12   7  -4   37.83   19.04
 -12   7  -4   50.77   21.61
 -12   8  -4    3.99   18.45
 -12   8  -4    6.78   17.91
 -12   9  -4    1.38   19.18
 -12   9  -4   14.83   20.00
 -12  -9  -3  -23.25   16.22
 -12  -8  -3   17.81   18.08
 -12  -7  -3   -7.68   15.13
 -12  -7  -3   35.07   20.39
 -12  -6  -3   24.22   16.17
 -12  -6  -3    9.60   14.17
 -12  -6  -3   -7.81   11.60
 -12  -6  -3   10.60   14.74
 -12  -6  -3   -4.75   13.72
 -12  -5  -3   38.56   16.37
 -12  -5  -3   19.51   15.45
 -12  -5  -3   78.84   21.13
 -12  -5  -3   51.76   17.15
 -12  -5  -3   30.11   16.80
 -12  -5  -3   46.04   18.47
 -12  -4  -3   18.36   12.95
 -12  -4  -3    6.84   11.34
 -12  -4  -3  -12.49    9.93
 -12  -4  -3    9.60   12.87
 -12  -4  -3   16.24   13.44
 -12  -4  -3   33.71   15.68
 -12  -3  -3   68.59   16.96
 -12  -3  -3  103.70   20.99
 -12  -3  -3   73.84   18.70
 -12  -3  -3   77.71   17.80
 -12  -3  -3   55.79   17.23
 -12  -3  -3   61.93   17.65
 -12  -3  -3  101.59   18.50
 -12  -2  -3   25.69   13.18
 -12  -2  -3   -9.09    7.64
 -12  -2  -3   -4.11   10.50
 -12  -2  -3    7.12    9.74
 -12  -2  -3   -1.98    9.13
 -12  -2  -3   -6.08    7.75
 -12  -2  -3   14.79    9.65
 -12  -2  -3    7.04   10.05
 -12  -1  -3  115.35   21.04
 -12  -1  -3  179.59   24.12
 -12  -1  -3  113.24   22.72
 -12  -1  -3  146.95   21.45
 -12  -1  -3  154.27   26.36
 -12  -1  -3  153.12   22.80
 -12  -1  -3  155.13   24.03
 -12  -1  -3  133.09   23.09
 -12  -1  -3  134.96   21.05
 -12   0  -3   -4.94    7.25
 -12   0  -3   11.40    9.43
 -12   0  -3   19.68   10.62
 -12   0  -3   26.12   13.98
 -12   0  -3   13.11    8.88
 -12   0  -3   10.50    9.10
 -12   0  -3   10.65    9.25
 -12   0  -3    3.44    8.99
 -12   1  -3  139.14   21.12
 -12   1  -3  162.12   20.55
 -12   1  -3  145.16   20.45
 -12   1  -3  115.83   20.22
 -12   1  -3  103.19   20.91
 -12   1  -3  106.15   21.13
 -12   1  -3  120.45   21.63
 -12   2  -3    4.97    8.27
 -12   2  -3  -10.48    7.13
 -12   2  -3   17.07   10.79
 -12   2  -3   -0.70    9.32
 -12   2  -3    5.54    9.39
 -12   2  -3   -3.33    8.81
 -12   3  -3   77.59   17.30
 -12   3  -3   48.90   14.53
 -12   3  -3   53.91   15.89
 -12   3  -3   45.75   14.35
 -12   3  -3   68.70   16.73
 -12   3  -3   56.98   15.91
 -12   4  -3    9.26   12.42
 -12   4  -3    7.61   11.46
 -12   4  -3    6.96   11.36
 -12   4  -3   -4.16    9.87
 -12   4  -3   12.08   11.23
 -12   4  -3   15.42   12.66
 -12   5  -3   34.71   17.46
 -12   5  -3   56.77   18.97
 -12   5  -3   34.29   15.85
 -12   5  -3   56.40   17.27
 -12   5  -3   62.24   19.12
 -12   6  -3   25.22   13.73
 -12   6  -3  -10.79   13.23
 -12   6  -3  -14.80   13.47
 -12   6  -3    6.55   16.12
 -12   6  -3  -26.20    8.13
 -12   7  -3  -17.86   12.31
 -12   7  -3  -16.55   10.72
 -12   7  -3  -11.21   13.00
 -12   7  -3  -20.17   14.57
 -12   8  -3  -22.66   14.00
 -12   8  -3    0.27   16.30
 -12   9  -3   15.89   22.06
 -12   9  -3   33.32   22.78
 -12  -9  -2   -8.82   17.37
 -12  -8  -2   -2.49   16.57
 -12  -8  -2  -23.03   13.64
 -12  -7  -2    4.09   16.98
 -12  -7  -2    9.40   16.34
 -12  -6  -2    7.63   16.10
 -12  -6  -2  -24.39   11.41
 -12  -6  -2    6.80   13.87
 -12  -6  -2    0.97   13.97
 -12  -6  -2    6.07   13.11
 -12  -5  -2   15.54   13.01
 -12  -5  -2   22.97   14.28
 -12  -5  -2   43.40   17.16
 -12  -5  -2   51.16   18.68
 -12  -5  -2   18.10   15.10
 -12  -5  -2   46.83   16.51
 -12  -4  -2   51.46   18.63
 -12  -4  -2   63.65   18.38
 -12  -4  -2   71.13   18.97
 -12  -4  -2   90.04   21.27
 -12  -4  -2   86.34   19.79
 -12  -4  -2  100.00   22.85
 -12  -3  -2   35.51   15.13
 -12  -3  -2   23.95   12.08
 -12  -3  -2   -1.58    9.45
 -12  -3  -2   28.26   14.38
 -12  -3  -2   33.01   13.43
 -12  -3  -2   37.08   12.47
 -12  -3  -2   49.55   15.56
 -12  -3  -2   64.07   17.71
 -12  -2  -2  106.60   20.94
 -12  -2  -2  119.16   22.06
 -12  -2  -2  124.34   19.82
 -12  -2  -2   82.27   20.03
 -12  -2  -2  103.28   18.59
 -12  -2  -2   59.82   17.10
 -12  -2  -2   85.98   19.21
 -12  -2  -2   98.72   20.11
 -12  -1  -2    6.15   12.43
 -12  -1  -2   -2.53    8.49
 -12  -1  -2   -3.67   10.08
 -12  -1  -2    6.62    9.18
 -12  -1  -2   11.38   10.69
 -12  -1  -2   -0.33    7.79
 -12  -1  -2    4.57    9.59
 -12  -1  -2   16.24    9.63
 -12   0  -2   75.82   14.68
 -12   0  -2   71.01   14.54
 -12   0  -2   51.20   15.90
 -12   0  -2   53.26   17.79
 -12   0  -2   51.66   14.72
 -12   0  -2   51.61   14.17
 -12   0  -2   84.68   16.89
 -12   1  -2    7.31   10.31
 -12   1  -2    5.52   12.92
 -12   1  -2  -11.64    6.77
 -12   1  -2    2.62    9.26
 -12   1  -2   -0.79    8.17
 -12   1  -2   -1.54    8.87
 -12   1  -2    4.59   10.11
 -12   2  -2   97.97   20.31
 -12   2  -2   94.79   19.50
 -12   2  -2  116.06   19.41
 -12   2  -2  123.79   20.70
 -12   2  -2   95.39   19.69
 -12   3  -2   32.43   13.64
 -12   3  -2   29.04   13.55
 -12   3  -2   29.66   13.56
 -12   3  -2   37.74   14.17
 -12   3  -2   34.29   12.69
 -12   3  -2   23.89   12.22
 -12   4  -2   72.16   19.51
 -12   4  -2   80.28   18.68
 -12   4  -2   78.91   20.08
 -12   4  -2   70.18   20.29
 -12   4  -2   45.81   16.66
 -12   4  -2  146.89   23.46
 -12   5  -2   48.04   17.76
 -12   5  -2   29.46   15.57
 -12   5  -2   33.14   17.24
 -12   5  -2   16.47   14.78
 -12   5  -2   26.66   14.26
 -12   5  -2   32.21    8.57
 -12   6  -2   18.29   13.85
 -12   6  -2   -5.81   10.94
 -12   6  -2    6.52   14.26
 -12   6  -2    8.90   15.19
 -12   6  -2    5.21   13.13
 -12   7  -2    7.75   17.12
 -12   7  -2   -2.31   15.82
 -12   7  -2   -1.75   12.55
 -12   7  -2   30.46   19.40
 -12   8  -2   40.12   22.26
 -12   8  -2   -0.13   17.25
 -12   9  -2   -7.20   15.33
 -12   9  -2  -16.35   17.79
 -12  -9  -1   77.87   28.17
 -12  -9  -1   60.14   29.84
 -12  -8  -1  -25.34   14.02
 -12  -8  -1   14.67   19.75
 -12  -7  -1  -21.45   12.53
 -12  -7  -1   16.18   18.88
 -12  -6  -1   19.58   15.47
 -12  -6  -1    8.32   15.81
 -12  -6  -1   -0.12   13.63
 -12  -6  -1   11.14   15.07
 -12  -5  -1   18.52   15.43
 -12  -5  -1   31.77   15.29
 -12  -5  -1   31.51   15.73
 -12  -5  -1   18.53   15.89
 -12  -5  -1   12.77   14.22
 -12  -5  -1   11.42   15.10
 -12  -4  -1  136.43   22.95
 -12  -4  -1   86.15   23.12
 -12  -4  -1  107.99   23.40
 -12  -4  -1   73.57   21.60
 -12  -4  -1   80.86   20.59
 -12  -4  -1   63.14   19.40
 -12  -3  -1   60.10   16.70
 -12  -3  -1   78.07   18.66
 -12  -3  -1   58.10   17.62
 -12  -3  -1   40.95   14.73
 -12  -3  -1   55.29   17.17
 -12  -3  -1   36.71   17.01
 -12  -3  -1   37.10   14.26
 -12  -3  -1   28.20   14.96
 -12  -2  -1   71.10   18.39
 -12  -2  -1   63.12   16.39
 -12  -2  -1   40.53   16.07
 -12  -2  -1   79.97   19.44
 -12  -2  -1   79.40   16.67
 -12  -2  -1   87.49   18.09
 -12  -2  -1   43.26   15.44
 -12  -2  -1   49.84   17.54
 -12  -1  -1  524.21   61.16
 -12  -1  -1  521.59   63.87
 -12  -1  -1  446.20   62.06
 -12  -1  -1  583.80   63.12
 -12  -1  -1  509.07   62.82
 -12  -1  -1  538.27   59.88
 -12  -1  -1  519.06   59.92
 -12  -1  -1  496.66   61.57
 -12   0  -1    7.22   10.19
 -12   0  -1   12.80   12.44
 -12   0  -1   13.69   14.21
 -12   0  -1   12.69   11.27
 -12   0  -1   19.28   11.56
 -12   0  -1    5.75    9.98
 -12   0  -1    7.84    9.35
 -12   0  -1   21.71   11.53
 -12   1  -1  528.17   66.49
 -12   1  -1  490.24   61.38
 -12   1  -1  598.10   64.31
 -12   1  -1  603.93   63.27
 -12   1  -1  538.42   64.92
 -12   1  -1  488.14   62.69
 -12   1  -1  532.60   66.00
 -12   2  -1   78.15   17.46
 -12   2  -1   62.05   19.51
 -12   2  -1   56.05   15.70
 -12   2  -1   42.50   14.85
 -12   2  -1   50.27   14.06
 -12   2  -1   37.89   14.60
 -12   3  -1   25.98   13.80
 -12   3  -1   92.36   22.25
 -12   3  -1   32.99   13.64
 -12   3  -1   49.03   16.42
 -12   3  -1   47.61   16.60
 -12   3  -1   37.13   14.79
 -12   3  -1   47.30   14.78
 -12   4  -1  140.48   24.37
 -12   4  -1  103.30   21.37
 -12   4  -1   59.86   20.32
 -12   4  -1   97.12   23.65
 -12   4  -1  108.40   23.21
 -12   4  -1  118.70   22.71
 -12   5  -1    8.44   13.06
 -12   5  -1   37.72   16.74
 -12   5  -1   13.60   15.31
 -12   5  -1   18.97   16.64
 -12   5  -1   26.05    8.09
 -12   5  -1   26.35   14.04
 -12   6  -1   11.53   14.25
 -12   6  -1    6.89   12.34
 -12   6  -1   -4.28    8.88
 -12   6  -1    5.37   16.41
 -12   6  -1   -4.67   14.41
 -12   6  -1    6.92   14.37
 -12   7  -1   -8.58   15.70
 -12   7  -1    0.70   16.04
 -12   7  -1   29.25   19.25
 -12   8  -1   -0.85   16.94
 -12   8  -1    6.06   16.97
 -12   8  -1    8.16   17.77
 -12   9  -1   55.88   25.01
 -12   9  -1   55.44   28.09
 -12  -9   0  -10.15   18.03
 -12  -9   0   39.36   23.48
 -12  -8   0   56.76   25.84
 -12  -8   0   89.26   28.98
 -12  -7   0   11.70   17.94
 -12  -7   0   41.04   22.19
 -12  -6   0   12.86   17.75
 -12  -6   0   15.46   15.88
 -12  -6   0   36.74   18.51
 -12  -5   0   22.80   15.05
 -12  -5   0   42.94   15.64
 -12  -5   0    1.74   13.93
 -12  -5   0    4.68   13.13
 -12  -5   0    8.27   12.65
 -12  -5   0   15.52   16.56
 -12  -4   0  162.22   27.43
 -12  -4   0  126.41   26.71
 -12  -4   0   73.22   21.14
 -12  -4   0  120.51   24.30
 -12  -4   0  121.86   23.42
 -12  -4   0  124.27   26.49
 -12  -3   0  155.52   26.68
 -12  -3   0  148.12   26.04
 -12  -3   0  188.41   28.58
 -12  -3   0  157.12   29.12
 -12  -3   0  126.87   26.77
 -12  -3   0  156.62   28.84
 -12  -3   0  182.81   29.72
 -12  -2   0  278.55   45.65
 -12  -2   0  385.51   47.49
 -12  -2   0  345.34   44.55
 -12  -2   0  289.84   45.89
 -12  -2   0  377.45   47.36
 -12  -2   0  419.93   46.81
 -12  -2   0  377.63   48.56
 -12  -1   0    2.16    9.87
 -12  -1   0   -5.99    9.46
 -12  -1   0   19.65   11.28
 -12  -1   0    6.67   12.76
 -12  -1   0    0.87   10.21
 -12  -1   0  -26.18    7.99
 -12  -1   0   -5.96    7.94
 -12  -1   0    2.37    9.49
 -12   0   0 1060.89  117.21
 -12   0   0  971.45  117.89
 -12   0   0 1113.09  118.13
 -12   0   0  937.18  114.14
 -12   0   0 1037.12  121.07
 -12   0   0 1117.51  115.53
 -12   0   0 1082.00  117.33
 -12   0   0 1077.45  119.72
 -12   1   0   -3.09   11.95
 -12   1   0  -15.20    7.99
 -12   1   0   -2.42    9.29
 -12   1   0    7.21   10.35
 -12   1   0  -11.66    9.60
 -12   1   0    6.58   10.29
 -12   1   0   12.72    9.75
 -12   2   0  402.22   44.79
 -12   2   0  257.61   39.85
 -12   2   0  446.16   44.34
 -12   2   0  300.23   44.15
 -12   2   0  284.77   43.84
 -12   2   0  243.96   40.79
 -12   2   0  375.43   44.76
 -12   3   0  133.04   29.19
 -12   3   0  167.67   27.26
 -12   3   0  122.14   27.47
 -12   3   0  166.65   27.97
 -12   3   0  194.67   28.78
 -12   3   0  176.54   26.71
 -12   3   0  148.12   27.66
 -12   4   0  112.06   24.68
 -12   4   0  144.64   27.12
 -12   4   0  153.23   25.25
 -12   4   0  138.80   25.03
 -12   4   0  141.24   25.96
 -12   4   0   41.65   21.44
 -12   4   0  109.17   25.06
 -12   5   0   37.75   15.36
 -12   5   0    2.10   13.96
 -12   5   0   17.75   14.31
 -12   5   0   15.35    8.24
 -12   5   0    3.78   15.23
 -12   5   0    9.06   14.62
 -12   5   0   -0.22   11.92
 -12   6   0   30.45   11.86
 -12   6   0    9.61   15.41
 -12   6   0   48.81   17.93
 -12   6   0   19.09   16.43
 -12   6   0   27.92   18.56
 -12   6   0    6.95   16.38
 -12   7   0   15.71   16.91
 -12   7   0   -3.52   16.81
 -12   7   0    2.06   17.78
 -12   7   0   12.53   19.24
 -12   7   0    5.27   11.80
 -12   8   0   81.27   29.87
 -12   8   0  103.83   31.01
 -12   8   0  103.90   30.07
 -12   8   0  128.95   34.51
 -12   9   0  -14.18   15.49
 -12   9   0   45.88   24.63
 -12  -9   1   50.25   27.14
 -12  -9   1   60.74   27.07
 -12  -8   1   -6.98   18.40
 -12  -8   1   -1.98   17.30
 -12  -7   1   -2.95   16.43
 -12  -7   1    0.43   15.45
 -12  -6   1   19.47   16.66
 -12  -6   1  -19.34   11.49
 -12  -6   1   14.18   17.96
 -12  -5   1    6.56   12.70
 -12  -5   1   -8.45   12.23
 -12  -5   1    4.21   15.58
 -12  -5   1   10.92   14.12
 -12  -5   1   30.62   14.99
 -12  -5   1   22.95   16.91
 -12  -4   1   63.73   20.29
 -12  -4   1  130.95   23.46
 -12  -4   1   91.17   22.63
 -12  -4   1  112.82   25.88
 -12  -4   1   74.78   21.46
 -12  -4   1  101.76   25.16
 -12  -3   1   46.89   16.40
 -12  -3   1   17.35   13.05
 -12  -3   1   34.83   16.27
 -12  -3   1   62.86   17.01
 -12  -3   1   48.49   18.51
 -12  -3   1   20.98   13.84
 -12  -3   1   61.76   15.96
 -12  -2   1   81.76   20.69
 -12  -2   1   47.02   16.87
 -12  -2   1   72.48   18.18
 -12  -2   1   61.51   16.94
 -12  -2   1   91.98   20.44
 -12  -2   1   66.51   17.60
 -12  -2   1   69.73   19.29
 -12  -2   1   54.42   18.50
 -12  -1   1  422.51   62.97
 -12  -1   1  512.45   62.44
 -12  -1   1  503.71   60.01
 -12  -1   1  572.29   62.26
 -12  -1   1  527.72   61.79
 -12  -1   1  551.07   63.40
 -12  -1   1  511.90   60.37
 -12  -1   1  454.89   64.15
 -12   0   1   21.70   13.57
 -12   0   1   12.03   11.18
 -12   0   1   27.89   12.80
 -12   0   1   14.95   13.91
 -12   0   1   -0.61   10.86
 -12   0   1   25.72   11.43
 -12   0   1    4.91   11.47
 -12   0   1   16.46   13.00
 -12   1   1  410.53   61.07
 -12   1   1  540.97   59.07
 -12   1   1  545.64   60.46
 -12   1   1  391.30   62.14
 -12   1   1  530.36   60.87
 -12   1   1  538.01   59.67
 -12   1   1  489.97   62.08
 -12   2   1   55.49   16.38
 -12   2   1   67.19   18.58
 -12   2   1   56.61   18.59
 -12   2   1   71.33   20.47
 -12   2   1   53.28   17.32
 -12   2   1   52.00   16.19
 -12   2   1   66.75   16.80
 -12   3   1   64.79   18.31
 -12   3   1   46.31   17.63
 -12   3   1   56.98   17.60
 -12   3   1   28.14   13.40
 -12   3   1   40.57   15.75
 -12   3   1   45.24   16.59
 -12   3   1   24.10   14.40
 -12   4   1  126.28   23.49
 -12   4   1  120.13   26.52
 -12   4   1  111.07   16.48
 -12   4   1   96.21   24.59
 -12   4   1   92.50   24.89
 -12   4   1   95.25   22.03
 -12   4   1   89.35   23.73
 -12   5   1   28.81   17.15
 -12   5   1   40.15   17.42
 -12   5   1   24.03    9.73
 -12   5   1   15.61   14.91
 -12   5   1   45.48   16.74
 -12   5   1   27.43   16.98
 -12   5   1   16.44   14.20
 -12   6   1    1.36    9.51
 -12   6   1   16.35   17.95
 -12   6   1   -9.01   13.96
 -12   6   1  -37.05    9.93
 -12   6   1   22.49   17.99
 -12   7   1   -6.28   16.54
 -12   7   1   -1.05   12.27
 -12   7   1   11.07   17.89
 -12   7   1   -5.08   15.04
 -12   7   1   22.76   19.63
 -12   8   1   -0.56   18.62
 -12   8   1   16.69   21.33
 -12   8   1   -2.45   18.10
 -12   8   1   16.12   19.94
 -12   9   1    8.34   21.24
 -12   9   1    0.62   23.71
 -12   9   1   66.09   28.12
 -12  -9   2   -5.41   19.57
 -12  -9   2   27.15   23.48
 -12  -8   2  -17.16   13.58
 -12  -8   2   34.65   22.77
 -12  -7   2   -0.07   16.82
 -12  -7   2   -8.12   14.81
 -12  -6   2   -2.35   15.22
 -12  -6   2   -8.24   14.50
 -12  -6   2   -3.91   13.17
 -12  -5   2   46.88   17.25
 -12  -5   2   31.03   17.42
 -12  -5   2   49.60   21.49
 -12  -5   2   43.25   17.74
 -12  -5   2   40.85   19.52
 -12  -4   2   84.86   23.26
 -12  -4   2   65.99   20.53
 -12  -4   2   87.51   22.57
 -12  -4   2   59.80   21.52
 -12  -4   2  124.79   24.65
 -12  -4   2   77.82   19.73
 -12  -3   2   31.61   15.61
 -12  -3   2   35.75   16.44
 -12  -3   2   36.21   15.14
 -12  -3   2   39.20   16.74
 -12  -3   2   23.05   12.79
 -12  -3   2   34.29   17.24
 -12  -3   2   57.62   16.57
 -12  -2   2  107.45   21.81
 -12  -2   2  120.16   21.56
 -12  -2   2   96.62   20.19
 -12  -2   2   87.12   21.58
 -12  -2   2   52.43   17.75
 -12  -2   2   90.43   22.78
 -12  -2   2   56.93   19.63
 -12  -1   2   -0.87   10.78
 -12  -1   2   15.44   11.87
 -12  -1   2    0.19    9.70
 -12  -1   2    6.20   11.78
 -12  -1   2   13.52   14.56
 -12  -1   2   -2.32   11.52
 -12  -1   2   -8.02    9.84
 -12  -1   2   -5.52    9.18
 -12   0   2   45.90   16.62
 -12   0   2   82.83   20.66
 -12   0   2   69.54   17.48
 -12   0   2   51.08   17.15
 -12   0   2   24.62   14.65
 -12   0   2   66.97   17.29
 -12   0   2   45.31   14.23
 -12   0   2   47.46   17.33
 -12   1   2   21.73   11.95
 -12   1   2    6.00   11.16
 -12   1   2   20.04   13.94
 -12   1   2    9.02   11.97
 -12   1   2   -7.95    8.10
 -12   1   2  -12.59    9.05
 -12   1   2    4.96   13.35
 -12   2   2  100.52   21.47
 -12   2   2   51.58   19.95
 -12   2   2  116.00   24.56
 -12   2   2  101.40   20.74
 -12   2   2  119.31   21.85
 -12   2   2   95.73   22.54
 -12   2   2   81.46   21.19
 -12   3   2    8.18   13.20
 -12   3   2   48.04   17.03
 -12   3   2   25.92   15.10
 -12   3   2   72.01   16.91
 -12   3   2   31.99   16.92
 -12   3   2   29.30   13.89
 -12   3   2   31.34   15.54
 -12   4   2   68.92   21.39
 -12   4   2   69.66   22.23
 -12   4   2   38.29   16.80
 -12   4   2  124.84   26.35
 -12   4   2   66.00   14.08
 -12   4   2   71.94   19.47
 -12   4   2   67.03   20.02
 -12   5   2   54.97   19.84
 -12   5   2   13.22   10.51
 -12   5   2   40.61   19.12
 -12   5   2   30.11   18.47
 -12   5   2   21.22   17.38
 -12   5   2   31.90   15.29
 -12   5   2   34.77   15.92
 -12   6   2   -2.36    9.60
 -12   6   2  -15.14   14.34
 -12   6   2   51.24   21.41
 -12   6   2  -11.63   12.80
 -12   6   2    7.12   15.54
 -12   7   2   11.45   20.18
 -12   7   2   14.72   18.60
 -12   7   2   25.06   18.40
 -12   7   2   12.85   12.79
 -12   7   2    5.49   17.64
 -12   8   2  -45.25   16.66
 -12   8   2   -1.70   17.23
 -12   8   2  -13.65   14.98
 -12   8   2   -5.56   14.93
 -12   9   2   25.42   21.58
 -12   9   2   -3.61   21.42
 -12   9   2   -8.14   18.78
 -12  -9   3    8.61   20.59
 -12  -9   3  -18.75   18.03
 -12  -8   3    6.15   22.06
 -12  -8   3   -0.38   17.61
 -12  -7   3   21.27   18.34
 -12  -7   3    3.51   17.84
 -12  -6   3   -3.61   15.01
 -12  -6   3    4.04   16.84
 -12  -6   3   -4.52   12.66
 -12  -5   3   23.91   15.61
 -12  -5   3   60.12   21.80
 -12  -5   3   36.51   19.57
 -12  -4   3   11.70   13.15
 -12  -4   3    1.95   14.10
 -12  -4   3  -10.05   11.08
 -12  -4   3    8.82   17.52
 -12  -4   3   10.75   13.61
 -12  -4   3    6.02   14.19
 -12  -4   3   44.18   18.66
 -12  -3   3   37.52   16.54
 -12  -3   3   99.63   24.26
 -12  -3   3   78.96   20.85
 -12  -3   3  100.95   24.24
 -12  -3   3   31.03   18.13
 -12  -3   3   83.93   20.42
 -12  -3   3   92.56   22.25
 -12  -2   3   -1.59   11.33
 -12  -2   3    8.42   11.57
 -12  -2   3   10.63   12.11
 -12  -2   3    1.68    9.85
 -12  -2   3   -7.21   11.97
 -12  -2   3    9.12   12.63
 -12  -2   3   12.94   12.47
 -12  -1   3   84.11   23.49
 -12  -1   3  133.33   28.44
 -12  -1   3  187.79   27.93
 -12  -1   3  151.17   29.12
 -12  -1   3  179.85   28.56
 -12  -1   3  208.12   30.65
 -12  -1   3  124.11   24.49
 -12   0   3    6.91   10.00
 -12   0   3   -3.48   11.46
 -12   0   3    9.04   12.57
 -12   0   3   12.20   12.15
 -12   0   3    1.53   13.29
 -12   0   3   29.44   13.91
 -12   0   3   25.23   13.82
 -12   0   3   12.82   13.22
 -12   1   3  180.86   29.58
 -12   1   3  131.73   28.02
 -12   1   3  164.91   27.39
 -12   1   3  183.30   30.97
 -12   1   3  170.86   26.89
 -12   1   3  155.12   29.86
 -12   1   3  161.40   30.85
 -12   1   3  121.91   26.54
 -12   2   3    0.56   11.06
 -12   2   3   -0.51    9.26
 -12   2   3   -2.27   12.36
 -12   2   3    8.30   13.60
 -12   2   3    7.95   11.27
 -12   2   3    6.94   10.11
 -12   2   3   -5.68   11.82
 -12   3   3   99.77   21.74
 -12   3   3   59.58   17.66
 -12   3   3   69.57   20.94
 -12   3   3   78.74   21.35
 -12   3   3   83.71   21.55
 -12   3   3   55.99   20.02
 -12   3   3   36.33   16.23
 -12   4   3    1.00   12.20
 -12   4   3    5.02   13.85
 -12   4   3   -3.17   11.05
 -12   4   3   21.12   13.33
 -12   4   3    6.32    9.76
 -12   4   3   13.65   15.88
 -12   4   3   19.01   16.27
 -12   5   3   43.02   20.26
 -12   5   3   25.51   20.91
 -12   5   3   69.68   22.94
 -12   5   3   51.00   14.94
 -12   5   3   39.01   18.76
 -12   6   3   20.69   17.64
 -12   6   3  -15.36   13.26
 -12   6   3    0.40   15.81
 -12   6   3   13.94   12.13
 -12   6   3    0.92   16.70
 -12   7   3   17.00   18.11
 -12   7   3  -24.71   15.13
 -12   7   3   -4.50   11.83
 -12   7   3   16.93   19.08
 -12   7   3  -11.18   17.04
 -12   8   3   -0.39   16.71
 -12   8   3   13.83   21.56
 -12   8   3    8.69   20.63
 -12   8   3   15.54   15.75
 -12   9   3  -15.04   21.31
 -12   9   3   24.34   21.68
 -12   9   3   -3.17   19.55
 -12  -9   4   22.38   21.22
 -12  -9   4   -5.49   23.30
 -12  -8   4   53.76   26.63
 -12  -8   4    5.48   18.68
 -12  -7   4   70.65   25.27
 -12  -7   4    2.64   18.90
 -12  -6   4   26.45   17.63
 -12  -6   4   14.98   15.90
 -12  -6   4   13.83   19.58
 -12  -5   4   19.33   17.75
 -12  -5   4   -4.82   12.89
 -12  -5   4    8.65   14.75
 -12  -4   4   24.13   15.26
 -12  -4   4   46.75   19.74
 -12  -4   4   11.68   17.25
 -12  -4   4    3.59   15.33
 -12  -3   4    3.71   12.35
 -12  -3   4   34.06   15.03
 -12  -3   4   19.29   16.49
 -12  -3   4   46.14   20.09
 -12  -3   4   -6.99   11.53
 -12  -2   4  646.69   80.75
 -12  -2   4  623.75   76.59
 -12  -2   4  583.46   78.39
 -12  -2   4  655.18   79.07
 -12  -2   4  657.51   76.98
 -12  -1   4   11.64   11.31
 -12  -1   4    3.77   12.66
 -12  -1   4   12.19   14.16
 -12  -1   4  -15.27    9.01
 -12  -1   4   -4.44   10.57
 -12  -1   4   -1.67   13.44
 -12  -1   4    9.76   12.88
 -12   0   4  187.73   30.97
 -12   0   4  190.11   28.50
 -12   0   4  250.56   31.86
 -12   0   4  125.32   29.00
 -12   0   4  188.22   30.49
 -12   0   4  130.61   30.11
 -12   0   4  142.73   30.53
 -12   0   4  153.53   30.93
 -12   1   4    2.79   11.07
 -12   1   4    6.32   13.26
 -12   1   4   -9.81   12.04
 -12   1   4   12.30   10.54
 -12   1   4   -0.28   11.81
 -12   1   4   -8.27    9.22
 -12   1   4   -0.29   12.46
 -12   1   4   -6.10   12.50
 -12   2   4  529.54   74.86
 -12   2   4  579.53   70.54
 -12   2   4  533.73   71.57
 -12   2   4  696.35   72.40
 -12   2   4  627.63   78.48
 -12   2   4  550.17   73.85
 -12   2   4  672.92   74.17
 -12   3   4   37.95   18.09
 -12   3   4   24.32   14.60
 -12   3   4    2.76   12.82
 -12   3   4   42.55   17.30
 -12   4   4   44.48   14.83
 -12   4   4   31.50   18.65
 -12   4   4   30.90   17.91
 -12   4   4   37.27   17.86
 -12   4   4   15.31   14.94
 -12   4   4   53.34   19.78
 -12   5   4   -1.54   13.53
 -12   5   4   17.44   16.93
 -12   5   4   -4.18   14.27
 -12   5   4   -9.39   14.61
 -12   5   4    8.06   11.21
 -12   6   4   38.33   19.45
 -12   6   4    6.10   12.63
 -12   6   4   -9.65   17.49
 -12   6   4   12.37   16.49
 -12   6   4   48.18   21.75
 -12   7   4   53.73   22.71
 -12   7   4   18.45   19.28
 -12   7   4   80.06   27.66
 -12   7   4   31.50   17.38
 -12   8   4    3.27   16.88
 -12   8   4   53.23   26.10
 -12   8   4   20.80   18.96
 -12   8   4   22.67   23.71
 -12   9   4  -10.46   17.91
 -12   9   4   18.04   24.77
 -12   9   4  -12.41   16.51
 -12  -8   5   -6.78   21.26
 -12  -8   5   19.55   20.34
 -12  -7   5   60.21   24.58
 -12  -7   5   26.61   22.61
 -12  -6   5  -21.40   14.48
 -12  -6   5   15.06   17.64
 -12  -5   5   -1.02   14.42
 -12  -5   5   -2.91   15.92
 -12  -5   5   13.62   15.40
 -12  -4   5    1.86   15.48
 -12  -4   5    9.78   15.37
 -12  -4   5   15.60   14.93
 -12  -4   5   22.62   16.81
 -12  -3   5   73.89   24.26
 -12  -3   5   98.43   22.92
 -12  -3   5  121.55   26.36
 -12  -3   5   70.90   24.78
 -12  -2   5   23.47   14.00
 -12  -2   5    9.77   14.98
 -12  -2   5    9.54   13.56
 -12  -2   5   29.68   16.84
 -12  -2   5   28.31   15.12
 -12  -1   5  892.98  108.83
 -12  -1   5  971.22  105.94
 -12  -1   5  767.69  105.94
 -12  -1   5  966.66  104.94
 -12   0   5   71.65   18.90
 -12   0   5   54.12   18.37
 -12   0   5   60.37   19.94
 -12   0   5   29.31   17.93
 -12   0   5   80.85   21.54
 -12   1   5  900.47  108.15
 -12   1   5  921.91  106.38
 -12   1   5  996.77  109.72
 -12   1   5 1118.07  116.13
 -12   1   5  910.36  111.29
 -12   1   5  831.25  108.28
 -12   2   5   45.60   15.63
 -12   2   5   21.50   16.90
 -12   2   5   42.46   19.12
 -12   2   5   10.06   13.51
 -12   2   5   23.49   15.93
 -12   3   5   96.63   26.37
 -12   3   5   68.86   22.68
 -12   3   5  147.23   30.56
 -12   3   5  122.69   25.28
 -12   3   5   97.61   22.26
 -12   4   5   13.68   17.27
 -12   4   5   11.94   11.77
 -12   4   5    6.45   14.03
 -12   4   5    3.03   13.92
 -12   4   5   17.10   17.39
 -12   5   5  -24.18   10.13
 -12   5   5  -15.82   15.51
 -12   5   5   -8.89   10.12
 -12   5   5   -5.30   15.64
 -12   5   5   10.11   16.05
 -12   6   5    6.35   14.32
 -12   6   5    0.54   18.29
 -12   6   5   14.93   19.41
 -12   6   5    9.70   16.34
 -12   7   5   27.12   23.34
 -12   7   5    9.65   16.07
 -12   7   5   -8.55   16.57
 -12   7   5   11.10   17.60
 -12   8   5   44.74   25.95
 -12   8   5  -26.44   16.31
 -12   8   5   15.03   18.65
 -12   8   5   22.31   22.24
 -12  -8   6   32.97   22.33
 -12  -8   6  -21.69   18.58
 -12  -7   6   10.88   17.81
 -12  -7   6   26.54   23.92
 -12  -6   6   14.28   20.19
 -12  -6   6    0.77   16.47
 -12  -5   6   91.08   29.28
 -12  -5   6   93.63   27.51
 -12  -4   6   23.39   19.32
 -12  -4   6    1.91   14.06
 -12  -4   6    4.95   15.46
 -12  -4   6   -4.40   14.57
 -12  -3   6    1.34   14.32
 -12  -3   6    0.77   13.96
 -12  -3   6   20.36   16.45
 -12  -3   6   14.18   14.57
 -12  -2   6  299.46   43.70
 -12  -2   6  241.15   41.45
 -12  -2   6  235.88   43.05
 -12  -1   6   -4.95   11.64
 -12  -1   6   15.34   14.42
 -12  -1   6  -13.09   10.67
 -12  -1   6   12.07   13.99
 -12   0   6   12.89   14.75
 -12   0   6   39.99   17.32
 -12   0   6   23.73   15.42
 -12   0   6   13.96   15.09
 -12   1   6   26.86   15.02
 -12   1   6   -4.04   12.43
 -12   1   6  -18.37   12.16
 -12   1   6   12.78   15.62
 -12   2   6  243.99   42.51
 -12   2   6  253.00   44.33
 -12   2   6  274.10   41.88
 -12   3   6   13.57   17.17
 -12   3   6   -9.42   14.30
 -12   3   6    4.79   14.02
 -12   3   6   26.24   17.24
 -12   4   6   25.51   16.37
 -12   4   6  -19.73   12.50
 -12   4   6   23.60   18.78
 -12   4   6   -5.20   11.74
 -12   4   6   13.53   17.91
 -12   5   6   84.12   27.68
 -12   5   6   49.66   22.40
 -12   5   6   80.64   24.52
 -12   5   6   67.58   21.35
 -12   6   6    9.68   18.22
 -12   6   6   -1.40   16.16
 -12   6   6   -9.25   17.92
 -12   6   6    2.37   14.67
 -12   7   6   -5.12   18.70
 -12   7   6   23.28   18.21
 -12   7   6   12.56   21.07
 -12   7   6   -8.54   17.22
 -12   8   6   17.19   19.20
 -12   8   6  -15.89   19.90
 -12   8   6   41.45   21.84
 -12   8   6   -8.15   22.03
 -12  -8   7   -5.57   18.60
 -12  -8   7  -36.47   15.14
 -12  -7   7   15.67   20.20
 -12  -7   7   -3.68   21.24
 -12  -6   7    7.51   20.91
 -12  -6   7    9.89   19.78
 -12  -5   7   30.48   19.08
 -12  -5   7    1.24   19.19
 -12  -4   7   18.76   19.52
 -12  -4   7   19.10   18.79
 -12  -4   7   22.44   20.64
 -12  -3   7   23.99   19.38
 -12  -3   7   33.31   19.32
 -12  -3   7   49.43   19.17
 -12  -3   7    0.57   14.07
 -12  -2   7   63.77   23.01
 -12  -2   7   99.26   23.24
 -12  -2   7   50.62   20.62
 -12  -2   7   36.68   17.87
 -12  -1   7   37.03   17.01
 -12  -1   7   22.52   17.46
 -12  -1   7   55.10   20.41
 -12  -1   7   28.51   18.54
 -12   0   7   16.27   13.47
 -12   0   7  -20.42   10.96
 -12   0   7   -0.52   15.13
 -12   0   7   -8.73   13.99
 -12   1   7    2.88   14.70
 -12   1   7   40.56   18.03
 -12   1   7   31.61   16.51
 -12   1   7   45.06   21.49
 -12   2   7   19.70   16.70
 -12   2   7   27.67   19.68
 -12   2   7   63.24   20.55
 -12   2   7   53.13   20.95
 -12   3   7   23.32   16.19
 -12   3   7   60.40   21.37
 -12   3   7   -4.82   17.48
 -12   4   7    5.89   16.33
 -12   4   7   20.96   17.93
 -12   4   7   27.76   16.53
 -12   4   7   25.17   18.51
 -12   5   7   35.80   21.93
 -12   5   7   62.65   24.44
 -12   5   7   13.14   18.35
 -12   5   7   31.34   19.28
 -12   6   7    7.41   16.91
 -12   6   7  -13.35   14.06
 -12   6   7    4.71   20.32
 -12   6   7  -26.01   15.56
 -12   7   7    5.99   17.31
 -12   7   7  -19.49   15.76
 -12   7   7   13.40   20.03
 -12   7   7  -28.45   18.31
 -12   8   7    3.96   24.47
 -12   8   7    0.23   21.64
 -12   8   7   -3.19   18.30
 -12   8   7   13.93   22.42
 -12  -7   8  -19.08   16.90
 -12  -7   8  -10.23   20.70
 -12  -6   8   -2.42   16.17
 -12  -6   8    1.85   21.17
 -12  -5   8  -15.80   17.19
 -12  -5   8    2.07   18.36
 -12  -4   8   -6.00   16.47
 -12  -4   8   14.63   17.78
 -12  -3   8   93.30   26.67
 -12  -3   8   64.01   23.85
 -12  -3   8  108.67   30.07
 -12  -2   8   66.13   23.55
 -12  -2   8  117.50   28.70
 -12  -2   8   96.20   26.44
 -12  -1   8   31.61   18.04
 -12  -1   8   24.74   18.17
 -12  -1   8   26.95   19.16
 -12   0   8  -14.64   13.43
 -12   0   8   -0.17   12.11
 -12   0   8   -4.32   13.34
 -12   0   8    0.15   13.62
 -12   1   8  -17.26   14.13
 -12   1   8    9.14   16.52
 -12   1   8   37.97   19.19
 -12   1   8    8.97   14.74
 -12   2   8  111.53   28.89
 -12   2   8   35.75   19.52
 -12   2   8   76.21   24.51
 -12   3   8   94.44   29.19
 -12   3   8   87.66   26.44
 -12   3   8  100.62   27.82
 -12   4   8   35.99   17.99
 -12   4   8   30.55   19.53
 -12   4   8   50.33   24.24
 -12   5   8    5.98   15.73
 -12   5   8  -17.89   12.19
 -12   5   8   16.84   18.65
 -12   6   8   -9.72   15.14
 -12   6   8  -31.01   17.10
 -12   6   8    4.98   19.49
 -12   7   8   -2.78   21.25
 -12   7   8    8.38   18.86
 -12   7   8  -27.83   15.15
 -12  -7   9   10.13   20.13
 -12  -7   9  -13.54   18.96
 -12  -6   9   -5.37   17.91
 -12  -6   9  -17.82   18.21
 -12  -5   9   29.32   22.13
 -12  -5   9   -9.38   16.69
 -12  -4   9   46.37   24.56
 -12  -4   9   37.91   21.38
 -12  -3   9   33.67   23.05
 -12  -3   9   75.57   24.80
 -12  -3   9   35.30   20.62
 -12  -2   9    4.55   15.34
 -12  -2   9   17.67   18.52
 -12  -2   9    3.98   14.96
 -12  -1   9  187.56   40.91
 -12  -1   9  231.35   39.89
 -12  -1   9  223.66   40.22
 -12   0   9   27.37   19.41
 -12   0   9   46.19   19.81
 -12   0   9   28.93   19.10
 -12   1   9  215.35   38.10
 -12   1   9  172.67   38.92
 -12   1   9  215.58   39.68
 -12   2   9   -7.01   13.97
 -12   2   9   -0.71   18.19
 -12   2   9    4.40   16.49
 -12   3   9   48.22   23.35
 -12   3   9    6.16   18.41
 -12   3   9   39.05   21.39
 -12   4   9   40.86   23.06
 -12   4   9   50.86   24.76
 -12   4   9   45.81   21.95
 -12   4   9   44.10   25.20
 -12   5   9  -16.11   15.68
 -12   5   9   -5.63   18.96
 -12   5   9  -17.41   15.63
 -12   6   9   -1.32   20.33
 -12   6   9   -6.99   18.40
 -12   6   9   -5.91   19.29
 -12   7   9  -24.57   17.06
 -12   7   9   20.19   22.06
 -12   7   9   -8.69   20.99
 -12  -6  10  -27.35   19.18
 -12  -6  10    6.29   19.67
 -12  -5  10   -9.81   16.98
 -12  -5  10    1.95   19.50
 -12  -4  10    9.71   17.46
 -12  -4  10    3.13   18.47
 -12  -3  10   16.03   19.62
 -12  -3  10    4.99   18.00
 -12  -3  10   -8.08   15.03
 -12  -2  10   70.21   24.50
 -12  -2  10  109.48   32.31
 -12  -2  10  113.89   29.59
 -12  -1  10  -11.09   12.78
 -12  -1  10  -16.85   13.45
 -12  -1  10   -3.44   17.48
 -12   0  10  175.75   34.98
 -12   0  10  179.72   37.30
 -12   0  10   79.07   27.13
 -12   1  10   -3.09   15.77
 -12   1  10    6.70   16.25
 -12   1  10   -3.02   16.09
 -12   2  10   83.73   27.14
 -12   2  10   87.70   28.61
 -12   2  10  104.02   26.95
 -12   3  10   27.00   21.86
 -12   3  10    8.12   18.01
 -12   3  10  -16.28   15.15
 -12   4  10   31.99   22.14
 -12   4  10    9.36   17.57
 -12   4  10   35.94   24.55
 -12   5  10   -5.34   19.61
 -12   5  10   12.27   21.15
 -12   5  10  -16.55   17.08
 -12   5  10  -21.09   17.38
 -12   6  10   27.30   24.04
 -12   6  10  -16.71   19.41
 -12  -5  11    4.59   20.07
 -12  -5  11   20.83   23.42
 -12  -4  11    9.52   20.34
 -12  -4  11    8.60   17.95
 -12  -3  11   42.66   23.05
 -12  -3  11   43.23   21.39
 -12  -3  11   33.75   23.10
 -12  -2  11    3.79   16.71
 -12  -2  11   -2.72   16.44
 -12  -2  11   -2.59   15.61
 -12  -1  11   76.77   24.28
 -12  -1  11   82.82   28.45
 -12  -1  11   57.31   23.33
 -12   0  11  -13.27   16.20
 -12   0  11  -10.26   15.49
 -12   0  11   15.96   18.28
 -12   1  11   61.47   26.17
 -12   1  11   76.58   26.15
 -12   1  11   38.94   20.63
 -12   2  11    0.42   17.47
 -12   2  11   -2.96   15.61
 -12   2  11    9.42   17.96
 -12   3  11   37.27   25.85
 -12   3  11   64.19   25.90
 -12   3  11   19.08   20.21
 -12   4  11   21.27   20.32
 -12   4  11   60.88   27.35
 -12   4  11    4.38   19.61
 -12   5  11    7.51   21.15
 -12   5  11   18.68   25.65
 -12   5  11   13.99   21.55
 -12   5  11   27.24   22.25
 -12  -4  12   -6.28   19.64
 -12  -4  12   37.53   22.54
 -12  -3  12   -0.05   18.03
 -12  -3  12   -6.02   18.87
 -12  -3  12   40.83   23.10
 -12  -2  12   38.03   21.71
 -12  -2  12   -7.66   15.18
 -12  -2  12    7.88   20.74
 -12  -1  12    0.82   18.76
 -12  -1  12    0.06   15.58
 -12  -1  12   -7.93   14.15
 -12   0  12   -4.19   18.25
 -12   0  12   14.19   16.84
 -12   0  12   10.35   16.69
 -12   1  12   28.06   19.38
 -12   1  12    0.69   18.54
 -12   1  12  -13.75   14.75
 -12   2  12   36.98   23.40
 -12   2  12   56.23   25.45
 -12   2  12   30.45   20.12
 -12   3  12   11.90   18.87
 -12   3  12  -14.88   16.31
 -12   3  12   19.35   23.90
 -12   4  12   -8.15   18.01
 -12   4  12   -4.67   18.74
 -12   4  12    4.47   24.21
 -12  -3  13    2.22   16.63
 -12  -3  13   47.65   25.25
 -12  -2  13  -43.66   13.68
 -12  -2  13   13.08   17.74
 -12  -1  13   24.14   19.22
 -12  -1  13   -5.30   18.16
 -12   0  13   20.37   21.51
 -12   0  13    2.12   17.83
 -12   1  13    1.12   17.04
 -12   1  13   34.02   23.39
 -12   2  13    7.93   20.32
 -12   2  13  -23.27   15.14
 -12   3  13   -7.68   20.75
 -12   3  13    3.65   18.71
 -12   0  14   22.36   23.60
 -11  -2 -14   -9.78    8.02
 -11  -2 -14    4.44    8.99
 -11  -2 -14  -10.07    8.52
 -11  -1 -14    9.90    6.83
 -11  -1 -14    7.08    8.30
 -11   2 -14   -1.20    7.46
 -11   2 -14    0.79    6.43
 -11  -4 -13    0.10   11.34
 -11  -4 -13   10.48   13.16
 -11  -4 -13   16.45   13.26
 -11  -3 -13   12.22   10.84
 -11  -3 -13   18.82   11.43
 -11  -3 -13   -7.78    8.96
 -11  -3 -13   18.03   12.00
 -11  -2 -13    0.06    9.00
 -11  -2 -13   34.83   10.06
 -11  -2 -13   35.16   11.66
 -11  -1 -13  -13.19    5.88
 -11   3 -13   -5.47    7.95
 -11   3 -13   19.48    9.82
 -11   3 -13   16.92   11.23
 -11   4 -13    0.88   12.74
 -11   4 -13   17.08   11.98
 -11   4 -13   18.01   11.70
 -11  -5 -12   60.70   19.19
 -11  -5 -12   87.42   22.35
 -11  -5 -12   74.09   21.03
 -11  -4 -12    4.92   13.65
 -11  -4 -12   -4.98   11.05
 -11  -4 -12    0.67   10.98
 -11  -3 -12   63.26   15.13
 -11  -3 -12   75.54   14.89
 -11  -3 -12   32.67   14.11
 -11  -3 -12   45.91   15.06
 -11  -2 -12   10.19    7.75
 -11  -2 -12    3.60    8.36
 -11  -2 -12    4.81    7.50
 -11  -2 -12   10.08    8.79
 -11   3 -12   42.72   12.94
 -11   3 -12   65.18   12.30
 -11   3 -12   42.27   10.72
 -11   3 -12   72.30   12.59
 -11   4 -12    6.93   10.39
 -11   4 -12    1.53   10.96
 -11   4 -12   -2.79    9.14
 -11   4 -12    6.03   10.93
 -11   5 -12   85.31   19.06
 -11   5 -12   40.05   19.42
 -11   5 -12   82.87   20.20
 -11   5 -12  111.87   21.29
 -11  -6 -11   11.66   15.82
 -11  -6 -11   35.68   17.55
 -11  -6 -11   32.42   17.75
 -11  -5 -11    6.36   13.50
 -11  -5 -11    8.62   14.44
 -11  -5 -11   26.05   15.11
 -11  -4 -11   34.35   15.26
 -11  -4 -11    8.57   12.24
 -11  -4 -11    5.65   12.08
 -11  -4 -11    9.25   12.44
 -11  -3 -11   24.88   12.47
 -11  -3 -11   32.14   11.41
 -11  -3 -11   17.53   10.67
 -11  -3 -11   21.75   10.97
 -11  -2 -11   86.65   13.45
 -11  -2 -11   83.35   13.83
 -11  -2 -11   77.54   15.16
 -11  -2 -11   93.11   15.20
 -11  -2 -11   94.74   14.85
 -11   3 -11   13.00    8.24
 -11   3 -11   26.39    8.97
 -11   3 -11    9.44    9.15
 -11   3 -11   24.11    8.61
 -11   4 -11   -3.49   10.90
 -11   4 -11   16.38   10.78
 -11   4 -11   25.90   11.86
 -11   4 -11    9.36   11.10
 -11   5 -11    8.41   12.23
 -11   5 -11    1.63   13.48
 -11   5 -11   15.61   12.99
 -11   5 -11   23.16   14.12
 -11   6 -11   21.21   16.33
 -11   6 -11    2.76   14.70
 -11   6 -11   -9.44   11.97
 -11   6 -11   22.75   15.95
 -11  -7 -10  -10.19   14.50
 -11  -7 -10   12.85   17.66
 -11  -7 -10    8.55   17.09
 -11  -6 -10   51.48   20.20
 -11  -6 -10   44.04   19.25
 -11  -6 -10   48.04   19.72
 -11  -5 -10   19.07   14.64
 -11  -5 -10   16.27   14.48
 -11  -5 -10   27.54   15.03
 -11  -4 -10   14.93   12.27
 -11  -4 -10   10.80   11.79
 -11  -4 -10   17.18   12.18
 -11  -4 -10   15.72   12.53
 -11  -4 -10   24.26   13.42
 -11  -3 -10   -5.31    8.45
 -11  -3 -10   -6.45    8.86
 -11  -3 -10   -6.24    8.74
 -11  -3 -10   -1.65    9.04
 -11  -2 -10   -0.61    7.37
 -11  -2 -10    3.29    7.91
 -11  -2 -10    9.09    8.68
 -11  -2 -10   -0.32    6.12
 -11  -2 -10   -0.10    6.07
 -11   2 -10    2.18    5.43
 -11   3 -10    3.32    8.52
 -11   3 -10   15.59    7.39
 -11   3 -10    9.64    7.73
 -11   3 -10   15.75    8.61
 -11   4 -10   31.76   11.53
 -11   4 -10  -13.91    9.05
 -11   4 -10   25.71   12.02
 -11   4 -10    2.78   11.05
 -11   5 -10  -10.00   10.44
 -11   5 -10   42.53   14.94
 -11   5 -10   52.40   17.22
 -11   5 -10   39.30   15.10
 -11   6 -10   48.74   18.51
 -11   6 -10   40.57   18.11
 -11   6 -10   53.55   18.84
 -11   6 -10   46.02   19.29
 -11   7 -10    2.26   17.07
 -11   7 -10   30.68   18.61
 -11   7 -10    8.04   14.84
 -11   7 -10   -9.43   15.65
 -11  -7  -9   13.63   16.40
 -11  -7  -9    8.09   17.17
 -11  -7  -9  -19.79   14.66
 -11  -6  -9   77.57   22.92
 -11  -6  -9   83.65   23.49
 -11  -6  -9   93.39   24.08
 -11  -5  -9   23.62   15.72
 -11  -5  -9   32.53   16.10
 -11  -5  -9   38.70   17.52
 -11  -4  -9    9.51   11.13
 -11  -4  -9    1.16   11.77
 -11  -4  -9    4.08   10.77
 -11  -4  -9    0.96   11.90
 -11  -3  -9  148.62   21.39
 -11  -3  -9  139.70   21.41
 -11  -3  -9  130.63   22.68
 -11  -3  -9  117.10   21.95
 -11  -3  -9  153.39   22.51
 -11  -2  -9    8.34    5.82
 -11  -2  -9   -3.71    6.56
 -11  -2  -9    4.60    7.79
 -11  -2  -9   -1.97    7.70
 -11  -1  -9   17.83    7.09
 -11   2  -9   -0.51    5.88
 -11   3  -9  121.56   17.43
 -11   3  -9  145.24   19.08
 -11   3  -9  109.46   18.40
 -11   3  -9  102.48   16.80
 -11   4  -9   -0.66   10.33
 -11   4  -9   -7.91    8.45
 -11   4  -9    4.28   10.09
 -11   4  -9    3.70    9.96
 -11   5  -9   33.00   14.63
 -11   5  -9   16.10   13.50
 -11   5  -9   45.20   15.76
 -11   5  -9   30.72   14.92
 -11   6  -9   72.31   21.43
 -11   6  -9   51.59   19.62
 -11   6  -9   96.45   23.02
 -11   6  -9  103.64   23.30
 -11   7  -9   12.27   16.53
 -11   7  -9    2.92   15.02
 -11   7  -9   -9.18   15.17
 -11   7  -9   -3.13   15.55
 -11  -8  -8   17.78   19.72
 -11  -7  -8  151.90   30.18
 -11  -7  -8  113.36   27.28
 -11  -7  -8   76.54   25.06
 -11  -7  -8   74.40   24.73
 -11  -6  -8   17.32   17.61
 -11  -6  -8   30.39   17.25
 -11  -6  -8   47.22   18.87
 -11  -6  -8   36.92   17.93
 -11  -5  -8  300.91   41.92
 -11  -5  -8  296.43   41.69
 -11  -5  -8  335.50   44.80
 -11  -5  -8  261.65   40.88
 -11  -5  -8  308.18   42.90
 -11  -4  -8   12.55   11.15
 -11  -4  -8   -5.27    9.88
 -11  -4  -8   -8.18   10.05
 -11  -4  -8    6.59   10.60
 -11  -4  -8    1.88   11.24
 -11  -4  -8  -13.50    9.26
 -11  -3  -8   35.08   13.15
 -11  -3  -8   41.10   15.25
 -11  -3  -8   34.87   11.84
 -11  -3  -8   38.57   13.12
 -11  -3  -8   47.73   14.00
 -11  -3  -8   53.32   13.42
 -11  -2  -8    5.06    8.82
 -11  -2  -8   -7.74    6.47
 -11  -2  -8   14.45    8.60
 -11  -2  -8   15.53    6.86
 -11  -2  -8    5.67    7.51
 -11  -1  -8   14.32    7.91
 -11  -1  -8    3.34    6.32
 -11   0  -8    2.10    5.37
 -11   1  -8   13.65    6.42
 -11   1  -8   17.27    6.51
 -11   2  -8    2.40    5.86
 -11   2  -8   -2.00    6.54
 -11   2  -8    2.78    5.41
 -11   2  -8   14.48    7.65
 -11   3  -8   47.99   10.72
 -11   3  -8   43.34   10.80
 -11   3  -8   43.72   11.26
 -11   3  -8   53.42   12.69
 -11   3  -8   32.99   11.70
 -11   4  -8   -8.67    8.89
 -11   4  -8   14.77   10.14
 -11   4  -8    7.66   10.16
 -11   4  -8  -11.95    8.66
 -11   5  -8  299.18   39.99
 -11   5  -8  236.91   38.23
 -11   5  -8  274.11   38.07
 -11   5  -8  311.88   39.46
 -11   6  -8   27.47   16.27
 -11   6  -8   17.76   15.50
 -11   6  -8   33.02   17.67
 -11   6  -8   67.31   20.38
 -11   7  -8   73.41   24.21
 -11   7  -8   82.22   25.92
 -11   7  -8  109.03   26.51
 -11   7  -8  116.47   27.26
 -11   8  -8    6.49   18.95
 -11   8  -8   20.14   19.52
 -11   8  -8   -0.79   17.77
 -11  -8  -7   40.83   20.26
 -11  -8  -7   -0.97   18.98
 -11  -7  -7  -19.82   12.96
 -11  -7  -7   40.28   20.01
 -11  -7  -7   25.15   18.58
 -11  -7  -7   23.69   17.90
 -11  -6  -7  120.44   29.75
 -11  -6  -7  189.91   32.34
 -11  -6  -7  197.64   32.06
 -11  -5  -7   13.10   13.02
 -11  -5  -7   -7.36   11.86
 -11  -5  -7   -6.15   12.06
 -11  -5  -7   13.12   12.14
 -11  -4  -7   83.98   20.08
 -11  -4  -7   75.03   18.68
 -11  -4  -7   80.66   18.60
 -11  -4  -7   84.10   19.71
 -11  -4  -7  120.06   19.68
 -11  -4  -7  113.35   21.67
 -11  -3  -7   59.76   14.64
 -11  -3  -7   90.75   17.60
 -11  -3  -7   59.30   14.42
 -11  -3  -7   94.66   16.94
 -11  -3  -7   44.03   14.79
 -11  -3  -7   68.31   17.38
 -11  -2  -7  248.40   31.80
 -11  -2  -7  238.83   29.42
 -11  -2  -7  268.48   31.31
 -11  -2  -7  227.96   29.96
 -11  -2  -7  292.89   32.94
 -11  -2  -7  219.88   31.51
 -11  -2  -7  252.92   31.47
 -11  -1  -7    3.63    6.86
 -11  -1  -7   12.55    6.27
 -11  -1  -7    4.43    7.47
 -11  -1  -7   -3.86    5.23
 -11   0  -7   -7.29    5.41
 -11   0  -7   -9.32    5.24
 -11   1  -7   -2.79    6.36
 -11   1  -7    4.31    6.66
 -11   2  -7  249.46   30.32
 -11   2  -7  254.14   28.43
 -11   2  -7  222.32   29.62
 -11   2  -7  244.34   28.62
 -11   2  -7  233.00   26.93
 -11   2  -7  229.33   26.78
 -11   3  -7   66.31   12.81
 -11   3  -7   51.55   12.43
 -11   3  -7   56.71   12.13
 -11   3  -7   49.81   13.47
 -11   3  -7   40.71   12.51
 -11   4  -7   87.14   17.88
 -11   4  -7   84.23   18.44
 -11   4  -7   91.75   19.45
 -11   4  -7  108.68   18.75
 -11   5  -7    8.28   12.80
 -11   5  -7   10.67   12.18
 -11   5  -7   -9.96   10.91
 -11   5  -7   -5.10   10.49
 -11   6  -7   66.80   23.95
 -11   6  -7  168.85   29.09
 -11   6  -7  174.05   28.31
 -11   6  -7  153.44   27.71
 -11   7  -7   -3.98   14.06
 -11   7  -7  -13.38   14.32
 -11   7  -7  -13.84   13.24
 -11   7  -7   19.30   16.79
 -11   8  -7   16.90   19.52
 -11   8  -7    6.53   18.84
 -11   8  -7   10.19   18.37
 -11  -9  -6   12.50   19.47
 -11  -8  -6  -11.93   13.11
 -11  -8  -6   -9.87   16.85
 -11  -7  -6   70.84   22.12
 -11  -7  -6   36.41   17.52
 -11  -7  -6   22.10   17.55
 -11  -6  -6   68.83   19.94
 -11  -6  -6   45.73   19.03
 -11  -6  -6   70.66   20.83
 -11  -6  -6   59.10   19.47
 -11  -5  -6   18.39   12.55
 -11  -5  -6   14.34   12.21
 -11  -5  -6   31.87   16.58
 -11  -5  -6   -4.40   11.76
 -11  -4  -6   14.96   12.40
 -11  -4  -6   22.01   12.32
 -11  -4  -6   13.19   11.21
 -11  -4  -6   13.57   11.50
 -11  -4  -6   16.97   13.01
 -11  -4  -6    0.66    9.88
 -11  -4  -6   19.40   11.71
 -11  -3  -6   90.26   18.29
 -11  -3  -6   75.88   15.59
 -11  -3  -6   73.50   16.44
 -11  -3  -6   68.01   15.70
 -11  -3  -6   78.35   15.47
 -11  -3  -6   42.49   15.28
 -11  -3  -6  102.53   17.89
 -11  -3  -6   57.66   15.84
 -11  -2  -6   33.89   14.35
 -11  -2  -6   17.52    8.79
 -11  -2  -6   20.62    9.94
 -11  -2  -6   15.33    9.19
 -11  -2  -6   30.43    9.09
 -11  -2  -6   14.88    9.42
 -11  -2  -6   22.33   11.02
 -11  -2  -6    9.40    8.89
 -11  -1  -6   -2.26    7.23
 -11  -1  -6   10.18    5.51
 -11  -1  -6    6.73    6.95
 -11  -1  -6   11.56    7.58
 -11  -1  -6   14.54    7.98
 -11  -1  -6   28.92    9.25
 -11  -1  -6    9.59    5.53
 -11  -1  -6   23.88    7.69
 -11   0  -6    3.09    4.59
 -11   0  -6   -1.08    6.73
 -11   0  -6   -0.51    4.78
 -11   0  -6   -6.17    4.79
 -11   0  -6    6.08    7.02
 -11   1  -6   21.08    8.34
 -11   1  -6   23.84    8.09
 -11   1  -6   12.43    5.87
 -11   1  -6   10.71    6.72
 -11   1  -6   16.16    6.39
 -11   2  -6   19.82    8.61
 -11   2  -6   28.28    8.91
 -11   2  -6   29.46   10.03
 -11   2  -6   15.30    7.28
 -11   2  -6   27.37   10.58
 -11   2  -6   36.25    8.25
 -11   3  -6   80.18   14.57
 -11   3  -6   74.48   14.96
 -11   3  -6   55.67   15.62
 -11   3  -6   73.51   16.01
 -11   3  -6   82.94   14.89
 -11   3  -6   96.35   15.94
 -11   3  -6   71.74   15.42
 -11   4  -6   14.32   10.62
 -11   4  -6   25.22   12.66
 -11   4  -6   22.02   12.13
 -11   4  -6   17.65   11.03
 -11   5  -6    2.39   12.34
 -11   5  -6   40.75   14.88
 -11   5  -6   25.45   14.39
 -11   5  -6   19.39   14.14
 -11   6  -6  119.82   23.78
 -11   6  -6   29.75   17.01
 -11   6  -6   41.74   18.39
 -11   6  -6   64.10   19.59
 -11   7  -6   38.50   18.72
 -11   7  -6   25.29   17.75
 -11   7  -6   83.04   23.27
 -11   7  -6   -6.17   13.31
 -11   8  -6    3.88   17.53
 -11   8  -6   -1.59   16.93
 -11   8  -6   -3.29   16.57
 -11   9  -6   26.13   21.68
 -11  -9  -5   46.67   22.83
 -11  -9  -5   23.10   21.02
 -11  -8  -5   41.69   22.34
 -11  -7  -5   19.01   16.03
 -11  -7  -5  -22.56   12.02
 -11  -7  -5  -16.40   10.44
 -11  -6  -5   38.85   18.13
 -11  -6  -5    9.34   15.35
 -11  -6  -5   67.38   19.93
 -11  -6  -5   40.48   17.50
 -11  -5  -5   -0.96   11.70
 -11  -5  -5   12.47   13.54
 -11  -5  -5    8.43   12.04
 -11  -5  -5   27.35   14.40
 -11  -5  -5   21.07   14.35
 -11  -5  -5    2.21   10.56
 -11  -4  -5  164.36   26.94
 -11  -4  -5  131.96   24.56
 -11  -4  -5  181.61   27.48
 -11  -4  -5  143.48   24.71
 -11  -4  -5  159.79   26.87
 -11  -4  -5  128.95   26.12
 -11  -4  -5  170.90   24.89
 -11  -3  -5  226.50   30.03
 -11  -3  -5  172.23   28.05
 -11  -3  -5  209.85   29.41
 -11  -3  -5  225.52   30.90
 -11  -3  -5  194.70   29.78
 -11  -3  -5  222.51   29.82
 -11  -3  -5  185.83   27.69
 -11  -3  -5  184.33   27.52
 -11  -2  -5  189.43   25.21
 -11  -2  -5  218.57   26.85
 -11  -2  -5  181.77   29.03
 -11  -2  -5  206.53   28.13
 -11  -2  -5  195.29   26.75
 -11  -2  -5  168.70   26.90
 -11  -2  -5  219.16   27.51
 -11  -2  -5  163.25   25.16
 -11  -1  -5    9.35    7.49
 -11  -1  -5    2.86    7.85
 -11  -1  -5    4.35    7.12
 -11  -1  -5   10.48    9.13
 -11  -1  -5    7.92    6.35
 -11  -1  -5   13.15    8.28
 -11  -1  -5    2.21    6.99
 -11  -1  -5    2.08    5.93
 -11   0  -5   -0.05    5.88
 -11   0  -5   -8.23    7.00
 -11   0  -5    4.71    6.50
 -11   0  -5   -4.70    5.80
 -11   0  -5   -1.61    4.59
 -11   0  -5    2.19    5.07
 -11   0  -5   -2.15    7.23
 -11   1  -5   18.31    7.47
 -11   1  -5    2.52    7.16
 -11   1  -5   -4.31    6.74
 -11   1  -5    6.22    7.53
 -11   1  -5    0.36    6.11
 -11   1  -5   12.54    5.78
 -11   1  -5   -5.05    4.79
 -11   2  -5  175.78   23.64
 -11   2  -5  193.93   26.35
 -11   2  -5  162.69   24.38
 -11   2  -5  175.18   25.36
 -11   2  -5  198.20   23.73
 -11   2  -5  200.56   24.90
 -11   2  -5  172.33   25.19
 -11   3  -5  174.58   25.99
 -11   3  -5  178.09   25.93
 -11   3  -5  199.40   25.40
 -11   3  -5  199.11   25.75
 -11   3  -5  186.22   26.89
 -11   3  -5  132.83   25.68
 -11   3  -5  214.08   27.90
 -11   4  -5  141.14   24.12
 -11   4  -5  143.48   25.66
 -11   4  -5  160.79   25.97
 -11   4  -5  183.86   25.13
 -11   4  -5  167.73   26.51
 -11   5  -5  -16.82    7.97
 -11   5  -5   23.68   12.68
 -11   5  -5   31.16   15.20
 -11   5  -5   17.67   13.67
 -11   5  -5    9.41   12.67
 -11   6  -5   36.03   17.20
 -11   6  -5   41.36   16.52
 -11   6  -5   31.01   17.52
 -11   6  -5   47.32   16.83
 -11   7  -5  -22.10   12.00
 -11   7  -5   -7.64   12.69
 -11   7  -5   -1.62   15.51
 -11   7  -5    8.92   14.97
 -11   8  -5   74.40   24.47
 -11   8  -5   27.43   20.26
 -11   9  -5   11.25   19.23
 -11   9  -5   12.20   19.18
 -11  -9  -4   -5.30   16.88
 -11  -8  -4   13.10   17.75
 -11  -7  -4  165.15   33.13
 -11  -7  -4  136.52   30.20
 -11  -7  -4  165.09   34.41
 -11  -6  -4  103.90   23.98
 -11  -6  -4   78.27   21.94
 -11  -6  -4   53.28   20.00
 -11  -6  -4   79.31   23.17
 -11  -5  -4   56.80   17.24
 -11  -5  -4   56.49   18.50
 -11  -5  -4   50.22   17.76
 -11  -5  -4   58.33   18.14
 -11  -5  -4   22.54   16.01
 -11  -5  -4   45.08   17.24
 -11  -4  -4   21.92   12.47
 -11  -4  -4   10.07   12.96
 -11  -4  -4    1.58   10.12
 -11  -4  -4    2.60   11.62
 -11  -4  -4   17.22   12.77
 -11  -4  -4    0.71   11.41
 -11  -4  -4    2.86   10.16
 -11  -3  -4   88.00   18.74
 -11  -3  -4   79.52   16.88
 -11  -3  -4   75.41   16.73
 -11  -3  -4  122.62   20.72
 -11  -3  -4   63.15   17.35
 -11  -3  -4  103.91   18.38
 -11  -3  -4   63.49   17.23
 -11  -2  -4   26.78   10.96
 -11  -2  -4   47.41   13.88
 -11  -2  -4   47.11   12.93
 -11  -2  -4   37.55   11.85
 -11  -2  -4   23.91   10.92
 -11  -2  -4   40.28   14.45
 -11  -2  -4   32.64   10.72
 -11  -2  -4   38.19   12.42
 -11  -2  -4   33.42   11.67
 -11  -1  -4   65.73   16.10
 -11  -1  -4  112.33   16.81
 -11  -1  -4  141.30   19.21
 -11  -1  -4   96.87   15.66
 -11  -1  -4  110.72   17.12
 -11  -1  -4   97.48   17.81
 -11  -1  -4  116.23   16.02
 -11  -1  -4  100.35   18.09
 -11  -1  -4  116.90   22.16
 -11   0  -4   -7.99    7.04
 -11   0  -4    2.94    6.11
 -11   0  -4   -0.50    6.83
 -11   0  -4   11.30    7.61
 -11   0  -4    8.47    8.40
 -11   0  -4   -5.59    6.11
 -11   0  -4    4.87    6.56
 -11   1  -4  137.34   17.54
 -11   1  -4  114.87   18.13
 -11   1  -4   96.74   17.87
 -11   1  -4  120.41   16.34
 -11   1  -4  109.19   15.95
 -11   1  -4   93.94   17.98
 -11   1  -4   93.78   16.50
 -11   2  -4   26.28   10.82
 -11   2  -4   32.69   10.19
 -11   2  -4   57.27   11.57
 -11   2  -4   48.55   13.14
 -11   2  -4   31.98   11.57
 -11   2  -4   32.27   10.60
 -11   2  -4   12.14   10.06
 -11   3  -4   90.70   16.71
 -11   3  -4   89.85   18.45
 -11   3  -4  102.26   17.49
 -11   3  -4   95.58   19.51
 -11   3  -4   88.09   12.08
 -11   3  -4   92.27   18.25
 -11   3  -4   81.97   17.51
 -11   3  -4   88.81   18.12
 -11   4  -4   14.39   11.80
 -11   4  -4    0.01   10.43
 -11   4  -4  -10.16   10.40
 -11   4  -4    7.16    9.65
 -11   4  -4   13.47   10.45
 -11   5  -4   36.90   15.37
 -11   5  -4   46.82   15.39
 -11   5  -4   23.68   14.47
 -11   5  -4   36.52   15.99
 -11   5  -4   29.92   14.31
 -11   6  -4   77.64   20.86
 -11   6  -4   95.35   23.24
 -11   6  -4   26.95   18.63
 -11   6  -4   97.89   24.39
 -11   6  -4   97.03   21.89
 -11   7  -4  130.29   31.74
 -11   7  -4  174.42   33.16
 -11   7  -4  137.35   31.09
 -11   7  -4  203.71   33.39
 -11   8  -4   -0.19   16.54
 -11   8  -4   -1.00   16.63
 -11   9  -4   23.66   22.02
 -11   9  -4   15.70   20.25
 -11  -9  -3  -36.75   13.18
 -11  -8  -3   43.02   23.00
 -11  -8  -3   21.98   19.47
 -11  -7  -3   36.38   20.27
 -11  -7  -3  -12.19   13.89
 -11  -6  -3  244.29   41.57
 -11  -6  -3  293.67   40.03
 -11  -6  -3  216.46   37.51
 -11  -6  -3  250.12   40.55
 -11  -5  -3   -5.64   12.29
 -11  -5  -3   -9.69   11.69
 -11  -5  -3   -7.64   10.00
 -11  -5  -3   18.61   15.37
 -11  -5  -3   16.34   12.94
 -11  -5  -3   13.33   13.52
 -11  -4  -3   67.52   17.38
 -11  -4  -3   42.19   16.01
 -11  -4  -3   37.81   13.99
 -11  -4  -3   56.34   17.15
 -11  -4  -3   49.85   17.67
 -11  -4  -3   45.16   16.37
 -11  -3  -3   48.35   14.58
 -11  -3  -3   48.49   13.45
 -11  -3  -3   39.25   13.83
 -11  -3  -3   18.88   11.89
 -11  -3  -3   59.36   14.23
 -11  -3  -3   39.86   14.49
 -11  -3  -3   26.15   13.37
 -11  -2  -3  618.60   71.11
 -11  -2  -3  577.49   71.95
 -11  -2  -3  618.76   69.01
 -11  -2  -3  617.67   68.47
 -11  -2  -3  654.52   71.43
 -11  -2  -3  641.29   70.00
 -11  -2  -3  626.97   71.60
 -11  -2  -3  536.30   69.81
 -11  -1  -3   22.27   11.25
 -11  -1  -3    3.48    7.74
 -11  -1  -3   -3.72    8.99
 -11  -1  -3   13.87    8.50
 -11  -1  -3   13.28    7.94
 -11  -1  -3   12.93    9.41
 -11  -1  -3   16.40    9.92
 -11  -1  -3   17.68   12.68
 -11  -1  -3   25.11   10.06
 -11   0  -3    2.16    6.81
 -11   0  -3    7.11    7.90
 -11   0  -3    0.30   11.75
 -11   0  -3    0.10    8.45
 -11   0  -3    4.40    7.25
 -11   0  -3    0.04    8.60
 -11   0  -3   -0.39    6.88
 -11   0  -3    5.21    8.06
 -11   1  -3   42.95   10.06
 -11   1  -3    1.92    9.40
 -11   1  -3   32.19   10.22
 -11   1  -3   21.69   10.23
 -11   1  -3    5.36    8.37
 -11   1  -3   28.67   11.15
 -11   1  -3   11.29    8.64
 -11   2  -3  695.78   73.64
 -11   2  -3  599.02   72.09
 -11   2  -3  707.51   73.29
 -11   2  -3  631.47   71.04
 -11   2  -3  612.40   69.57
 -11   2  -3  583.58   70.80
 -11   2  -3  565.17   68.95
 -11   3  -3   64.89   15.37
 -11   3  -3   48.67   13.92
 -11   3  -3   36.47   12.21
 -11   3  -3   22.67   12.83
 -11   3  -3   50.94   13.60
 -11   3  -3   36.45   13.36
 -11   4  -3   46.06   15.54
 -11   4  -3   43.32   13.47
 -11   4  -3   39.84    7.57
 -11   4  -3   34.74   14.04
 -11   4  -3   17.37   11.99
 -11   4  -3   43.02   15.47
 -11   5  -3   17.88   13.74
 -11   5  -3   -0.02   12.65
 -11   5  -3    5.04   11.06
 -11   5  -3   -0.66   10.68
 -11   5  -3    0.36   10.99
 -11   6  -3  206.86   38.99
 -11   6  -3  243.08   38.04
 -11   6  -3  243.77   40.19
 -11   6  -3  264.12   38.19
 -11   6  -3  270.59   40.36
 -11   7  -3   22.49   16.03
 -11   7  -3    8.87   16.25
 -11   7  -3    5.31   14.41
 -11   7  -3   19.26   17.06
 -11   7  -3    2.28   12.09
 -11   8  -3   92.25   27.98
 -11   8  -3   93.82   27.97
 -11   9  -3   17.88   21.43
 -11   9  -3   18.92   20.44
 -11  -9  -2  -12.48   15.82
 -11  -9  -2   11.89   20.85
 -11  -8  -2   -0.92   15.54
 -11  -8  -2   24.63   21.66
 -11  -7  -2   62.47   24.76
 -11  -7  -2  124.01   29.15
 -11  -6  -2   55.90   17.98
 -11  -6  -2    8.00   13.81
 -11  -6  -2   15.97   15.84
 -11  -6  -2   32.11   18.52
 -11  -5  -2  678.56   70.81
 -11  -5  -2  498.31   70.88
 -11  -5  -2  580.09   69.42
 -11  -5  -2  598.90   71.28
 -11  -5  -2  582.42   71.01
 -11  -5  -2  527.19   73.59
 -11  -4  -2    5.14   11.04
 -11  -4  -2  -20.76    8.93
 -11  -4  -2   29.29   12.92
 -11  -4  -2    1.07   11.12
 -11  -4  -2   -4.51    9.69
 -11  -4  -2   12.95   11.41
 -11  -3  -2  230.86   30.10
 -11  -3  -2  221.00   27.95
 -11  -3  -2  181.54   28.67
 -11  -3  -2  217.56   28.58
 -11  -3  -2  120.58   24.78
 -11  -3  -2  180.86   27.22
 -11  -3  -2  118.25   25.75
 -11  -2  -2   11.27   12.43
 -11  -2  -2   10.74   10.14
 -11  -2  -2   28.87   12.99
 -11  -2  -2   33.55   13.00
 -11  -2  -2   25.47   12.27
 -11  -2  -2   12.96    9.98
 -11  -2  -2   18.76   10.53
 -11  -2  -2   23.84   10.68
 -11  -1  -2   54.87   13.48
 -11  -1  -2   48.76   14.39
 -11  -1  -2    3.85   11.93
 -11  -1  -2   21.53   10.04
 -11  -1  -2   45.22   11.97
 -11  -1  -2   37.38   12.51
 -11  -1  -2   48.01   13.40
 -11  -1  -2   17.17    9.37
 -11   0  -2    5.05    7.71
 -11   0  -2   -1.29    7.24
 -11   0  -2   -9.26    8.12
 -11   0  -2    2.69    8.22
 -11   0  -2    4.79    7.90
 -11   0  -2    1.87    9.37
 -11   0  -2    0.99   10.97
 -11   0  -2   -6.45    7.90
 -11   1  -2   47.74   11.51
 -11   1  -2   33.67   11.38
 -11   1  -2   19.81   14.25
 -11   1  -2   34.02   12.80
 -11   1  -2   27.69   12.16
 -11   1  -2   26.71   12.55
 -11   1  -2   46.54   11.94
 -11   1  -2   52.24   12.89
 -11   2  -2   14.72   10.06
 -11   2  -2   35.22   12.10
 -11   2  -2   16.92    9.95
 -11   2  -2   25.81   10.93
 -11   2  -2   17.83   10.86
 -11   2  -2    8.37    9.92
 -11   3  -2  233.26   30.35
 -11   3  -2  242.46   31.27
 -11   3  -2  195.89   28.78
 -11   3  -2  165.96   29.79
 -11   3  -2  186.92   30.18
 -11   3  -2  221.30   32.16
 -11   4  -2    1.01   10.58
 -11   4  -2   13.29   11.67
 -11   4  -2    9.74   10.13
 -11   4  -2  -17.61    8.97
 -11   4  -2   10.54   10.53
 -11   5  -2  573.29   74.86
 -11   5  -2  519.90   69.23
 -11   5  -2  586.55   72.05
 -11   5  -2  600.57   73.33
 -11   5  -2  610.98   70.32
 -11   5  -2  618.33   70.16
 -11   6  -2   47.86   17.99
 -11   6  -2   31.12   17.94
 -11   6  -2    4.65   12.66
 -11   6  -2   56.38   19.80
 -11   6  -2   16.28   16.88
 -11   7  -2   87.21   25.51
 -11   7  -2   77.49   24.76
 -11   7  -2   41.87   18.83
 -11   7  -2   89.86   23.67
 -11   7  -2   86.05   25.15
 -11   8  -2    9.25   18.10
 -11   8  -2   18.69   19.54
 -11   9  -2   28.41   22.26
 -11   9  -2    9.49   20.32
 -11  -9  -1   23.61   22.11
 -11  -9  -1   17.73   21.65
 -11  -8  -1   51.24   23.18
 -11  -8  -1   44.19   23.68
 -11  -7  -1    9.98   17.54
 -11  -7  -1   -0.34   14.48
 -11  -6  -1   94.40   23.45
 -11  -6  -1   83.15   23.39
 -11  -6  -1   70.77   21.94
 -11  -6  -1   88.78   25.75
 -11  -6  -1   60.31   20.42
 -11  -5  -1   71.94   18.25
 -11  -5  -1   80.33   19.76
 -11  -5  -1   38.56   18.69
 -11  -5  -1   54.28   19.23
 -11  -5  -1   32.08   16.65
 -11  -5  -1   78.58   21.45
 -11  -4  -1   -3.08    9.93
 -11  -4  -1    6.50   13.04
 -11  -4  -1    7.76   11.04
 -11  -4  -1    6.66   12.17
 -11  -4  -1  -17.66    9.54
 -11  -4  -1  -11.01    9.27
 -11  -3  -1  169.24   25.45
 -11  -3  -1  164.24   26.48
 -11  -3  -1  155.48   27.62
 -11  -3  -1  164.03   26.19
 -11  -3  -1  183.72   28.71
 -11  -3  -1  172.36   27.15
 -11  -3  -1  135.08   26.90
 -11  -3  -1  134.93   24.44
 -11  -2  -1   -3.41    9.97
 -11  -2  -1   13.70    9.47
 -11  -2  -1    1.39    9.08
 -11  -2  -1    7.03   11.52
 -11  -2  -1   18.14   10.12
 -11  -2  -1  -21.86    9.39
 -11  -2  -1   -3.26    9.79
 -11  -2  -1    3.77    9.25
 -11  -1  -1   -5.97    7.38
 -11  -1  -1   20.71   10.98
 -11  -1  -1  -11.21    8.02
 -11  -1  -1   -4.39    8.92
 -11  -1  -1   12.58    9.39
 -11  -1  -1   -6.39   10.51
 -11  -1  -1   10.95   11.07
 -11  -1  -1    4.15    8.22
 -11   0  -1   -2.27   10.96
 -11   0  -1   -0.97    9.95
 -11   0  -1    0.48    7.36
 -11   0  -1    5.22    8.53
 -11   0  -1    8.25    8.94
 -11   0  -1   -1.16    8.49
 -11   0  -1    2.86    8.88
 -11   1  -1    6.91    9.58
 -11   1  -1    5.19    9.23
 -11   1  -1    5.45    9.99
 -11   1  -1   13.19    9.85
 -11   1  -1   11.26   10.36
 -11   1  -1   -4.75    6.94
 -11   1  -1    4.58   12.13
 -11   2  -1  -16.30   10.46
 -11   2  -1   -4.17    8.86
 -11   2  -1   -0.27    8.41
 -11   2  -1   -1.70    8.55
 -11   2  -1   -5.56    8.63
 -11   2  -1    2.26    9.87
 -11   2  -1    7.51    9.23
 -11   3  -1  165.51   29.15
 -11   3  -1  179.33   28.95
 -11   3  -1  180.19   27.48
 -11   3  -1  178.22   27.21
 -11   3  -1  188.75   28.93
 -11   3  -1  212.06   30.31
 -11   4  -1   10.27   10.95
 -11   4  -1    9.54    5.02
 -11   4  -1    2.96   11.56
 -11   4  -1   18.99   11.85
 -11   4  -1    2.79   11.50
 -11   4  -1   -5.26   11.24
 -11   5  -1   70.44   13.77
 -11   5  -1   59.48   20.32
 -11   5  -1   57.72   17.57
 -11   5  -1   77.09   21.21
 -11   5  -1   61.74   18.29
 -11   5  -1   60.22   19.83
 -11   6  -1   44.99   21.15
 -11   6  -1   74.22   20.72
 -11   6  -1   76.52   20.64
 -11   6  -1   61.02   21.61
 -11   6  -1  113.79   26.21
 -11   6  -1   91.47   18.71
 -11   7  -1   20.99   13.33
 -11   7  -1  -26.52   12.63
 -11   7  -1   15.18   16.62
 -11   7  -1    1.73   15.97
 -11   8  -1   43.18   22.05
 -11   8  -1   92.89   28.49
 -11   8  -1   98.57   30.75
 -11   8  -1   75.16   22.56
 -11   9  -1  -10.83   17.48
 -11   9  -1   42.61   23.11
 -11  -9   0   33.28   23.32
 -11  -9   0   15.42   22.99
 -11  -8   0   19.37   20.20
 -11  -8   0   20.31   19.43
 -11  -7   0   16.00   18.24
 -11  -7   0   19.16   17.24
 -11  -6   0  173.74   35.59
 -11  -6   0  193.34   34.44
 -11  -6   0  147.54   30.36
 -11  -6   0  152.89   29.91
 -11  -5   0  135.83   32.89
 -11  -5   0  138.50   30.48
 -11  -5   0  217.86   32.81
 -11  -5   0  230.44   35.49
 -11  -5   0  246.35   33.53
 -11  -4   0   69.68   20.17
 -11  -4   0  129.59   25.21
 -11  -4   0   38.88   16.36
 -11  -4   0   87.12   20.45
 -11  -4   0   91.95   19.62
 -11  -4   0  113.04   24.17
 -11  -3   0    3.33    9.89
 -11  -3   0    6.41   10.87
 -11  -3   0   33.08   12.16
 -11  -3   0   31.04   12.75
 -11  -3   0    5.78   11.87
 -11  -3   0    6.88   11.48
 -11  -3   0   11.10   12.90
 -11  -2   0   17.24   11.72
 -11  -2   0   14.37   10.09
 -11  -2   0   14.65   11.46
 -11  -2   0   -4.45   10.78
 -11  -2   0   -7.19    7.84
 -11  -2   0   21.64   13.82
 -11  -2   0    7.42    9.64
 -11  -2   0   26.87   12.86
 -11  -1   0   49.44   17.07
 -11  -1   0   68.46   16.84
 -11  -1   0   91.16   18.72
 -11  -1   0   38.94   13.39
 -11  -1   0   60.96   16.45
 -11  -1   0   76.02   16.17
 -11  -1   0   52.96   16.42
 -11  -1   0   41.71   13.47
 -11   0   0    9.95    8.70
 -11   0   0   -7.61    8.58
 -11   0   0   -3.52   11.31
 -11   0   0    5.80   10.44
 -11   0   0    4.44    8.83
 -11   0   0   -0.96    9.32
 -11   0   0    8.62    9.87
 -11   0   0    8.89   11.56
 -11   1   0   56.41   15.51
 -11   1   0   70.40   15.99
 -11   1   0   29.88   16.14
 -11   1   0   55.92   15.93
 -11   1   0   62.54   14.30
 -11   1   0   74.08   15.82
 -11   1   0   18.95   13.36
 -11   2   0    2.64   10.13
 -11   2   0    9.81    9.61
 -11   2   0   10.94   10.91
 -11   2   0    2.44    9.16
 -11   2   0   29.48   11.91
 -11   2   0   -5.78   11.94
 -11   2   0   21.08   11.15
 -11   3   0    3.77   10.82
 -11   3   0   10.34   10.29
 -11   3   0    3.03   13.16
 -11   3   0   12.49   11.46
 -11   3   0   36.84   14.57
 -11   3   0    6.10   11.08
 -11   3   0   -7.49    8.57
 -11   4   0  100.05   23.14
 -11   4   0  104.01   14.88
 -11   4   0  109.29   22.02
 -11   4   0  114.82   22.83
 -11   4   0   93.50   24.19
 -11   4   0  101.55   21.82
 -11   4   0   67.44   19.13
 -11   5   0  272.72   38.31
 -11   5   0  201.75   33.51
 -11   5   0  234.77   30.12
 -11   5   0  197.21   33.43
 -11   5   0  160.08   34.78
 -11   5   0  225.56   36.17
 -11   6   0  227.23   35.36
 -11   6   0  189.17   33.46
 -11   6   0  204.97   36.10
 -11   6   0  155.46   35.42
 -11   6   0  245.05   31.64
 -11   6   0  143.56   34.48
 -11   7   0   43.01   20.31
 -11   7   0   36.37   20.72
 -11   7   0   20.21   14.37
 -11   7   0   16.89   17.28
 -11   8   0   24.58   20.32
 -11   8   0    8.37   18.48
 -11   8   0   10.86   15.96
 -11   8   0   38.37   20.57
 -11   9   0   31.93   24.41
 -11   9   0   62.50   25.80
 -11   9   0   48.50   26.45
 -11  -9   1   75.64   27.59
 -11  -9   1   33.65   24.44
 -11  -8   1   80.19   28.07
 -11  -8   1  110.17   31.28
 -11  -7   1   11.08   18.85
 -11  -7   1   19.89   18.00
 -11  -6   1   66.83   20.93
 -11  -6   1   40.30   21.22
 -11  -6   1   65.39   22.61
 -11  -5   1   37.49   16.98
 -11  -5   1   55.48   18.93
 -11  -5   1   43.85   20.03
 -11  -5   1   61.60   18.15
 -11  -5   1  107.90   25.57
 -11  -5   1   83.82   20.57
 -11  -4   1   -7.85   10.53
 -11  -4   1   13.90   12.49
 -11  -4   1    1.82   12.93
 -11  -4   1   -6.05    8.96
 -11  -4   1    6.01   11.70
 -11  -4   1   22.08   14.64
 -11  -3   1  145.25   30.07
 -11  -3   1  242.27   30.31
 -11  -3   1  141.21   29.62
 -11  -3   1  222.14   30.84
 -11  -3   1  218.46   32.78
 -11  -3   1  150.10   29.31
 -11  -2   1    6.00   12.37
 -11  -2   1    2.51   10.54
 -11  -2   1    6.58    9.20
 -11  -2   1   -5.84    9.11
 -11  -2   1    6.46   10.66
 -11  -2   1   -1.96    9.74
 -11  -2   1  -18.53    6.76
 -11  -2   1    8.76   12.79
 -11  -1   1    7.30   10.88
 -11  -1   1    9.34   13.15
 -11  -1   1   12.18   12.89
 -11  -1   1   10.07   11.13
 -11  -1   1    9.65   10.91
 -11  -1   1   -5.38    9.93
 -11  -1   1   24.81   11.06
 -11  -1   1    0.08   10.01
 -11   0   1  -13.48    7.83
 -11   0   1    5.16    9.58
 -11   0   1   -4.39    9.18
 -11   0   1    8.95   12.73
 -11   0   1   -2.73   11.30
 -11   0   1    2.40   10.29
 -11   0   1    8.44    8.77
 -11   0   1  -12.86    8.42
 -11   1   1   28.47   11.99
 -11   1   1   -2.66    8.58
 -11   1   1   -2.85    9.38
 -11   1   1   -9.11    8.38
 -11   1   1   -5.96   10.90
 -11   1   1   -0.18   10.65
 -11   1   1    3.60   10.86
 -11   2   1    4.52    9.03
 -11   2   1   -2.77   10.27
 -11   2   1   -3.37    9.08
 -11   2   1    6.07    9.69
 -11   2   1   11.26   10.84
 -11   2   1    3.46   11.96
 -11   3   1  205.87   29.44
 -11   3   1  157.01   28.11
 -11   3   1  134.61   26.23
 -11   3   1  137.68   25.40
 -11   3   1  130.13   27.67
 -11   3   1  138.59   28.06
 -11   3   1  221.57   28.32
 -11   4   1   -2.47    6.47
 -11   4   1   13.76   13.66
 -11   4   1   25.84   12.40
 -11   4   1   -1.68   13.41
 -11   4   1   -2.95   11.49
 -11   4   1   -5.81    9.71
 -11   4   1   -4.45   10.65
 -11   5   1   56.95   18.55
 -11   5   1   63.52   14.55
 -11   5   1   77.03   20.79
 -11   5   1   91.56   23.08
 -11   5   1   29.73   18.00
 -11   5   1   47.46   18.99
 -11   5   1   77.50   19.52
 -11   6   1   76.06   23.54
 -11   6   1  111.43   28.71
 -11   6   1   74.23   22.51
 -11   6   1   97.21   25.12
 -11   6   1   91.38   19.44
 -11   6   1   40.82   18.22
 -11   7   1   18.21   14.55
 -11   7   1    3.16   15.45
 -11   7   1  -12.50   17.01
 -11   7   1  -10.76   16.45
 -11   7   1   -4.05   15.29
 -11   8   1   67.14   22.23
 -11   8   1   21.12   20.60
 -11   8   1  109.65   31.09
 -11   8   1   56.90   26.48
 -11   8   1   66.31   25.26
 -11   9   1   21.55   22.23
 -11   9   1   26.69   20.25
 -11   9   1   39.96   26.60
 -11   9   1    8.49   21.20
 -11  -9   2   12.38   19.31
 -11  -9   2  -33.06   14.58
 -11  -8   2  -15.03   15.62
 -11  -8   2   23.92   20.87
 -11  -7   2   41.63   22.15
 -11  -7   2   75.76   26.47
 -11  -6   2    5.77   15.24
 -11  -6   2   24.18   18.36
 -11  -6   2   45.30   19.20
 -11  -5   2  539.57   69.54
 -11  -5   2  620.60   68.49
 -11  -5   2  604.04   66.79
 -11  -5   2  585.16   66.13
 -11  -5   2  341.88   68.06
 -11  -4   2   23.70   15.40
 -11  -4   2   -3.34   10.59
 -11  -4   2   -1.74   10.60
 -11  -4   2   12.70   13.41
 -11  -4   2    9.02   12.03
 -11  -4   2   -6.75   11.72
 -11  -3   2  244.82   33.48
 -11  -3   2  219.89   33.87
 -11  -3   2  179.71   32.93
 -11  -3   2  228.25   31.40
 -11  -3   2  139.45   29.46
 -11  -3   2  191.15   33.66
 -11  -3   2  199.56   30.48
 -11  -2   2    4.34   11.68
 -11  -2   2   10.70   10.03
 -11  -2   2   15.16   13.99
 -11  -2   2   12.45   11.93
 -11  -2   2   33.44   13.64
 -11  -2   2   23.43   12.67
 -11  -2   2   20.35   12.57
 -11  -1   2   54.59   16.80
 -11  -1   2   30.79   13.48
 -11  -1   2   42.80   16.12
 -11  -1   2   46.22   16.41
 -11  -1   2   40.38   13.79
 -11  -1   2   11.55   11.06
 -11  -1   2   47.36   15.40
 -11  -1   2   25.17   15.43
 -11   0   2   -2.32   10.75
 -11   0   2   19.04   13.89
 -11   0   2    0.75   10.81
 -11   0   2    5.50   10.76
 -11   0   2    5.23    9.89
 -11   0   2   -0.36   10.05
 -11   0   2   -4.89    7.52
 -11   0   2   17.00   11.70
 -11   1   2   22.23   12.55
 -11   1   2   80.25   19.54
 -11   1   2   26.25   15.68
 -11   1   2   36.72   15.39
 -11   1   2   65.40   15.43
 -11   1   2   46.54   14.61
 -11   1   2   63.03   16.53
 -11   2   2   23.30   13.57
 -11   2   2   30.41   12.71
 -11   2   2    2.78   12.18
 -11   2   2   11.18   13.49
 -11   2   2   16.51   12.28
 -11   2   2   19.79   11.30
 -11   2   2   30.66   13.49
 -11   3   2  258.62   32.72
 -11   3   2  150.69   27.76
 -11   3   2  157.37   28.23
 -11   3   2  221.02   32.84
 -11   3   2  200.58   30.79
 -11   3   2  170.85   31.60
 -11   3   2  162.01   30.83
 -11   4   2    2.82   13.84
 -11   4   2    0.67   12.43
 -11   4   2   -9.73   10.93
 -11   4   2   -7.74   11.70
 -11   4   2    4.26   10.36
 -11   4   2   -8.82    6.96
 -11   4   2   23.19   13.18
 -11   5   2  635.42   76.86
 -11   5   2  394.27   67.63
 -11   5   2  545.73   69.79
 -11   5   2  645.69   72.26
 -11   5   2  572.94   72.24
 -11   5   2  743.48   72.43
 -11   5   2  587.73   74.57
 -11   6   2   22.78   17.45
 -11   6   2    9.30   16.24
 -11   6   2   39.21   14.12
 -11   6   2   11.05   15.40
 -11   6   2   -7.68   14.40
 -11   7   2   88.10   21.26
 -11   7   2   82.24   27.22
 -11   7   2  113.29   28.44
 -11   7   2   87.86   24.89
 -11   7   2    9.29   16.56
 -11   8   2   36.43   24.13
 -11   8   2   -3.29   17.57
 -11   8   2   29.83   20.00
 -11   8   2   18.73   17.12
 -11   8   2  -19.51   15.39
 -11   9   2  -10.08   18.60
 -11   9   2   14.96   18.68
 -11   9   2  -11.83   15.45
 -11   9   2    4.82   20.90
 -11  -9   3   -9.89   17.89
 -11  -9   3   49.41   27.96
 -11  -8   3   84.09   28.31
 -11  -8   3   73.89   29.52
 -11  -7   3   -9.93   15.26
 -11  -7   3    1.09   16.86
 -11  -6   3  242.20   43.39
 -11  -6   3  276.92   42.14
 -11  -5   3  -16.84   12.22
 -11  -5   3   -9.86   12.42
 -11  -5   3    5.36   12.68
 -11  -5   3   19.87   14.76
 -11  -4   3   73.21   21.26
 -11  -4   3   36.57   17.69
 -11  -4   3   52.31   16.57
 -11  -4   3   51.46   20.21
 -11  -3   3   37.33   15.10
 -11  -3   3   21.17   14.82
 -11  -3   3   33.24   14.04
 -11  -3   3   77.46   20.90
 -11  -3   3   45.46   17.04
 -11  -3   3   37.39   16.63
 -11  -3   3   35.42   15.17
 -11  -2   3  552.50   67.01
 -11  -2   3  519.44   65.10
 -11  -2   3  640.68   66.59
 -11  -2   3  387.19   66.72
 -11  -2   3  592.09   64.46
 -11  -1   3   10.64   10.39
 -11  -1   3   39.74   14.70
 -11  -1   3    6.92   12.39
 -11  -1   3    9.02   12.79
 -11  -1   3   41.03   15.13
 -11  -1   3   12.02   11.92
 -11  -1   3   18.92   12.58
 -11   0   3   -3.53   10.32
 -11   0   3   -0.46    8.62
 -11   0   3   -2.50   10.01
 -11   0   3   -2.77   12.34
 -11   0   3   13.56   13.65
 -11   0   3    4.77   10.82
 -11   0   3   16.98   11.85
 -11   0   3   19.14   13.81
 -11   1   3   18.46   13.50
 -11   1   3    5.29    9.09
 -11   1   3    5.28   13.33
 -11   1   3    5.33   11.08
 -11   1   3    9.63   10.95
 -11   1   3    8.87   13.70
 -11   1   3   31.34   13.33
 -11   2   3  647.96   81.42
 -11   2   3  699.84   76.52
 -11   2   3  687.35   76.67
 -11   2   3  597.51   77.03
 -11   2   3  621.25   78.10
 -11   2   3  696.77   78.59
 -11   3   3   16.95   15.23
 -11   3   3   32.59   15.36
 -11   3   3   36.99   17.45
 -11   3   3   44.48   15.40
 -11   3   3   62.02   18.00
 -11   3   3   38.15   14.81
 -11   3   3   75.92   18.79
 -11   3   3   38.29   12.05
 -11   4   3   32.04   16.56
 -11   4   3   31.35   14.56
 -11   4   3   23.32   15.87
 -11   4   3   21.99   13.38
 -11   4   3   25.33   16.27
 -11   4   3   40.60   13.01
 -11   4   3   26.66   16.36
 -11   5   3   -7.95   10.79
 -11   5   3  -19.06   12.99
 -11   5   3   -2.79   11.38
 -11   5   3    9.14   14.94
 -11   5   3   19.79   12.17
 -11   5   3   -8.46   15.19
 -11   5   3    7.83   14.09
 -11   6   3  269.56   39.87
 -11   6   3  219.29   41.74
 -11   6   3  248.87   40.27
 -11   6   3  173.31   38.29
 -11   6   3  225.13   35.29
 -11   7   3   12.93   13.57
 -11   7   3    6.55   17.94
 -11   7   3    8.73   17.06
 -11   7   3   17.48   16.72
 -11   7   3   31.10   19.68
 -11   8   3   80.19   24.40
 -11   8   3   62.57   25.03
 -11   8   3   81.48   30.56
 -11   8   3   98.04   31.64
 -11   9   3   32.55   21.72
 -11   9   3    8.29   22.10
 -11   9   3   24.87   22.96
 -11   9   3   11.02   19.72
 -11  -9   4   51.86   26.06
 -11  -9   4   80.94   33.07
 -11  -8   4   27.23   20.45
 -11  -8   4   -2.27   19.36
 -11  -7   4  190.40   41.03
 -11  -7   4  168.41   38.04
 -11  -6   4   53.88   22.35
 -11  -6   4  162.32   34.37
 -11  -6   4   39.32   18.54
 -11  -5   4   47.40   19.95
 -11  -5   4   41.54   20.88
 -11  -5   4   63.67   20.31
 -11  -4   4   -7.68   10.70
 -11  -4   4  -13.30   11.68
 -11  -4   4   19.60   16.85
 -11  -4   4   -8.01   13.09
 -11  -3   4   94.24   21.28
 -11  -3   4   48.97   21.23
 -11  -3   4  108.03   23.17
 -11  -3   4   55.13   20.20
 -11  -3   4   95.87   22.92
 -11  -2   4   21.72   13.06
 -11  -2   4   69.36   18.47
 -11  -2   4   27.52   13.83
 -11  -2   4   15.12   12.08
 -11  -2   4   33.32   16.82
 -11  -2   4   50.31   17.48
 -11  -1   4   74.75   21.63
 -11  -1   4   88.26   23.12
 -11  -1   4  111.77   22.44
 -11  -1   4   83.08   21.75
 -11  -1   4   91.26   19.61
 -11  -1   4   82.98   20.64
 -11   0   4   -3.63   11.74
 -11   0   4   -6.36    9.52
 -11   0   4   -5.58   13.09
 -11   0   4  -10.39   11.38
 -11   0   4   -4.54   11.62
 -11   0   4   -5.86    9.89
 -11   0   4   12.58   13.03
 -11   1   4   85.37   20.17
 -11   1   4   63.21   21.12
 -11   1   4   74.50   18.07
 -11   1   4   78.16   22.58
 -11   1   4  105.91   23.15
 -11   1   4  131.85   23.57
 -11   1   4   82.78   22.18
 -11   2   4   12.17   15.08
 -11   2   4   16.29   13.46
 -11   2   4   48.22   17.24
 -11   2   4   32.66   16.06
 -11   2   4   65.75   20.94
 -11   2   4   59.08   16.37
 -11   3   4   63.22   20.48
 -11   3   4   81.24   20.56
 -11   3   4   96.49   23.14
 -11   3   4   71.62   18.45
 -11   3   4   49.92   19.19
 -11   3   4   98.48   22.83
 -11   3   4   58.19   16.02
 -11   4   4   -2.08    9.44
 -11   4   4  -16.51   11.72
 -11   4   4  -10.38   11.62
 -11   4   4  -14.37   11.26
 -11   4   4   10.17   12.50
 -11   4   4   -1.86   11.54
 -11   5   4   11.32   12.37
 -11   5   4   29.23   18.46
 -11   5   4   28.45   19.26
 -11   5   4    5.97   14.38
 -11   5   4   40.98   17.37
 -11   6   4   60.00   22.88
 -11   6   4   27.38   19.33
 -11   6   4   35.69   22.10
 -11   6   4   60.71   21.13
 -11   6   4   64.71   18.47
 -11   7   4  111.83   31.67
 -11   7   4  121.60   32.71
 -11   7   4  109.38   26.97
 -11   7   4  142.11   30.64
 -11   8   4   17.70   21.90
 -11   8   4   19.06   17.09
 -11   8   4  -12.74   16.28
 -11   8   4   11.78   18.35
 -11   9   4   -3.32   21.63
 -11   9   4   30.43   23.45
 -11   9   4   64.85   23.20
 -11   9   4   79.04   30.14
 -11  -9   5    3.52   21.52
 -11  -9   5   12.18   19.16
 -11  -8   5   36.88   25.13
 -11  -8   5   70.42   27.00
 -11  -7   5   14.04   18.53
 -11  -7   5  -10.99   17.20
 -11  -6   5   44.64   23.27
 -11  -6   5   53.05   21.52
 -11  -5   5   21.24   18.84
 -11  -5   5   15.69   15.37
 -11  -5   5    6.33   14.29
 -11  -4   5  118.61   27.60
 -11  -4   5   83.38   23.14
 -11  -4   5  181.24   33.60
 -11  -3   5  148.45   34.27
 -11  -3   5  180.07   33.20
 -11  -3   5  199.52   34.52
 -11  -3   5  203.67   32.55
 -11  -3   5  167.59   29.25
 -11  -2   5  139.23   27.20
 -11  -2   5  184.21   28.43
 -11  -2   5  134.95   29.04
 -11  -2   5  105.36   26.80
 -11  -2   5  149.39   28.64
 -11  -1   5    7.45   11.93
 -11  -1   5   -1.95   10.77
 -11  -1   5   23.63   15.00
 -11  -1   5    5.34   14.10
 -11  -1   5   -0.84   12.01
 -11   0   5   -8.03   11.81
 -11   0   5   -5.56   10.14
 -11   0   5   -5.87   11.29
 -11   0   5  -12.50   11.45
 -11   0   5   -2.81   10.09
 -11   1   5    8.43   13.23
 -11   1   5   12.72   11.06
 -11   1   5    4.12   11.82
 -11   1   5  -17.44   10.36
 -11   1   5    6.35   14.87
 -11   1   5   18.31   13.41
 -11   2   5   99.75   26.98
 -11   2   5  136.71   25.52
 -11   2   5  170.53   30.41
 -11   2   5  227.71   35.07
 -11   3   5  168.97   31.03
 -11   3   5  256.51   31.95
 -11   3   5  120.14   27.14
 -11   3   5  169.90   28.15
 -11   3   5  141.48   30.43
 -11   4   5  143.68   26.96
 -11   4   5  161.29   30.25
 -11   4   5  166.22   30.70
 -11   4   5   95.18   28.38
 -11   4   5  187.70   33.98
 -11   5   5    5.60   16.49
 -11   5   5   13.46   14.67
 -11   5   5   25.17   16.60
 -11   5   5   19.41   13.61
 -11   5   5    5.49   14.31
 -11   6   5   33.11   21.16
 -11   6   5   86.60   23.02
 -11   6   5   29.04   16.85
 -11   6   5   18.87   21.66
 -11   6   5   22.79   15.99
 -11   7   5   -9.34   14.94
 -11   7   5    0.53   17.25
 -11   7   5  -11.15   15.59
 -11   7   5    5.00   14.20
 -11   8   5   57.54   22.78
 -11   8   5   37.50   22.25
 -11   8   5   82.60   29.43
 -11   8   5   85.08   30.62
 -11   9   5  -11.36   17.71
 -11   9   5    0.56   24.17
 -11   9   5   -9.71   21.03
 -11   9   5  -21.66   15.75
 -11  -9   6   46.24   28.16
 -11  -8   6   -1.31   18.94
 -11  -8   6   30.08   24.92
 -11  -7   6   19.63   21.64
 -11  -7   6   18.42   17.88
 -11  -6   6   40.25   20.85
 -11  -6   6   69.53   26.99
 -11  -5   6   11.40   17.63
 -11  -5   6   18.65   18.11
 -11  -4   6   -1.56   15.39
 -11  -4   6   45.04   17.60
 -11  -4   6   18.17   16.12
 -11  -3   6   63.54   23.23
 -11  -3   6   40.62   18.71
 -11  -3   6   92.27   21.87
 -11  -3   6   67.13   21.73
 -11  -2   6   18.86   13.94
 -11  -2   6   45.84   19.54
 -11  -2   6   55.98   19.03
 -11  -2   6    2.85   14.31
 -11  -1   6    1.33   12.73
 -11  -1   6   13.73   13.99
 -11  -1   6    4.96   11.24
 -11  -1   6   12.70   15.19
 -11   0   6    7.04   14.08
 -11   0   6   24.42   14.12
 -11   0   6    4.21   13.63
 -11   0   6   17.83   13.60
 -11   1   6   12.46   14.61
 -11   1   6   15.57   15.08
 -11   1   6   -4.69   11.09
 -11   1   6   16.13   15.12
 -11   2   6   13.73   15.10
 -11   2   6   20.35   15.99
 -11   2   6   36.79   18.47
 -11   2   6   15.61   13.15
 -11   3   6   34.76   18.27
 -11   3   6   61.19   19.16
 -11   3   6   41.68   20.23
 -11   3   6   87.15   25.20
 -11   3   6   50.22   16.98
 -11   4   6    6.83   13.68
 -11   4   6   19.92   16.90
 -11   4   6   21.22   14.98
 -11   4   6    6.10   15.52
 -11   4   6    7.38   15.95
 -11   5   6   40.81   17.62
 -11   5   6   40.99   18.07
 -11   5   6   14.90   17.56
 -11   5   6   -6.08   14.28
 -11   5   6   35.49   20.75
 -11   6   6   20.99   18.06
 -11   6   6   89.89   27.88
 -11   6   6   56.36   22.18
 -11   6   6   33.72   19.91
 -11   7   6   13.01   21.90
 -11   7   6   69.89   24.31
 -11   7   6   30.10   20.89
 -11   7   6   25.27   24.70
 -11   8   6    3.18   20.92
 -11   8   6    6.28   20.92
 -11   8   6   -7.26   17.01
 -11   8   6   21.52   18.83
 -11   9   6   26.77   24.17
 -11   9   6   -6.93   22.04
 -11  -8   7   33.01   21.74
 -11  -8   7    7.92   21.27
 -11  -7   7    3.04   20.00
 -11  -7   7  -15.35   14.83
 -11  -6   7  193.41   40.74
 -11  -6   7  150.36   35.49
 -11  -5   7  -20.29   13.90
 -11  -5   7   -1.50   17.55
 -11  -4   7   96.11   28.07
 -11  -4   7   40.07   19.91
 -11  -3   7   85.04   23.74
 -11  -3   7   47.28   20.94
 -11  -3   7   45.00   18.55
 -11  -3   7   15.78   15.28
 -11  -2   7  228.74   39.23
 -11  -2   7  265.87   43.61
 -11  -2   7  229.18   37.45
 -11  -2   7  249.72   40.70
 -11  -1   7    4.87   14.01
 -11  -1   7   -5.10   10.53
 -11  -1   7   -4.36   12.61
 -11  -1   7   10.22   13.86
 -11   0   7   -1.72   12.96
 -11   0   7   -7.81   12.36
 -11   0   7    3.81   11.95
 -11   0   7  -12.67   12.28
 -11   1   7   -1.20   12.69
 -11   1   7   16.31   17.17
 -11   1   7  -15.21   11.33
 -11   1   7   -4.71   11.58
 -11   2   7  215.89   37.98
 -11   2   7  147.21   32.48
 -11   2   7  260.88   42.17
 -11   2   7  261.77   38.18
 -11   3   7   66.89   22.04
 -11   3   7   54.40   22.65
 -11   3   7   52.25   18.97
 -11   3   7   25.54   15.27
 -11   4   7  114.53   26.44
 -11   4   7   71.50   24.22
 -11   4   7   73.61   22.39
 -11   4   7   60.42   21.27
 -11   4   7   74.98   25.66
 -11   5   7    1.89   12.75
 -11   5   7   -1.25   16.15
 -11   5   7  -19.04   12.58
 -11   5   7   -2.26   15.46
 -11   6   7  163.66   33.83
 -11   6   7  274.06   46.25
 -11   6   7  186.22   39.27
 -11   6   7  147.58   35.47
 -11   7   7    4.44   19.48
 -11   7   7   13.11   17.72
 -11   7   7   33.98   24.51
 -11   7   7    9.18   18.22
 -11   8   7   -3.27   17.74
 -11   8   7   31.52   27.41
 -11   8   7   -0.07   19.80
 -11   8   7  -14.80   20.71
 -11  -8   8   -6.23   19.24
 -11  -8   8  -14.60   20.32
 -11  -7   8   51.29   28.30
 -11  -7   8  106.50   30.14
 -11  -6   8   64.93   27.56
 -11  -6   8   67.23   25.67
 -11  -5   8  346.16   52.88
 -11  -5   8  212.91   42.43
 -11  -4   8    5.42   17.80
 -11  -4   8   -2.71   14.16
 -11  -3   8    8.71   17.57
 -11  -3   8   22.52   17.00
 -11  -3   8   55.34   20.68
 -11  -2   8   26.65   16.05
 -11  -2   8   -9.62   13.88
 -11  -2   8   11.97   14.10
 -11  -1   8   -7.87   12.96
 -11  -1   8   24.99   15.69
 -11  -1   8  -14.01   12.37
 -11  -1   8    8.27   12.75
 -11   0   8   -8.62   11.86
 -11   0   8   -0.14   14.45
 -11   0   8   -6.20   11.25
 -11   0   8   -6.78   12.53
 -11   1   8    8.11   15.81
 -11   1   8   10.93   13.41
 -11   1   8    4.46   14.73
 -11   1   8    3.23   14.10
 -11   2   8   20.73   16.49
 -11   2   8   16.53   16.99
 -11   2   8   -0.08   13.39
 -11   2   8  -18.15   10.88
 -11   3   8   74.36   23.22
 -11   3   8   43.57   21.36
 -11   3   8   31.17   18.47
 -11   4   8    1.94   17.58
 -11   4   8   -8.83   14.11
 -11   4   8  -16.05   12.25
 -11   5   8  273.02   49.09
 -11   5   8  187.16   43.49
 -11   5   8  346.18   49.06
 -11   6   8   57.68   26.98
 -11   6   8   61.92   26.01
 -11   6   8    8.56   19.19
 -11   7   8  141.85   35.14
 -11   7   8   85.96   32.88
 -11   7   8   64.70   28.38
 -11   8   8   -0.08   20.99
 -11   8   8   -8.89   21.45
 -11   8   8    0.28   20.67
 -11  -7   9   -1.32   19.15
 -11  -7   9  -33.49   17.42
 -11  -6   9   59.59   25.27
 -11  -6   9  105.61   32.70
 -11  -5   9   -1.32   17.11
 -11  -5   9   78.90   28.41
 -11  -4   9    8.52   15.58
 -11  -4   9    6.97   18.26
 -11  -3   9  111.65   30.84
 -11  -3   9   71.75   25.00
 -11  -3   9  141.31   31.38
 -11  -2   9   -0.39   14.93
 -11  -2   9  -21.30   10.65
 -11  -2   9   11.50   17.30
 -11  -1   9   30.25   17.87
 -11  -1   9   10.05   17.13
 -11  -1   9   23.81   16.72
 -11   0   9    3.24   15.35
 -11   0   9  -19.77   11.20
 -11   0   9    9.97   14.86
 -11   1   9   10.90   18.50
 -11   1   9   54.66   21.11
 -11   1   9   31.98   17.52
 -11   2   9  -17.60   12.64
 -11   2   9   -4.56   16.94
 -11   2   9   -8.99   14.60
 -11   3   9   77.34   27.06
 -11   3   9   91.85   26.44
 -11   3   9  106.41   30.89
 -11   4   9   16.28   18.44
 -11   4   9   23.22   19.32
 -11   4   9   19.63   17.49
 -11   4   9   15.52   17.33
 -11   5   9   17.91   20.22
 -11   5   9   43.05   23.45
 -11   6   9   65.17   27.94
 -11   6   9   94.12   29.86
 -11   6   9  104.95   32.61
 -11   7   9    2.71   20.29
 -11   7   9   14.49   22.05
 -11   7   9   -4.51   19.50
 -11  -7  10   43.22   23.20
 -11  -7  10    7.25   21.73
 -11  -6  10   50.26   23.72
 -11  -6  10   20.35   22.61
 -11  -5  10   34.66   21.09
 -11  -5  10   23.31   22.79
 -11  -4  10   51.77   24.74
 -11  -4  10   14.94   16.79
 -11  -3  10   17.27   19.60
 -11  -3  10   -3.38   14.88
 -11  -3  10    3.90   15.63
 -11  -2  10   15.23   17.36
 -11  -2  10   -8.26   14.05
 -11  -2  10    4.80   15.31
 -11  -1  10    3.46   15.02
 -11  -1  10   11.42   15.23
 -11  -1  10    1.03   16.86
 -11   0  10   -6.84   13.80
 -11   0  10   -5.57   14.58
 -11   0  10  -19.42   14.09
 -11   1  10   17.93   16.56
 -11   1  10  -37.07   11.36
 -11   1  10   -4.47   15.51
 -11   2  10   12.68   15.62
 -11   2  10   38.21   21.88
 -11   2  10   -2.30   15.14
 -11   3  10   12.87   18.40
 -11   3  10  -22.31   14.56
 -11   3  10   -9.28   14.81
 -11   4  10  -38.48   13.50
 -11   4  10   12.51   17.97
 -11   4  10   -5.67   16.02
 -11   4  10   49.93   23.00
 -11   5  10   33.01   22.05
 -11   5  10  -19.71   16.13
 -11   5  10   47.89   24.37
 -11   5  10   23.81   22.59
 -11   6  10   53.94   26.25
 -11   6  10   35.15   25.61
 -11   6  10   60.06   26.28
 -11   7  10  -13.95   20.27
 -11   7  10   46.80   26.11
 -11   7  10   61.93   30.22
 -11  -6  11   21.61   23.53
 -11  -6  11   33.85   22.00
 -11  -5  11   25.81   18.30
 -11  -5  11  -12.24   20.67
 -11  -4  11   18.70   19.31
 -11  -4  11   28.96   21.41
 -11  -3  11    7.44   18.15
 -11  -3  11   41.01   20.46
 -11  -3  11   23.73   21.43
 -11  -2  11   64.71   24.11
 -11  -2  11   70.58   26.91
 -11  -2  11   93.81   25.36
 -11  -1  11   33.39   18.03
 -11  -1  11   -0.05   16.90
 -11  -1  11   21.47   17.38
 -11   0  11    7.44   17.52
 -11   0  11    0.00   14.53
 -11   0  11    0.06   15.66
 -11   1  11  -22.29   13.49
 -11   1  11    3.38   17.03
 -11   1  11   -0.48   15.26
 -11   2  11   80.59   25.44
 -11   2  11   84.43   29.77
 -11   2  11  102.51   28.90
 -11   3  11   32.58   19.61
 -11   3  11    1.05   17.85
 -11   3  11   19.05   20.89
 -11   4  11  -14.69   17.12
 -11   4  11    8.77   18.86
 -11   4  11   12.93   20.89
 -11   4  11    3.29   20.84
 -11   5  11   -6.38   18.71
 -11   5  11   34.82   23.55
 -11   5  11   27.12   22.05
 -11   5  11  -13.49   18.40
 -11   6  11   25.45   24.30
 -11   6  11   25.25   24.56
 -11   6  11    2.83   19.64
 -11   6  11   -6.62   21.59
 -11  -5  12   66.56   25.09
 -11  -5  12   83.07   30.28
 -11  -4  12   -1.90   17.52
 -11  -4  12   -1.03   18.88
 -11  -3  12   -4.07   16.38
 -11  -3  12   35.65   23.76
 -11  -2  12  -16.88   14.62
 -11  -2  12   16.49   19.14
 -11  -2  12    0.41   15.38
 -11  -1  12   -8.40   16.67
 -11  -1  12   25.03   18.58
 -11  -1  12    8.86   16.13
 -11   0  12  -20.71   12.32
 -11   0  12  -18.63   16.60
 -11   0  12   28.02   18.48
 -11   1  12  -32.47   12.92
 -11   1  12    5.15   16.85
 -11   1  12    0.21   15.18
 -11   2  12   45.31   22.34
 -11   2  12   -4.31   17.73
 -11   2  12   10.15   17.38
 -11   3  12   38.58   22.00
 -11   3  12   22.14   23.01
 -11   3  12   80.11   25.41
 -11   4  12   23.30   20.64
 -11   4  12   -3.88   17.39
 -11   4  12  -16.88   19.00
 -11   5  12   50.17   28.42
 -11   5  12   75.49   30.88
 -11   5  12   -7.75   16.59
 -11  -4  13   15.77   19.86
 -11  -4  13  -14.49   16.91
 -11  -3  13   -3.00   18.03
 -11  -3  13   21.99   18.95
 -11  -2  13   44.80   20.77
 -11  -2  13   -7.84   18.40
 -11  -1  13   12.82   16.68
 -11  -1  13    7.44   19.71
 -11   0  13   -6.48   18.41
 -11   0  13    1.94   14.80
 -11   1  13  -20.35   13.75
 -11   1  13    0.15   17.15
 -11   2  13   48.06   22.46
 -11   2  13  -14.57   16.64
[truncated: 1,508,445 more chars]
