# Supplementary material for: The first structural characterization of the proton­ated aza­cyclam ligand in catena-poly[[[(perchlorato)copper(II)]-μ-3-(3-carb­oxy­prop­yl)-1,5,8,12-tetra­aza-3-azonia­cyclo­tetra­deca­ne] bis­(per­chlorate)]
Source: Acta Crystallogr E Crystallogr Commun. 2019 Oct 22;75(Pt 11):1700–4. doi: 10.1107/S205698901901377X (PMC6829729; doi:10.1107/S205698901901377X)
Supplement: Supplementary file 2 [file e-75-01700-Isup2.hkl]

data_I                                                                          
_shelx_title ' yala046_pna21 in Pna2(1)'                                        
_shelx_refln_list_code          4                                               
_shelx_F_calc_maximum      352.58                                               
_exptl_crystal_F_000      1340.00                                               
_reflns_d_resolution_high  0.8279                                               
                                                                                
loop_                                                                           
 _space_group_symop_operation_xyz                                               
 'x, y, z'                                                                      
 '-x, -y, z+1/2'                                                                
 'x+1/2, -y+1/2, z'                                                             
 '-x+1/2, y+1/2, z+1/2'                                                         
                                                                                
_cell_length_a    18.9901                                                       
_cell_length_b     9.3640                                                       
_cell_length_c    13.6363                                                       
_cell_angle_alpha  90.000                                                       
_cell_angle_beta   90.000                                                       
_cell_angle_gamma  90.000                                                       
                                                                                
_shelx_F_squared_multiplier     1.000                                           
                                                                                
loop_                                                                           
 _refln_index_h                                                                 
 _refln_index_k                                                                 
 _refln_index_l                                                                 
 _refln_F_squared_calc                                                          
 _refln_F_squared_meas                                                          
 _refln_F_squared_sigma                                                         
 _refln_observed_status                                                         
   0   0 -16       1006.17       1014.26       158.79 o                         
   2   0 -16        146.56        172.94        78.79 o                         
   4   0 -16         10.77        -72.86        72.86 o                         
   1   1 -16        148.23        121.67        53.98 o                         
   2   1 -16        581.96        678.95        69.34 o                         
   3   1 -16         45.36          9.25        54.07 o                         
   4   1 -16        390.08        380.09        68.08 o                         
   0   2 -16        435.79        467.99        93.83 o                         
   1   2 -16          5.73         39.32        53.49 o                         
   2   2 -16         65.76         70.51        56.54 o                         
   3   2 -16        270.69        248.40        64.96 o                         
   2   0 -15        147.50        181.82        73.03 o                         
   4   0 -15        906.90       1036.73        98.31 o                         
   6   0 -15         26.27          4.55        60.39 o                         
   8   0 -15       2724.51       2684.14       163.28 o                         
   0   1 -15        776.55        696.88        93.75 o                         
   1   1 -15          7.12        -37.90        46.65 o                         
   2   1 -15         46.02         75.86        48.65 o                         
   3   1 -15         26.56          3.90        46.42 o                         
   4   1 -15        835.65        722.15        66.79 o                         
   5   1 -15         19.23          1.33        47.06 o                         
   6   1 -15        567.50        592.81        59.82 o                         
   7   1 -15         60.13         42.43        42.31 o                         
   8   1 -15        664.25        589.12        60.44 o                         
   9   1 -15        214.12        139.37        45.60 o                         
   1   2 -15          7.86        -46.85        46.85 o                         
   2   2 -15        353.94        436.86        60.73 o                         
   3   2 -15         42.94        -48.68        48.68 o                         
   4   2 -15        784.47        820.23        73.34 o                         
   5   2 -15        354.26        303.83        57.76 o                         
   6   2 -15         14.73         71.20        52.48 o                         
   7   2 -15        149.57        136.68        50.80 o                         
   8   2 -15        310.92        227.09        61.41 o                         
   0   3 -15        712.65        647.44        99.90 o                         
   1   3 -15        268.05        284.84        58.74 o                         
   2   3 -15        180.63        333.44        61.44 o                         
   3   3 -15        216.70        242.36        60.46 o                         
   4   3 -15         71.49         -6.17        56.69 o                         
   5   3 -15          8.91        -53.00        53.00 o                         
   6   3 -15         92.97         37.93        54.79 o                         
   7   3 -15         52.38         53.47        54.04 o                         
   1   4 -15        183.94        238.22        63.20 o                         
   2   4 -15        106.17         75.63        62.32 o                         
   3   4 -15         38.41        -35.74        63.27 o                         
   4   4 -15        168.56        149.03        67.02 o                         
   0   0 -14       3485.72       3716.42       271.31 o                         
   2   0 -14         10.91         15.92        55.58 o                         
   4   0 -14         76.13          1.55        54.61 o                         
   6   0 -14        816.97        990.44        85.49 o                         
   8   0 -14        880.63       1068.19        90.75 o                         
  10   0 -14        217.04        187.16        95.07 o                         
  12   0 -14        263.87       -109.08       227.74 o                         
   1   1 -14         24.96         73.67        45.62 o                         
   2   1 -14        143.87        151.07        43.86 o                         
   3   1 -14        549.77        673.34        55.18 o                         
   4   1 -14       1618.97       1992.52        83.57 o                         
   5   1 -14         28.90         65.44        38.28 o                         
   6   1 -14          2.25         15.08        39.52 o                         
   7   1 -14        138.59        179.58        41.66 o                         
   8   1 -14        953.78       1180.10        67.11 o                         
   9   1 -14         98.39         87.86        38.85 o                         
  10   1 -14        225.51        236.04        48.12 o                         
  11   1 -14          5.58         18.19        57.61 o                         
   0   2 -14        402.16        482.40       102.62 o                         
   1   2 -14        163.29        134.52        48.60 o                         
   2   2 -14         71.91         65.45        43.98 o                         
   3   2 -14        404.18        543.77        55.61 o                         
   4   2 -14        590.20        632.36        57.86 o                         
   5   2 -14        126.02         73.24        44.85 o                         
   6   2 -14        359.25        352.28        52.43 o                         
   7   2 -14        220.24        257.78        47.00 o                         
   8   2 -14        225.65        164.87        43.24 o                         
   9   2 -14        150.25        173.61        44.77 o                         
  10   2 -14        131.12        119.00        46.71 o                         
  11   2 -14         22.63        -21.05        48.55 o                         
   1   3 -14        249.09        220.45        54.63 o                         
   2   3 -14        532.41        576.12        59.35 o                         
   3   3 -14        619.70        658.27        63.69 o                         
   4   3 -14        104.08         91.83        52.39 o                         
   5   3 -14        309.37        237.12        58.67 o                         
   6   3 -14        147.25         92.23        57.73 o                         
   7   3 -14        145.21        220.74        51.79 o                         
   8   3 -14        324.22        244.42        61.82 o                         
   9   3 -14         31.51        -14.77        51.22 o                         
  10   3 -14        361.17        409.13        62.08 o                         
   0   4 -14         17.19        -18.90        74.75 o                         
   1   4 -14        399.79        406.95        60.35 o                         
   2   4 -14         12.94         13.41        51.88 o                         
   3   4 -14        406.61        463.13        68.78 o                         
   4   4 -14        221.21        206.75        62.18 o                         
   5   4 -14          4.03          9.36        54.42 o                         
   6   4 -14        342.74        366.44        67.93 o                         
   7   4 -14          6.33        -26.99        53.20 o                         
   8   4 -14         30.87        -43.60        52.41 o                         
   1   5 -14        338.58        483.16        80.07 o                         
   2   5 -14        292.84        358.45        72.59 o                         
   3   5 -14          5.11         18.44        61.25 o                         
   4   5 -14         12.70         31.81        63.46 o                         
   5   5 -14        496.67        465.39        76.14 o                         
   6   5 -14         36.16        105.38        64.32 o                         
   2   0 -13        330.47        302.42        61.24 o                         
   4   0 -13        110.33        111.78        51.55 o                         
   6   0 -13        144.92        124.07        47.36 o                         
   8   0 -13       1453.82       1870.03       153.90 o                         
  10   0 -13       1272.39       1496.88       251.11 o                         
  12   0 -13          2.48         43.35       135.47 o                         
  14   0 -13        238.39        131.96       215.70 o                         
   0   1 -13        124.56         93.17        63.54 o                         
   1   1 -13         32.89         17.94        35.63 o                         
   2   1 -13         64.39         36.65        35.97 o                         
   3   1 -13          9.62          3.62        34.88 o                         
   4   1 -13        243.71        341.77        41.95 o                         
   5   1 -13         68.81         22.59        35.41 o                         
   6   1 -13       1476.31       1357.53        64.35 o                         
   7   1 -13         11.34        104.55        39.80 o                         
   8   1 -13        103.94        104.38        33.26 o                         
   9   1 -13        214.72        262.19        54.33 o                         
  10   1 -13        379.36        480.55        89.63 o                         
  11   1 -13          8.63         -0.37        60.99 o                         
  12   1 -13        403.57        411.75       118.29 o                         
  13   1 -13          3.92         46.39       113.29 o                         
   1   2 -13         36.72         62.06        37.74 o                         
   2   2 -13        768.11        792.10        55.97 o                         
   3   2 -13          4.15          0.55        37.82 o                         
   4   2 -13        349.00        334.97        45.83 o                         
   5   2 -13        140.65        132.12        40.42 o                         
   6   2 -13         59.68         46.25        47.32 o                         
   7   2 -13        172.06        179.45        44.42 o                         
   8   2 -13        228.62        299.95        43.82 o                         
   9   2 -13          1.61        -11.05        46.43 o                         
  10   2 -13        708.02        723.56        57.84 o                         
  11   2 -13        246.02        279.57        64.94 o                         
  12   2 -13         31.20        -36.34        54.37 o                         
  13   2 -13         78.01        103.28        58.42 o                         
   0   3 -13        684.29        651.16        80.00 o                         
   1   3 -13         51.10         64.58        41.25 o                         
   2   3 -13        134.26        184.34        46.61 o                         
   3   3 -13        239.60        236.65        47.30 o                         
   4   3 -13        222.61        238.67        47.49 o                         
   5   3 -13        442.86        386.89        55.28 o                         
   6   3 -13        894.18       1128.83        96.96 o                         
   7   3 -13        258.53        200.88        47.73 o                         
   8   3 -13          5.66        -42.16        42.16 o                         
   9   3 -13        305.44        337.48        50.99 o                         
  10   3 -13         52.92        107.47        46.21 o                         
  11   3 -13        128.10        104.02        46.79 o                         
  12   3 -13        125.02        132.01        56.58 o                         
   1   4 -13       1789.90       1767.20        88.02 o                         
   2   4 -13        838.28        867.22        69.24 o                         
   3   4 -13        117.65        106.03        50.23 o                         
   4   4 -13         47.98         31.71        51.44 o                         
   5   4 -13         58.13         13.76        52.19 o                         
   6   4 -13         19.05         21.18        51.68 o                         
   7   4 -13        481.25        523.82        64.38 o                         
   8   4 -13         57.06        -34.72        49.71 o                         
   9   4 -13         24.09         76.06        51.69 o                         
  10   4 -13         91.14         89.44        54.25 o                         
  11   4 -13         50.48        113.75        59.86 o                         
   0   5 -13        225.39         91.46        75.69 o                         
   1   5 -13        325.35        305.55        58.72 o                         
   2   5 -13         36.92         88.01        55.16 o                         
   3   5 -13       1319.55       1414.54        97.61 o                         
   4   5 -13         17.88        -54.62        54.62 o                         
   5   5 -13        612.57        606.20        76.54 o                         
   6   5 -13         97.81        124.90        60.80 o                         
   7   5 -13        113.47        101.88        56.61 o                         
   8   5 -13        101.80         58.04        59.15 o                         
   9   5 -13         95.82         58.37        60.88 o                         
   1   6 -13       1387.13       1813.91       130.06 o                         
   2   6 -13         15.91          7.93        66.87 o                         
   3   6 -13         28.85         80.10        64.77 o                         
   4   6 -13         37.93         11.26        63.05 o                         
   5   6 -13        458.76        491.25        78.71 o                         
   6   6 -13         12.66         88.81        64.60 o                         
   7   6 -13         95.47        337.55       150.79 o                         
   0   0 -12       1921.23       2104.00       146.22 o                         
   2   0 -12        595.07        904.17        72.43 o                         
   4   0 -12        628.88        704.53        71.22 o                         
   6   0 -12       2557.09       3158.45       144.16 o                         
   8   0 -12        116.29          7.56        60.62 o                         
  10   0 -12         55.12       -109.48       109.48 o                         
  12   0 -12        127.63        125.12       133.88 o                         
  14   0 -12        273.04        676.07       287.99 o                         
   1   1 -12        343.65        527.25        41.78 o                         
   2   1 -12       1777.02       2277.36        74.71 o                         
   3   1 -12        242.14        267.73        33.97 o                         
   4   1 -12         78.40         88.99        32.91 o                         
   5   1 -12         48.12         83.95        31.45 o                         
   6   1 -12         39.13          9.33        28.49 o                         
   7   1 -12         48.13         19.15        35.31 o                         
   8   1 -12         35.49        -12.74        36.76 o                         
   9   1 -12        338.55        625.29        89.03 o                         
  10   1 -12       1135.08       1169.75       133.66 o                         
  11   1 -12         63.88        151.81        90.50 o                         
  12   1 -12        263.82         88.66        89.10 o                         
  13   1 -12         14.00       -100.75       100.75 o                         
  14   1 -12        686.37        571.24        80.25 o                         
  15   1 -12         70.44        145.86        71.88 o                         
   0   2 -12         35.05         13.04        43.82 o                         
   1   2 -12        510.84        460.94        41.10 o                         
   2   2 -12        215.82        145.53        36.30 o                         
   3   2 -12        527.92        829.06        53.16 o                         
   4   2 -12        196.55        216.03        38.22 o                         
   5   2 -12       2053.48       2483.24        87.91 o                         
   6   2 -12       2222.55       2157.75        79.45 o                         
   7   2 -12         86.65        138.07        47.46 o                         
   8   2 -12         87.55         30.85        32.12 o                         
   9   2 -12          1.99        -37.04        37.04 o                         
  10   2 -12        364.32        295.55        63.40 o                         
  11   2 -12         39.93         28.30        45.70 o                         
  12   2 -12        245.75        203.22        61.28 o                         
  13   2 -12         11.97         -8.40        48.29 o                         
  14   2 -12        149.66        146.59        56.63 o                         
  15   2 -12        192.94        178.00        43.15 o                         
   1   3 -12       1455.19       1592.46        71.50 o                         
   2   3 -12        320.81        245.63        44.51 o                         
   3   3 -12         38.15         15.14        36.86 o                         
   4   3 -12        130.23        124.80        38.96 o                         
   5   3 -12         36.50         14.16        36.68 o                         
   6   3 -12        266.46        440.04        48.85 o                         
   7   3 -12         25.81         42.81        40.08 o                         
   8   3 -12        510.43        512.44        57.30 o                         
   9   3 -12        297.86        341.84        46.65 o                         
  10   3 -12        704.32        600.32        57.92 o                         
  11   3 -12        661.33        818.00        80.96 o                         
  12   3 -12         91.60         43.74        40.69 o                         
  13   3 -12         37.11         57.68        45.75 o                         
  14   3 -12        311.97        297.50        58.68 o                         
   0   4 -12        882.99        814.20        88.61 o                         
   1   4 -12        109.59         84.91        42.61 o                         
   2   4 -12        140.02        226.73        46.00 o                         
   3   4 -12        502.88        563.82        55.15 o                         
   4   4 -12        641.52        695.18        59.26 o                         
   5   4 -12        329.51        354.19        54.92 o                         
   6   4 -12        127.96        123.36        51.54 o                         
   7   4 -12        543.73        614.98        64.97 o                         
   8   4 -12         20.74        -18.70        46.36 o                         
   9   4 -12        678.58        710.88        66.43 o                         
  10   4 -12        230.08        197.83        57.27 o                         
  11   4 -12          2.56         45.79        49.12 o                         
  12   4 -12        294.89        409.82        70.89 o                         
  13   4 -12         52.10         66.00        66.35 o                         
   1   5 -12        969.49        897.57        68.27 o                         
   2   5 -12         19.76         13.45        45.42 o                         
   3   5 -12        449.40        320.20        58.03 o                         
   4   5 -12        194.02        254.63        60.43 o                         
   5   5 -12        465.77        546.06        70.39 o                         
   6   5 -12        156.00        169.80        56.88 o                         
   7   5 -12        246.51        259.17        63.12 o                         
   8   5 -12        437.16        345.54        67.38 o                         
   9   5 -12         90.84        107.37        54.90 o                         
  10   5 -12          9.05        -11.90        56.10 o                         
  11   5 -12       1043.56       1033.60        88.14 o                         
  12   5 -12          2.07        228.54       301.79 o                         
   0   6 -12        216.92        262.30        98.20 o                         
   1   6 -12        104.10         79.44        63.41 o                         
   2   6 -12         16.23        -54.27        54.27 o                         
   3   6 -12       1055.09       1294.88        95.50 o                         
   4   6 -12         11.27        -22.64        58.51 o                         
   5   6 -12        465.41        493.82        76.76 o                         
   6   6 -12         60.90         86.57        59.23 o                         
   7   6 -12        826.66        838.83       117.24 o                         
   8   6 -12         11.84        -59.86        59.86 o                         
   9   6 -12        373.98        362.15        89.36 o                         
   1   7 -12        456.86        341.87       101.26 o                         
   2   7 -12         69.20        108.25        83.76 o                         
   3   7 -12         16.32        -24.53        71.06 o                         
   4   7 -12          1.86         74.16        77.99 o                         
   5   7 -12        771.29        834.34       101.42 o                         
   6   7 -12         49.84         89.79        72.07 o                         
   2   0 -11       3945.62       4448.32       154.88 o                         
   4   0 -11         11.41         13.66        35.47 o                         
   6   0 -11         17.90        -25.32        41.74 o                         
   8   0 -11       2255.29       2583.51       212.11 o                         
  10   0 -11       1984.38       2027.17       227.44 o                         
  12   0 -11          3.42        101.33       121.50 o                         
  14   0 -11        862.26        929.51       351.43 o                         
  16   0 -11        525.81        582.16        65.00 o                         
   0   1 -11       1643.94       1497.93        75.69 o                         
   1   1 -11         79.35         34.50        25.30 o                         
   2   1 -11       1246.26       1427.32        52.31 o                         
   3   1 -11        215.38        219.48        30.21 o                         
   4   1 -11       1581.68       1774.36        60.63 o                         
   5   1 -11         97.76        177.73        27.12 o                         
   6   1 -11       1474.39       1594.58        62.37 o                         
   7   1 -11        419.64        656.08        51.11 o                         
   8   1 -11         60.74        -20.03        36.68 o                         
   9   1 -11        152.44         91.56        58.71 o                         
  10   1 -11        385.21        334.99        92.37 o                         
  11   1 -11         98.91        149.62        83.52 o                         
  12   1 -11        877.40       1165.93       132.85 o                         
  13   1 -11          0.96          5.56        95.87 o                         
  14   1 -11        445.43        561.58        76.62 o                         
  15   1 -11         97.92         77.22        43.68 o                         
  16   1 -11        192.45        290.14        48.76 o                         
   1   2 -11         22.47         84.22        28.64 o                         
   2   2 -11        448.81        515.47        41.91 o                         
   3   2 -11        689.46        948.88        47.67 o                         
   4   2 -11       3112.21       3470.31        98.00 o                         
   5   2 -11        724.82        635.03        43.83 o                         
   6   2 -11         74.19         39.87        29.99 o                         
   7   2 -11        620.79        670.83        42.46 o                         
   8   2 -11        892.83       1168.75        82.94 o                         
   9   2 -11         32.04         66.20        37.48 o                         
  10   2 -11        161.39         68.94        53.22 o                         
  11   2 -11        878.23       1165.72        80.86 o                         
  12   2 -11          7.02         25.33        48.82 o                         
  13   2 -11        122.87         81.40        39.56 o                         
  14   2 -11        212.83        130.91        41.17 o                         
  15   2 -11         10.09         -7.28        49.26 o                         
  16   2 -11        233.49        330.67        49.46 o                         
   0   3 -11       1922.60       2407.89       113.93 o                         
   1   3 -11         31.25        -21.94        29.49 o                         
   2   3 -11        288.19        303.55        36.76 o                         
   3   3 -11        907.86       1033.15        53.16 o                         
   4   3 -11        165.63        114.36        33.91 o                         
   5   3 -11         94.27        123.43        35.68 o                         
   6   3 -11        279.37        294.56        40.77 o                         
   7   3 -11       1793.78       2105.80       100.64 o                         
   8   3 -11        868.80       1079.25        63.16 o                         
   9   3 -11        265.49        190.47        50.36 o                         
  10   3 -11         15.44          6.41        36.30 o                         
  11   3 -11        312.46        271.90        43.54 o                         
  12   3 -11        332.49        467.40        49.50 o                         
  13   3 -11          9.70          7.31        46.19 o                         
  14   3 -11        168.38        157.56        47.00 o                         
  15   3 -11        142.72        200.78        53.37 o                         
   1   4 -11       1522.20       1520.76        85.21 o                         
   2   4 -11        260.88        202.63        39.78 o                         
   3   4 -11         14.64         74.46        35.66 o                         
   4   4 -11        797.21       1018.34        57.25 o                         
   5   4 -11        111.81        159.23        40.84 o                         
   6   4 -11        208.09        103.91        45.21 o                         
   7   4 -11        950.69        908.73        66.00 o                         
   8   4 -11        141.00        101.66        44.86 o                         
   9   4 -11         14.52        -12.95        42.23 o                         
  10   4 -11         19.64          6.05        43.18 o                         
  11   4 -11        226.39        201.68        55.46 o                         
  12   4 -11          1.93         29.07        46.43 o                         
  13   4 -11        489.65        692.87        69.70 o                         
  14   4 -11        185.51        152.77        57.20 o                         
  15   4 -11         27.19         38.68       132.65 o                         
   0   5 -11        417.23        579.94        80.27 o                         
   1   5 -11        820.21        931.15        67.13 o                         
   2   5 -11        327.04        363.16        52.48 o                         
   3   5 -11        732.65        832.14        63.61 o                         
   4   5 -11         41.06          9.98        44.56 o                         
   5   5 -11        252.06        321.92        53.42 o                         
   6   5 -11         34.41        -20.86        46.25 o                         
   7   5 -11          9.47        118.68        51.15 o                         
   8   5 -11         20.29          3.78        49.35 o                         
   9   5 -11        443.80        619.05        67.93 o                         
  10   5 -11         70.99        153.38        56.24 o                         
  11   5 -11        290.59        123.89        58.13 o                         
  12   5 -11        145.67         92.09        58.52 o                         
  13   5 -11        295.79        174.26        70.75 o                         
   1   6 -11        170.69        241.15        67.84 o                         
   2   6 -11         28.79        -47.71        53.95 o                         
   3   6 -11        153.84        171.72        60.65 o                         
   4   6 -11         43.77         43.85        53.97 o                         
   5   6 -11       1146.08       1057.80        80.89 o                         
   6   6 -11         60.56         25.28        54.90 o                         
   7   6 -11        687.56        750.97        80.21 o                         
   8   6 -11        126.31         46.78        57.75 o                         
   9   6 -11         38.73         50.08        59.19 o                         
  10   6 -11         77.35         49.88        61.36 o                         
  11   6 -11        212.94        149.44        64.62 o                         
   0   7 -11         39.15        165.27       122.02 o                         
   1   7 -11         32.29        -48.27        73.88 o                         
   2   7 -11        459.90        462.94        95.45 o                         
   3   7 -11        728.07        893.46       104.97 o                         
   4   7 -11         76.45        -19.44        62.80 o                         
   5   7 -11         26.88         53.76        62.61 o                         
   6   7 -11         82.39         71.57        69.04 o                         
   7   7 -11         46.26         -3.85        66.50 o                         
   8   7 -11         34.48        128.78        73.94 o                         
   9   7 -11        550.61        546.12        90.15 o                         
   1   8 -11        239.01        308.82       101.91 o                         
   2   8 -11         68.06        -14.96        89.67 o                         
   3   8 -11          7.31         73.28        89.06 o                         
   4   8 -11          9.59        -78.48        78.48 o                         
   5   8 -11        373.12        129.67       116.15 o                         
   0   0 -10      37066.13      40244.59      1523.62 o                         
   2   0 -10       1340.91       1581.11        70.59 o                         
   4   0 -10        454.87        328.05        36.34 o                         
   6   0 -10        149.78         54.04        38.34 o                         
   8   0 -10       1219.56       1394.68       134.70 o                         
  10   0 -10         34.75        -59.05        97.62 o                         
  12   0 -10       2008.77       2253.61       242.06 o                         
  14   0 -10         25.30        157.38       156.43 o                         
  16   0 -10        903.38        820.94       120.88 o                         
  18   0 -10        138.34        127.58        67.47 o                         
   1   1 -10        264.83        404.03        29.77 o                         
   2   1 -10       2527.03       2898.80        75.91 o                         
   3   1 -10        117.57         45.93        22.35 o                         
   4   1 -10       7936.60       8738.76       184.99 o                         
   5   1 -10        321.01        380.19        29.70 o                         
   6   1 -10         32.93         46.49        27.00 o                         
   7   1 -10        355.41        368.37        34.85 o                         
   8   1 -10       1201.94       1298.29        79.67 o                         
   9   1 -10         33.06        -40.13        41.02 o                         
  10   1 -10         51.00         35.20        51.90 o                         
  11   1 -10          4.29        -69.57        69.57 o                         
  12   1 -10         45.61        -41.47        52.87 o                         
  13   1 -10          7.23        -19.38        66.78 o                         
  14   1 -10        714.03        682.44        61.21 o                         
  15   1 -10         81.51         43.86        40.53 o                         
  16   1 -10       1161.84       1084.04        64.05 o                         
  17   1 -10        184.70        227.55        45.72 o                         
  18   1 -10          9.98         43.63        49.34 o                         
   0   2 -10       2467.29       2630.17       108.38 o                         
   1   2 -10       1261.76       1322.66        49.82 o                         
   2   2 -10        875.87        818.52        39.18 o                         
   3   2 -10       2814.47       3101.08        80.54 o                         
   4   2 -10        730.45        788.88        38.57 o                         
   5   2 -10         48.89         33.03        24.48 o                         
   6   2 -10        588.92        704.09        36.09 o                         
   7   2 -10         68.83        134.98        31.88 o                         
   8   2 -10       1398.67       1501.82        70.19 o                         
   9   2 -10         70.56        108.22        33.40 o                         
  10   2 -10        538.68        555.67        45.78 o                         
  11   2 -10         38.74         11.77        34.23 o                         
  12   2 -10       1366.52       1479.31        70.82 o                         
  13   2 -10        203.76        209.78        43.66 o                         
  14   2 -10         18.52          9.18        31.87 o                         
  15   2 -10         79.99         92.40        36.28 o                         
  16   2 -10         44.97         59.24        52.22 o                         
  17   2 -10          2.46          1.84        46.39 o                         
   1   3 -10        473.64        450.14        37.37 o                         
   2   3 -10         76.11         31.66        26.76 o                         
   3   3 -10       1570.40       1653.69        59.56 o                         
   4   3 -10       1659.60       1906.74        65.99 o                         
   5   3 -10       2399.52       2590.77        83.53 o                         
   6   3 -10         12.27         -6.66        29.44 o                         
   7   3 -10        443.24        379.16        40.75 o                         
   8   3 -10       1065.94       1262.87        65.64 o                         
   9   3 -10        706.80        758.46        52.63 o                         
  10   3 -10        311.77        357.54        42.97 o                         
  11   3 -10         20.86         38.99        35.33 o                         
  12   3 -10         12.95         31.55        35.90 o                         
  13   3 -10        193.51        134.30        41.97 o                         
  14   3 -10        119.06        151.76        44.03 o                         
  15   3 -10         55.47         71.11        43.17 o                         
  16   3 -10        315.62        269.50        53.84 o                         
  17   3 -10        642.87        566.12        75.94 o                         
   0   4 -10         18.09         16.09        42.26 o                         
   1   4 -10       2017.56       2056.63        72.18 o                         
   2   4 -10         83.32         28.38        31.19 o                         
   3   4 -10        314.82        305.16        38.13 o                         
   4   4 -10         14.17          8.62        33.68 o                         
   5   4 -10       1253.14       1229.78        63.19 o                         
   6   4 -10        273.77        359.29        45.03 o                         
   7   4 -10        115.57        192.90        42.61 o                         
   8   4 -10       1044.29       1095.59        68.51 o                         
   9   4 -10       2921.85       2989.78       118.61 o                         
  10   4 -10        239.76        184.82        46.35 o                         
  11   4 -10        156.66        164.99        44.78 o                         
  12   4 -10        317.77        276.82        57.09 o                         
  13   4 -10        282.51        205.85        54.20 o                         
  14   4 -10         63.35         69.36        52.35 o                         
  15   4 -10        547.94        480.97        66.90 o                         
  16   4 -10          9.36        -47.10        53.30 o                         
   1   5 -10         87.30         22.26        36.45 o                         
   2   5 -10        176.23        147.83        41.14 o                         
   3   5 -10         37.25          9.83        37.90 o                         
   4   5 -10         54.53         90.83        41.11 o                         
   5   5 -10       1252.80       1532.48        80.54 o                         
   6   5 -10         71.89         15.55        44.91 o                         
   7   5 -10        943.01       1033.76        72.83 o                         
   8   5 -10        167.51        180.75        51.71 o                         
   9   5 -10        367.86        302.57        57.53 o                         
  10   5 -10        255.16        325.92        58.21 o                         
  11   5 -10        409.83        223.59        60.33 o                         
  12   5 -10         36.83         55.42        53.78 o                         
  13   5 -10        703.60        577.54        92.02 o                         
  14   5 -10         14.19        -52.98        52.98 o                         
  15   5 -10         81.97         60.68        60.75 o                         
   0   6 -10         26.56        -26.48        60.35 o                         
   1   6 -10         36.66        -40.62        43.12 o                         
   2   6 -10        809.97        785.70        69.57 o                         
   3   6 -10        338.91        307.38        55.95 o                         
   4   6 -10          0.42         11.46        46.10 o                         
   5   6 -10         33.13         43.11        51.43 o                         
   6   6 -10        152.47        210.39        55.95 o                         
   7   6 -10        145.42        218.53        56.22 o                         
   8   6 -10         42.25        -20.50        53.11 o                         
   9   6 -10       1567.70       1818.60       107.85 o                         
  10   6 -10          4.04        -40.68        58.48 o                         
  11   6 -10        474.83        659.68        80.26 o                         
  12   6 -10         65.88         16.89        60.13 o                         
  13   6 -10        118.48        122.71        67.07 o                         
   1   7 -10         43.52          7.48        67.50 o                         
   2   7 -10        772.30        927.06        96.55 o                         
   3   7 -10          8.90         38.69        61.93 o                         
   4   7 -10        208.41        125.23        62.07 o                         
   5   7 -10       1387.97       1510.66       104.04 o                         
   6   7 -10        156.85        210.89        61.51 o                         
   7   7 -10       1040.49       1213.61        97.25 o                         
   8   7 -10        170.37        301.62        75.25 o                         
   9   7 -10          9.13         20.86        65.74 o                         
  10   7 -10         33.94          2.94        72.90 o                         
  11   7 -10        176.54         18.17        68.12 o                         
   0   8 -10        434.62        119.10       129.24 o                         
   1   8 -10        383.52        263.95        97.02 o                         
   2   8 -10         74.87        -80.57        80.57 o                         
   3   8 -10        341.84        359.36        99.04 o                         
   4   8 -10        203.93        159.94        95.17 o                         
   5   8 -10          1.26        -44.99        75.20 o                         
   6   8 -10          7.07        -76.94        76.94 o                         
   7   8 -10        104.81         69.08        90.22 o                         
   8   8 -10         43.26        136.73        91.19 o                         
   2   0  -9       7613.53       7206.42       213.03 o                         
   4   0  -9       1634.79       1739.83        80.18 o                         
   6   0  -9       1453.50       1695.83       115.00 o                         
   8   0  -9       3377.80       3762.30       240.49 o                         
  10   0  -9         93.36         75.79        87.98 o                         
  12   0  -9        510.86        344.36       129.27 o                         
  14   0  -9        602.03        882.81        97.29 o                         
  16   0  -9       3530.05       3686.27       203.96 o                         
  18   0  -9        230.49        293.68        88.36 o                         
   0   1  -9      10130.92      11000.20       306.11 o                         
   1   1  -9        613.17        659.61        32.78 o                         
   2   1  -9        565.59        590.41        30.57 o                         
   3   1  -9        105.20         68.87        20.47 o                         
   4   1  -9        932.34       1181.71        41.06 o                         
   5   1  -9        718.25        969.69        42.48 o                         
   6   1  -9        630.31        764.47        40.32 o                         
   7   1  -9          6.30         -2.96        24.48 o                         
   8   1  -9       1446.43       1345.77        67.08 o                         
   9   1  -9       1044.73       1318.15        67.56 o                         
  10   1  -9        667.04        759.76        66.09 o                         
  11   1  -9        363.38        351.53       109.08 o                         
  12   1  -9       3663.88       3457.06       186.07 o                         
  13   1  -9         35.75         10.64        37.30 o                         
  14   1  -9         96.50         71.35        29.96 o                         
  15   1  -9         29.45        -16.60        38.25 o                         
  16   1  -9        189.83        178.53        39.42 o                         
  17   1  -9          3.70        -26.23        38.27 o                         
  18   1  -9        288.91        426.55        56.24 o                         
  19   1  -9          1.69         39.23        52.11 o                         
   1   2  -9         67.74         12.09        21.98 o                         
   2   2  -9       1395.84       1443.91        48.76 o                         
   3   2  -9        226.43        230.98        25.42 o                         
   4   2  -9       7131.41       7289.59       159.54 o                         
   5   2  -9       4737.45       5575.30       127.66 o                         
   6   2  -9          6.15         -2.52        20.88 o                         
   7   2  -9        183.42        144.64        33.65 o                         
   8   2  -9        685.83        894.83        41.13 o                         
   9   2  -9        627.82        793.61        44.15 o                         
  10   2  -9        142.48        200.63        39.34 o                         
  11   2  -9         19.12        -30.78        34.05 o                         
  12   2  -9         54.14          2.22        31.90 o                         
  13   2  -9        633.66        813.93        48.34 o                         
  14   2  -9        239.99        256.98        38.20 o                         
  15   2  -9        500.72        425.65        47.21 o                         
  16   2  -9        699.56        765.61        59.15 o                         
  17   2  -9        231.03        304.62        52.78 o                         
  18   2  -9         24.03          6.31        51.93 o                         
   0   3  -9       2726.22       3002.86       119.69 o                         
   1   3  -9       1202.75       1402.73        53.57 o                         
   2   3  -9       1394.42       1586.29        55.01 o                         
   3   3  -9        788.31        766.97        39.34 o                         
   4   3  -9        116.94        156.85        26.78 o                         
   5   3  -9        422.72        492.40        33.11 o                         
   6   3  -9       2536.91       2700.58        76.24 o                         
   7   3  -9        187.22        145.08        30.26 o                         
   8   3  -9        463.76        334.81        40.71 o                         
   9   3  -9       1796.17       2069.13        82.20 o                         
  10   3  -9        120.42        112.46        34.11 o                         
  11   3  -9       1512.22       1694.70        79.26 o                         
  12   3  -9        436.22        488.49        47.42 o                         
  13   3  -9        414.98        455.67        48.44 o                         
  14   3  -9        171.04        115.63        44.70 o                         
  15   3  -9          6.91        -39.34        39.34 o                         
  16   3  -9        132.21        193.16        50.87 o                         
  17   3  -9        112.57         -3.30        54.13 o                         
  18   3  -9        387.39        455.91        69.33 o                         
   1   4  -9       1435.20       1643.18        62.31 o                         
   2   4  -9        895.86        973.60        49.54 o                         
   3   4  -9        120.60         59.34        29.45 o                         
   4   4  -9        560.46        496.03        40.79 o                         
   5   4  -9       1138.83       1256.08        56.26 o                         
   6   4  -9       1432.60       1736.85        71.98 o                         
   7   4  -9       2353.58       2752.83       100.08 o                         
   8   4  -9         30.92         46.31        37.90 o                         
   9   4  -9        392.46        519.30        48.47 o                         
  10   4  -9        670.93        946.23        66.13 o                         
  11   4  -9         39.95          6.64        41.54 o                         
  12   4  -9        523.00        687.11        75.03 o                         
  13   4  -9        791.52        894.20        70.29 o                         
  14   4  -9        453.88        465.01        64.01 o                         
  15   4  -9          2.95        -19.57        51.79 o                         
  16   4  -9         15.10        -54.94        54.94 o                         
  17   4  -9        257.98        232.58        65.04 o                         
   0   5  -9         64.32         54.95        47.20 o                         
   1   5  -9       1096.01       1018.94        54.83 o                         
   2   5  -9       1077.49       1230.86        61.31 o                         
   3   5  -9       1656.47       1677.76        71.85 o                         
   4   5  -9        286.67        406.90        45.36 o                         
   5   5  -9        338.63        421.83        47.99 o                         
   6   5  -9        743.86        729.93        58.34 o                         
   7   5  -9         26.45        -30.09        40.04 o                         
   8   5  -9        323.85        449.99        59.63 o                         
   9   5  -9       1432.69       1437.09        80.48 o                         
  10   5  -9         41.71         93.03        50.83 o                         
  11   5  -9        492.27        501.03        65.32 o                         
  12   5  -9          3.54        -47.86        47.86 o                         
  13   5  -9        405.84        542.23        71.92 o                         
  14   5  -9         95.92         49.14        59.62 o                         
  15   5  -9        111.49        159.98        65.53 o                         
  16   5  -9         52.55        -21.78        62.59 o                         
   1   6  -9        253.09        464.32        53.90 o                         
   2   6  -9        153.86        245.31        47.50 o                         
   3   6  -9        145.63        138.34        46.82 o                         
   4   6  -9        353.74        308.00        58.98 o                         
   5   6  -9        955.07        911.00        75.03 o                         
   6   6  -9          9.16         17.82        49.48 o                         
   7   6  -9       1742.44       1727.98        96.37 o                         
   8   6  -9         71.83         48.02        49.90 o                         
   9   6  -9         12.98        -51.40        51.40 o                         
  10   6  -9        173.32          8.81        57.44 o                         
  11   6  -9       1083.50       1189.47        94.43 o                         
  12   6  -9         13.02        -20.07        59.47 o                         
  13   6  -9        178.01        152.09        66.86 o                         
  14   6  -9        126.97         98.14        73.98 o                         
   0   7  -9         20.73         65.92        78.13 o                         
   1   7  -9         66.82         -4.57        51.81 o                         
   2   7  -9        434.52        362.93        67.76 o                         
   3   7  -9       1465.78       1603.46       117.01 o                         
   4   7  -9         13.38         44.72        52.30 o                         
   5   7  -9         95.11        192.01        58.30 o                         
   6   7  -9         46.00         65.67        56.41 o                         
   7   7  -9        508.59        423.47        69.95 o                         
   8   7  -9        249.80        223.84        65.04 o                         
   9   7  -9        910.35        979.25        90.27 o                         
  10   7  -9          5.21         89.90        67.63 o                         
  11   7  -9         47.35        -39.72        65.89 o                         
  12   7  -9         34.28        -45.68        65.90 o                         
   1   8  -9        324.13        170.90       101.75 o                         
   2   8  -9          8.95         79.19        79.53 o                         
   3   8  -9        349.29        340.84        90.01 o                         
   4   8  -9        179.63        166.07        77.69 o                         
   5   8  -9        230.77        161.21        78.94 o                         
   6   8  -9        154.19         38.01        77.09 o                         
   7   8  -9        432.01        435.13        92.66 o                         
   8   8  -9        264.07        240.52        86.03 o                         
   9   8  -9         40.43         42.65        83.98 o                         
  10   8  -9         25.26        126.77        91.55 o                         
   0   9  -9        489.76        629.66       166.13 o                         
   1   9  -9         56.95         70.84        91.38 o                         
   2   9  -9         44.09          3.98        87.40 o                         
   3   9  -9        320.22        200.47        99.56 o                         
   4   9  -9         10.28         24.19        89.42 o                         
   5   9  -9         24.65         20.84        90.12 o                         
   0   0  -8      19600.30      21729.11       827.93 o                         
   2   0  -8          9.82         32.30        26.17 o                         
   4   0  -8       1944.23       2056.42        90.75 o                         
   6   0  -8       2997.85       2865.13       143.36 o                         
   8   0  -8        142.13        171.90        66.33 o                         
  10   0  -8         55.14         20.49        63.77 o                         
  12   0  -8         34.86          4.52        63.40 o                         
  14   0  -8         99.24         -5.50        74.29 o                         
  16   0  -8        758.30        712.59        72.20 o                         
  18   0  -8       2597.16       2679.42       148.64 o                         
  20   0  -8         48.48       -105.59       105.59 o                         
   1   1  -8         79.29         59.61        20.29 o                         
   2   1  -8       4782.12       4107.40        93.37 o                         
   3   1  -8         26.40         36.66        17.77 o                         
   4   1  -8        804.51        814.77        35.42 o                         
   5   1  -8         47.21         34.47        21.30 o                         
   6   1  -8         24.49         23.50        22.38 o                         
   7   1  -8          3.23         11.37        24.91 o                         
   8   1  -8        419.39        551.57        43.68 o                         
   9   1  -8         48.40         26.42        32.70 o                         
  10   1  -8       1041.20       1215.19        71.19 o                         
  11   1  -8        132.99         61.75        45.91 o                         
  12   1  -8        276.75        290.44        41.96 o                         
  13   1  -8         19.23         36.35        29.96 o                         
  14   1  -8       2275.22       2590.28        98.70 o                         
  15   1  -8          5.72          3.64        33.45 o                         
  16   1  -8        354.24        344.79        45.61 o                         
  17   1  -8         64.63         63.38        42.48 o                         
  18   1  -8         11.95        -36.61        44.86 o                         
  19   1  -8         65.74         15.81        50.22 o                         
   0   2  -8        679.93        469.20        42.01 o                         
   1   2  -8        190.81        204.39        24.87 o                         
   2   2  -8       1389.33       1275.90        41.53 o                         
   3   2  -8       1184.74       1121.39        40.20 o                         
   4   2  -8         11.04          4.09        18.84 o                         
   5   2  -8        734.02        671.24        32.43 o                         
   6   2  -8       5134.70       5218.82       130.13 o                         
   7   2  -8         77.17         36.17        21.20 o                         
   8   2  -8        552.87        771.60        49.05 o                         
   9   2  -8          5.36        -27.29        27.29 o                         
  10   2  -8        898.37        878.02        49.08 o                         
  11   2  -8         24.62         66.97        27.85 o                         
  12   2  -8       1213.88       1102.83        53.40 o                         
  13   2  -8         37.95        -30.42        30.42 o                         
  14   2  -8        206.29        208.65        39.59 o                         
  15   2  -8         73.56         12.42        37.67 o                         
  16   2  -8        160.99        131.59        44.33 o                         
  17   2  -8        146.38        196.51        47.77 o                         
  18   2  -8       1281.13       1449.57        91.31 o                         
  19   2  -8        222.70        214.52        59.49 o                         
   1   3  -8       2376.77       2208.85        66.31 o                         
   2   3  -8       1297.40       1450.42        52.24 o                         
   3   3  -8        157.66        118.54        24.29 o                         
   4   3  -8        152.50        220.38        26.45 o                         
   5   3  -8        508.94        548.87        32.86 o                         
   6   3  -8         22.58        -21.71        22.52 o                         
   7   3  -8         29.12        -22.49        22.49 o                         
   8   3  -8       1345.49       1398.56        52.24 o                         
   9   3  -8       1082.59       1151.53        50.37 o                         
  10   3  -8       3248.29       3412.23       117.01 o                         
  11   3  -8        641.56        568.86        44.12 o                         
  12   3  -8       1320.05       1522.85        82.59 o                         
  13   3  -8        341.20        371.43        45.86 o                         
  14   3  -8        528.35        612.97        61.40 o                         
  15   3  -8         45.89          4.81        41.92 o                         
  16   3  -8        148.87         88.74        47.33 o                         
  17   3  -8        133.06         82.64        53.45 o                         
  18   3  -8          2.38         36.16        57.17 o                         
  19   3  -8        233.06        195.35        64.82 o                         
   0   4  -8         22.04         27.81        38.25 o                         
   1   4  -8         80.61         96.98        28.70 o                         
   2   4  -8         19.80        -24.86        24.86 o                         
   3   4  -8       1123.71       1203.87        50.43 o                         
   4   4  -8         96.21         97.64        29.22 o                         
   5   4  -8        453.09        513.22        39.41 o                         
   6   4  -8       3140.06       3299.79        95.70 o                         
   7   4  -8       2235.96       2431.89        77.39 o                         
   8   4  -8         26.39          1.36        30.27 o                         
   9   4  -8       2425.07       2291.89        90.33 o                         
  10   4  -8       1141.76       1263.27        66.13 o                         
  11   4  -8         19.85        -33.31        36.02 o                         
  12   4  -8        316.14        469.26        53.46 o                         
  13   4  -8        304.12        113.98        60.58 o                         
  14   4  -8         37.02         43.51        68.06 o                         
  15   4  -8       2208.58       2241.86       117.90 o                         
  16   4  -8        159.37        242.43        62.41 o                         
  17   4  -8         39.17          5.59        57.97 o                         
  18   4  -8         98.81         32.77        60.58 o                         
   1   5  -8        919.52       1055.88        54.29 o                         
   2   5  -8        153.08         99.53        32.54 o                         
   3   5  -8       1806.04       2081.15        77.03 o                         
   4   5  -8        127.51        144.49        35.48 o                         
   5   5  -8        888.36       1254.15        59.46 o                         
   6   5  -8        315.74        323.52        41.54 o                         
   7   5  -8       1646.75       1816.33        86.86 o                         
   8   5  -8        417.46        603.08        56.44 o                         
   9   5  -8        353.11        340.03        50.91 o                         
  10   5  -8        210.67        167.51        45.95 o                         
  11   5  -8       3568.94       3772.71       143.92 o                         
  12   5  -8         14.00         45.55        55.56 o                         
  13   5  -8        882.05        851.92        85.42 o                         
  14   5  -8        231.82        259.76        67.47 o                         
  15   5  -8         25.16        -14.03        72.25 o                         
  16   5  -8         10.66          2.66        60.25 o                         
  17   5  -8         23.99        -30.96        61.60 o                         
   0   6  -8        931.69        974.39       102.26 o                         
   1   6  -8         45.07         17.46        36.87 o                         
   2   6  -8          8.89        -33.07        36.82 o                         
   3   6  -8       1939.51       1912.06        88.58 o                         
   4   6  -8          3.65        -40.01        40.01 o                         
   5   6  -8       1114.17       1244.63        78.97 o                         
   6   6  -8         89.49         94.90        47.19 o                         
   7   6  -8       2697.17       2642.40       120.47 o                         
   8   6  -8         37.29         55.34        50.55 o                         
   9   6  -8       1972.72       2145.53       108.00 o                         
  10   6  -8          0.43         52.82        50.76 o                         
  11   6  -8        285.67        465.87        68.44 o                         
  12   6  -8         41.73        -30.81        56.39 o                         
  13   6  -8         32.07         51.95        59.78 o                         
  14   6  -8         37.98         39.19        65.01 o                         
  15   6  -8        180.46        180.31        76.19 o                         
   1   7  -8        739.18        515.99        64.06 o                         
   2   7  -8         16.76        -19.64        44.79 o                         
   3   7  -8         13.96         58.75        48.92 o                         
   4   7  -8          4.88         -9.00        51.85 o                         
   5   7  -8       1723.61       2037.68       109.32 o                         
   6   7  -8         33.73         22.87        50.69 o                         
   7   7  -8        983.12       1108.91        85.09 o                         
   8   7  -8         84.48         49.01        57.25 o                         
   9   7  -8        134.27         73.08        60.46 o                         
  10   7  -8        601.27        685.24        80.53 o                         
  11   7  -8       1084.62       1261.19       101.47 o                         
  12   7  -8         53.79         -3.82        66.28 o                         
  13   7  -8        363.83        572.51        97.60 o                         
  14   7  -8        119.37        -14.41        75.60 o                         
   0   8  -8        341.08        213.49       111.94 o                         
   1   8  -8        503.60        307.86        78.50 o                         
   2   8  -8          9.19        -62.41        62.41 o                         
   3   8  -8        506.00        579.33        92.02 o                         
   4   8  -8         20.12         77.78        87.25 o                         
   5   8  -8        468.83        528.74        88.63 o                         
   6   8  -8       1067.61       1107.28       111.35 o                         
   7   8  -8        533.76        640.42        99.41 o                         
   8   8  -8          7.96         53.79        77.16 o                         
   9   8  -8        652.29        741.20       104.90 o                         
  10   8  -8         35.41         91.05        82.60 o                         
  11   8  -8         93.66         93.24        91.94 o                         
   1   9  -8        526.13        504.51       103.68 o                         
   2   9  -8        610.19        633.26       107.77 o                         
   3   9  -8         78.76        -30.97        77.10 o                         
   4   9  -8        110.73         39.39        86.16 o                         
   5   9  -8        277.06        185.75        94.51 o                         
   6   9  -8         78.77        -57.55        83.39 o                         
   7   9  -8        142.71         65.63        89.81 o                         
   8   9  -8         46.17         45.92        90.78 o                         
   2   0  -7       2008.13       1762.09        66.76 o                         
   4   0  -7       1116.23       1087.71        53.98 o                         
   6   0  -7        205.68        165.02        58.99 o                         
   8   0  -7       6443.09       6123.25       290.85 o                         
  10   0  -7       6989.62       5967.43       414.65 o                         
  12   0  -7         66.70        -10.61        35.71 o                         
  14   0  -7       2691.25       2555.32       128.12 o                         
  16   0  -7        601.78        579.19        68.72 o                         
  18   0  -7         24.97         61.28        73.25 o                         
  20   0  -7         57.09         27.20        70.94 o                         
   0   1  -7        296.34        281.21        31.39 o                         
   1   1  -7         53.07         24.91        17.58 o                         
   2   1  -7       1486.78       2064.38        54.62 o                         
   3   1  -7        231.45        220.81        22.03 o                         
   4   1  -7       4512.54       4530.59       110.69 o                         
   5   1  -7        333.67        462.03        29.35 o                         
   6   1  -7       4767.58       4784.75       134.24 o                         
   7   1  -7        691.26        578.57        36.83 o                         
   8   1  -7        147.41        147.50        27.07 o                         
   9   1  -7       1165.49       1096.92        54.22 o                         
  10   1  -7        709.44       1008.42        62.13 o                         
  11   1  -7         74.95         56.32        30.64 o                         
  12   1  -7        458.01        498.32        35.27 o                         
  13   1  -7        414.47        424.31        34.60 o                         
  14   1  -7       2099.57       2304.50        88.09 o                         
  15   1  -7         42.18         53.93        34.68 o                         
  16   1  -7        192.78        265.35        52.11 o                         
  17   1  -7        316.28        308.12        48.31 o                         
  18   1  -7       1330.86       1532.69        94.67 o                         
  19   1  -7         64.28         70.22        50.63 o                         
  20   1  -7          5.67         -4.73        50.06 o                         
   1   2  -7         53.52        107.00        20.71 o                         
   2   2  -7       6283.12       6770.47       144.84 o                         
   3   2  -7        555.99        249.31        23.00 o                         
   4   2  -7        316.57        255.31        22.46 o                         
   5   2  -7        274.83        320.35        25.61 o                         
   6   2  -7        532.74        518.71        29.37 o                         
   7   2  -7        259.57        140.99        24.94 o                         
   8   2  -7        225.18        162.08        24.83 o                         
   9   2  -7        495.32        534.50        32.82 o                         
  10   2  -7       3873.87       4153.77       115.17 o                         
  11   2  -7       2664.75       3175.85        91.66 o                         
  12   2  -7        664.16        688.80        43.23 o                         
  13   2  -7       1432.25       1526.55        65.74 o                         
  14   2  -7       1622.63       1836.55        81.67 o                         
  15   2  -7         48.63         63.50        39.79 o                         
  16   2  -7         85.00        -37.17        38.86 o                         
  17   2  -7        147.94        148.86        49.19 o                         
  18   2  -7          8.46        -48.24        48.24 o                         
  19   2  -7         85.81         38.13        54.40 o                         
  20   2  -7        553.46        524.23        70.96 o                         
   0   3  -7        190.64        134.38        36.17 o                         
   1   3  -7        486.21        408.13        30.85 o                         
   2   3  -7       4197.58       4366.52       109.39 o                         
   3   3  -7       2346.92       2617.12        71.14 o                         
   4   3  -7         15.13        -20.37        20.37 o                         
   5   3  -7       1202.32       1283.82        48.73 o                         
   6   3  -7       4074.40       3894.63        97.74 o                         
   7   3  -7       5024.61       5039.14       123.29 o                         
   8   3  -7        112.44        169.42        29.00 o                         
   9   3  -7        478.43        507.13        35.88 o                         
  10   3  -7        842.62       1176.06        51.21 o                         
  11   3  -7        720.52        811.36        49.36 o                         
  12   3  -7        464.81        444.88        43.09 o                         
  13   3  -7         79.50          6.61        35.48 o                         
  14   3  -7         28.41         21.67        39.39 o                         
  15   3  -7        481.97        736.29        61.27 o                         
  16   3  -7        281.53        236.33        63.79 o                         
  17   3  -7        300.85        444.83        64.69 o                         
  18   3  -7        859.43        772.04        77.82 o                         
  19   3  -7        177.22        120.63        60.41 o                         
   1   4  -7       8466.49       7962.03       179.59 o                         
   2   4  -7       1659.68       1508.88        56.17 o                         
   3   4  -7       3987.15       4411.02       117.72 o                         
   4   4  -7       1437.61       1429.28        55.75 o                         
   5   4  -7         13.86         -0.69        26.20 o                         
   6   4  -7          0.21         -3.65        24.55 o                         
   7   4  -7       3328.08       3557.26        98.62 o                         
   8   4  -7       1413.19       1433.56        58.75 o                         
   9   4  -7       1115.63       1293.49        67.99 o                         
  10   4  -7        195.81        137.69        38.36 o                         
  11   4  -7        986.41       1239.15        67.69 o                         
  12   4  -7        237.10        261.57        46.30 o                         
  13   4  -7        420.63        522.57        56.81 o                         
  14   4  -7        474.79        475.93        59.88 o                         
  15   4  -7        338.40        274.89        67.12 o                         
  16   4  -7        198.41        293.74        64.15 o                         
  17   4  -7        161.29        160.32        64.03 o                         
  18   4  -7         63.34        168.35        65.39 o                         
  19   4  -7        302.48        297.94        77.72 o                         
   0   5  -7       1375.85       1812.11        97.42 o                         
   1   5  -7         59.28         16.86        29.33 o                         
   2   5  -7         97.04         84.89        31.70 o                         
   3   5  -7       4876.89       5046.36       135.00 o                         
   4   5  -7        389.82        393.91        39.58 o                         
   5   5  -7       5328.61       5224.55       136.70 o                         
   6   5  -7        345.39        462.49        41.18 o                         
   7   5  -7       1921.52       2156.16        80.11 o                         
   8   5  -7        658.67        616.99        52.40 o                         
   9   5  -7        617.81        586.55        53.90 o                         
  10   5  -7         73.85         72.45        43.80 o                         
  11   5  -7         17.96         19.66        45.00 o                         
  12   5  -7        542.73        749.58        75.11 o                         
  13   5  -7         53.58         65.85        52.75 o                         
  14   5  -7        538.99        586.98        72.85 o                         
  15   5  -7       1124.14       1437.73       122.20 o                         
  16   5  -7        336.12        349.40        70.44 o                         
  17   5  -7         41.27         87.70        65.64 o                         
  18   5  -7         55.56         -9.09        65.75 o                         
   1   6  -7       4786.30       5175.13       141.80 o                         
   2   6  -7        356.36        381.07        44.30 o                         
   3   6  -7         54.93        -33.59        33.59 o                         
   4   6  -7        176.37        110.85        40.12 o                         
   5   6  -7       1414.69       1343.12        73.79 o                         
   6   6  -7        631.08        713.54        60.83 o                         
   7   6  -7        236.04        199.53        48.94 o                         
   8   6  -7        190.68        117.97        52.71 o                         
   9   6  -7         53.31         13.20        47.36 o                         
  10   6  -7        716.49        968.79        79.51 o                         
  11   6  -7       1822.28       2014.56       120.44 o                         
  12   6  -7         72.32        100.57        57.86 o                         
  13   6  -7        713.31       1009.28        90.67 o                         
  14   6  -7        131.18         42.41        67.91 o                         
  15   6  -7         62.28         34.15        68.91 o                         
  16   6  -7        131.67        120.73        87.92 o                         
   0   7  -7         16.42         40.28        62.19 o                         
   1   7  -7        144.38         95.94        46.97 o                         
   2   7  -7       1275.27       1515.23        86.43 o                         
   3   7  -7       2221.47       2495.32       115.91 o                         
   4   7  -7         62.17         12.09        46.99 o                         
   5   7  -7        333.63        275.24        58.41 o                         
   6   7  -7        631.91        510.96        70.15 o                         
   7   7  -7         74.64         49.43        58.92 o                         
   8   7  -7         18.86         53.65        52.94 o                         
   9   7  -7       1826.93       1805.48       114.16 o                         
  10   7  -7         94.19        139.42        72.66 o                         
  11   7  -7         35.57         54.68        67.07 o                         
  12   7  -7         66.71         43.49        62.64 o                         
  13   7  -7        491.32        537.58        95.26 o                         
  14   7  -7         10.44        -68.34       109.31 o                         
  15   7  -7        279.84        387.43       100.50 o                         
   1   8  -7        485.89        476.47        78.86 o                         
   2   8  -7        905.36        927.68        94.11 o                         
   3   8  -7         98.79         82.41        67.76 o                         
   4   8  -7          1.10        -28.07        61.68 o                         
   5   8  -7       1186.78       1452.72       130.84 o                         
   6   8  -7         88.05         53.78        66.21 o                         
   7   8  -7        817.61        937.37       101.22 o                         
   8   8  -7         54.23         37.08        74.01 o                         
   9   8  -7        164.85        143.76        77.53 o                         
  10   8  -7        241.79         79.61        80.65 o                         
  11   8  -7        177.90         36.98        80.09 o                         
  12   8  -7         47.92         46.03        82.69 o                         
   0   9  -7        463.94        623.97       173.41 o                         
   1   9  -7        346.75        419.12        87.33 o                         
   2   9  -7         72.12         58.61        75.40 o                         
   3   9  -7        299.21        302.75        89.92 o                         
   4   9  -7         61.21        -26.96        77.69 o                         
   5   9  -7          4.51        -27.32        79.46 o                         
   6   9  -7        631.03        556.77       106.17 o                         
   7   9  -7         52.04        139.23        99.12 o                         
   8   9  -7          4.74        -26.23        85.35 o                         
   9   9  -7        506.10        518.84       111.45 o                         
   1  10  -7         66.91         80.20        96.91 o                         
   2  10  -7        376.04        243.88       104.84 o                         
   3  10  -7          5.04         55.29        92.94 o                         
   4  10  -7        198.63        118.49        91.60 o                         
   0   0  -6      13529.71      11685.56       449.19 o                         
   2   0  -6         15.82          6.48        23.88 o                         
   4   0  -6        370.70        256.83        33.41 o                         
   6   0  -6      10427.23      11242.57       481.55 o                         
   8   0  -6       3261.37       4022.58       173.59 o                         
  10   0  -6         35.63        -24.93        36.33 o                         
  12   0  -6        189.40        297.08        36.89 o                         
  14   0  -6         60.32        -29.16        41.40 o                         
  16   0  -6       1812.90       2151.68       124.32 o                         
  18   0  -6       1365.36       1400.46       116.11 o                         
  20   0  -6          7.97          8.31        71.39 o                         
   1   1  -6        695.09        741.86        27.25 o                         
   2   1  -6       2878.65       2937.94        66.68 o                         
   3   1  -6       4013.44       4289.60       102.37 o                         
   4   1  -6       5375.35       5363.75       136.20 o                         
   5   1  -6         16.13         10.48        19.35 o                         
   6   1  -6        122.44        -13.55        21.70 o                         
   7   1  -6        367.09        560.49        34.41 o                         
   8   1  -6       4568.72       5354.87       147.98 o                         
   9   1  -6       1350.09       1839.39        66.18 o                         
  10   1  -6       1835.35       1671.05        64.58 o                         
  11   1  -6        122.16        159.97        26.44 o                         
  12   1  -6         20.35          3.24        22.21 o                         
  13   1  -6         51.99         70.93        26.28 o                         
  14   1  -6       1857.88       1769.34        70.33 o                         
  15   1  -6         33.08         15.77        34.01 o                         
  16   1  -6         41.05         35.55        38.05 o                         
  17   1  -6         48.00         12.54        40.20 o                         
  18   1  -6          9.79        -43.93        43.93 o                         
  19   1  -6         88.79         69.30        51.44 o                         
  20   1  -6        695.06        559.49        71.17 o                         
  21   1  -6         40.92         55.43        56.09 o                         
   0   2  -6       2354.34       1677.36        66.66 o                         
   1   2  -6        621.87        793.87        32.28 o                         
   2   2  -6       1692.90       1371.55        43.08 o                         
   3   2  -6       3435.28       3144.62        75.36 o                         
   4   2  -6       6242.40       5928.07       130.78 o                         
   5   2  -6       3756.91       2917.44        74.44 o                         
   6   2  -6        957.29        990.86        38.51 o                         
   7   2  -6        625.38        840.52        34.77 o                         
   8   2  -6        605.25        759.34        33.48 o                         
   9   2  -6        690.49        795.70        35.42 o                         
  10   2  -6        748.68        747.77        34.54 o                         
  11   2  -6        292.24        287.91        29.54 o                         
  12   2  -6       4192.49       4317.42       116.55 o                         
  13   2  -6       1159.26       1133.21        57.70 o                         
  14   2  -6        645.93        461.21        46.57 o                         
  15   2  -6        271.55        219.43        42.16 o                         
  16   2  -6         72.72         92.79        43.78 o                         
  17   2  -6         25.56        -48.87        48.87 o                         
  18   2  -6        140.99         88.72        53.67 o                         
  19   2  -6         52.23        -37.42        51.56 o                         
  20   2  -6         31.58        -24.16        56.67 o                         
   1   3  -6       5420.10       4634.81       110.10 o                         
   2   3  -6        399.69        515.75        32.58 o                         
   3   3  -6         52.43         49.77        22.58 o                         
   4   3  -6       1721.83       1898.36        57.02 o                         
   5   3  -6       1169.82       1301.05        44.74 o                         
   6   3  -6        308.86        302.19        27.06 o                         
   7   3  -6        267.57        213.77        26.74 o                         
   8   3  -6       5430.89       5013.20       143.86 o                         
   9   3  -6        213.79        168.14        26.57 o                         
  10   3  -6       1313.00       1425.19        52.99 o                         
  11   3  -6        936.99       1013.07        47.47 o                         
  12   3  -6         87.18         89.01        32.61 o                         
  13   3  -6         87.56         18.05        34.52 o                         
  14   3  -6         25.03         23.99        38.52 o                         
  15   3  -6        519.51        652.47        57.50 o                         
  16   3  -6        592.15        605.56        63.35 o                         
  17   3  -6        378.85        322.13        80.90 o                         
  18   3  -6         13.71        -14.11        52.52 o                         
  19   3  -6        739.86        791.55        79.92 o                         
  20   3  -6        303.68        382.55        71.03 o                         
   0   4  -6        422.31        436.39        49.53 o                         
   1   4  -6         24.29         -5.81        24.53 o                         
   2   4  -6         14.37          3.85        25.65 o                         
   3   4  -6       2002.96       2318.46        73.32 o                         
   4   4  -6       3282.70       2849.33        84.75 o                         
   5   4  -6         63.24         28.64        26.63 o                         
   6   4  -6        368.85        714.76        40.94 o                         
   7   4  -6         38.89         31.57        25.60 o                         
   8   4  -6        586.34        683.20        45.56 o                         
   9   4  -6       3824.02       3869.16       114.08 o                         
  10   4  -6        360.82        461.85        43.21 o                         
  11   4  -6        158.65        127.03        37.93 o                         
  12   4  -6        101.17        130.51        41.36 o                         
  13   4  -6         11.57         30.57        42.26 o                         
  14   4  -6        752.23        731.62        64.24 o                         
  15   4  -6       3732.13       4101.01       156.89 o                         
  16   4  -6          6.49         63.90        53.70 o                         
  17   4  -6          2.41        -30.08        55.59 o                         
  18   4  -6         82.49         94.14        63.34 o                         
  19   4  -6         15.93        -59.28        59.28 o                         
   1   5  -6       1621.29       1836.89        67.81 o                         
   2   5  -6        278.64        309.94        36.87 o                         
   3   5  -6        418.35        420.08        39.37 o                         
   4   5  -6        137.24         76.75        30.76 o                         
   5   5  -6       3045.74       3096.55        93.04 o                         
   6   5  -6        329.51        311.29        37.62 o                         
   7   5  -6        586.78        607.70        45.89 o                         
   8   5  -6        594.27        635.23        49.42 o                         
   9   5  -6        330.94        295.75        45.88 o                         
  10   5  -6        222.43        277.25        47.43 o                         
  11   5  -6        187.22        236.32        50.44 o                         
  12   5  -6        692.49       1027.02        78.35 o                         
  13   5  -6       1089.15       1180.38        85.98 o                         
  14   5  -6        209.25        123.61        56.05 o                         
  15   5  -6        157.57        137.36        60.09 o                         
  16   5  -6          8.76          8.54        58.99 o                         
  17   5  -6        728.59        767.76        88.55 o                         
  18   5  -6         20.14         50.46        67.79 o                         
   0   6  -6        556.32        570.68        69.95 o                         
   1   6  -6       1031.35       1108.51        57.57 o                         
   2   6  -6         52.90        -30.71        30.71 o                         
   3   6  -6       2734.94       2847.46        96.03 o                         
   4   6  -6        479.39        452.45        44.39 o                         
   5   6  -6         19.43         20.38        35.82 o                         
   6   6  -6         76.80        -29.78        39.75 o                         
   7   6  -6         26.85        -21.57        38.85 o                         
   8   6  -6        891.38       1334.79        75.85 o                         
   9   6  -6       1551.06       1952.11       102.65 o                         
  10   6  -6         30.85         81.93        52.71 o                         
  11   6  -6        647.52        888.82        79.26 o                         
  12   6  -6          5.27        -28.73        53.36 o                         
  13   6  -6        675.82        652.27        82.86 o                         
  14   6  -6         82.76         -9.27        64.92 o                         
  15   6  -6        440.42        535.97       118.21 o                         
  16   6  -6        159.18         34.45        68.22 o                         
  17   6  -6         35.08        -67.86        67.86 o                         
   1   7  -6       1726.71       1693.58        90.16 o                         
   2   7  -6        119.69         46.40        46.93 o                         
   3   7  -6        432.68        354.78        63.38 o                         
   4   7  -6         55.08         75.15        48.61 o                         
   5   7  -6       1507.73       2068.79       104.61 o                         
   6   7  -6        594.86        523.84        63.47 o                         
   7   7  -6        373.11        416.49        58.90 o                         
   8   7  -6         11.11         -0.81        50.40 o                         
   9   7  -6        183.07        137.23        59.72 o                         
  10   7  -6        425.37        630.18        77.26 o                         
  11   7  -6        487.52        466.09        77.60 o                         
  12   7  -6         48.81         25.92        65.94 o                         
  13   7  -6        685.11        870.75       101.65 o                         
  14   7  -6         28.26         47.60        76.64 o                         
  15   7  -6          1.60         12.64        83.34 o                         
   0   8  -6       1473.88       1344.49       208.69 o                         
   1   8  -6        299.89        370.89        72.40 o                         
   2   8  -6        989.79       1080.39        99.28 o                         
   3   8  -6        769.82        702.78        85.75 o                         
   4   8  -6        121.36         96.78        61.31 o                         
   5   8  -6        737.33        641.74        83.65 o                         
   6   8  -6        531.01        462.39        79.05 o                         
   7   8  -6        150.23        238.64        78.43 o                         
   8   8  -6         72.63         73.69        68.20 o                         
   9   8  -6        946.31       1074.50       114.44 o                         
  10   8  -6        201.08         61.87        91.05 o                         
  11   8  -6         11.86        -42.34        74.78 o                         
  12   8  -6         59.55         75.22        84.43 o                         
  13   8  -6        178.47        337.72       109.17 o                         
   1   9  -6        518.90        444.35        83.68 o                         
   2   9  -6         90.19         21.64        69.07 o                         
   3   9  -6         58.23        167.84        76.72 o                         
   4   9  -6        418.20        258.47       115.81 o                         
   5   9  -6        446.76        741.76       108.59 o                         
   6   9  -6          1.01         24.86        81.45 o                         
   7   9  -6        617.73        566.97       106.61 o                         
   8   9  -6        322.56        616.88       109.03 o                         
   9   9  -6         23.03        -44.83        86.09 o                         
  10   9  -6         42.31        -81.72        81.72 o                         
  11   9  -6         70.75         36.45       113.57 o                         
   0  10  -6        493.78        547.07       166.61 o                         
   1  10  -6        223.60        115.86        88.18 o                         
   2  10  -6         47.29         41.18        80.23 o                         
   3  10  -6        249.38        456.91       107.37 o                         
   4  10  -6        128.17         99.75        92.86 o                         
   5  10  -6         42.75         66.14        90.86 o                         
   6  10  -6        150.10        153.72        95.27 o                         
   2   0  -5       1848.08       1860.45        66.06 o                         
   4   0  -5      15290.84      14424.08       561.96 o                         
   6   0  -5       1381.29        902.84        81.27 o                         
   8   0  -5      38856.01      39962.20      1428.52 o                         
  10   0  -5       2910.55       2361.01       108.24 o                         
  12   0  -5        800.79        746.35        53.53 o                         
  14   0  -5         25.28         86.80        40.83 o                         
  16   0  -5       4683.02       4753.24       203.49 o                         
  18   0  -5        799.78        829.08       165.82 o                         
  20   0  -5         15.13        -10.40        73.69 o                         
   0   1  -5      13515.25      13450.83       352.41 o                         
   1   1  -5       2048.83       2734.78        59.90 o                         
   2   1  -5        726.25        506.62        22.89 o                         
   3   1  -5       1114.19       1247.62        41.48 o                         
   4   1  -5      11827.66      10086.42       244.89 o                         
   5   1  -5       3459.83       3838.60       103.40 o                         
   6   1  -5       9701.93       9816.59       245.12 o                         
   7   1  -5        306.06        302.55        28.30 o                         
   8   1  -5      10511.88      10582.24       263.44 o                         
   9   1  -5       4873.61       3939.29       107.57 o                         
  10   1  -5        564.59        552.78        27.14 o                         
  11   1  -5         32.19         49.88        21.46 o                         
  12   1  -5      11656.68      12401.13       283.67 o                         
  13   1  -5        379.65        428.90        34.17 o                         
  14   1  -5          5.49        -28.80        28.80 o                         
  15   1  -5         23.01         10.39        34.31 o                         
  16   1  -5         93.80         34.71        37.55 o                         
  17   1  -5          9.16        -28.14        38.84 o                         
  18   1  -5        111.40         76.57        49.25 o                         
  19   1  -5          6.70          2.67        49.77 o                         
  20   1  -5        217.30        264.74        60.29 o                         
  21   1  -5         40.35         82.20        59.30 o                         
   1   2  -5        527.65        972.47        34.20 o                         
   2   2  -5       1171.24       1885.82        51.98 o                         
   3   2  -5       1622.98       2308.01        57.81 o                         
   4   2  -5      17983.91      18856.39       383.30 o                         
   5   2  -5       5299.99       4203.79        96.04 o                         
   6   2  -5        159.48        225.44        21.85 o                         
   7   2  -5       1829.28       2001.39        60.15 o                         
   8   2  -5       3321.67       3614.68        89.35 o                         
   9   2  -5       4192.49       4383.40       110.62 o                         
  10   2  -5       1621.40       1873.37        59.39 o                         
  11   2  -5       1923.56       2400.98        74.32 o                         
  12   2  -5        343.93        367.67        33.21 o                         
  13   2  -5        516.50        775.12        45.59 o                         
  14   2  -5         21.92          9.97        33.60 o                         
  15   2  -5        426.15        453.95        49.19 o                         
  16   2  -5        568.41        709.84        57.16 o                         
  17   2  -5         35.11         -6.57        43.06 o                         
  18   2  -5        181.52        113.89        51.97 o                         
  19   2  -5         14.93          1.31        50.75 o                         
  20   2  -5        471.77        480.99        72.46 o                         
  21   2  -5         32.34         89.76        62.82 o                         
   0   3  -5      17274.12      15426.04       447.27 o                         
   1   3  -5       1995.38       2192.06        60.44 o                         
   2   3  -5        122.56         34.41        21.85 o                         
   3   3  -5       1728.55       2196.44        64.46 o                         
   4   3  -5        560.41        327.63        28.07 o                         
   5   3  -5        405.73        377.09        27.68 o                         
   6   3  -5        888.53        897.31        36.66 o                         
   7   3  -5        543.49        587.07        32.94 o                         
   8   3  -5        194.93        209.19        27.33 o                         
   9   3  -5       4619.37       4935.17       121.52 o                         
  10   3  -5          3.19         -5.36        24.78 o                         
  11   3  -5       2485.62       2516.25        80.01 o                         
  12   3  -5       1447.54       1734.44        69.40 o                         
  13   3  -5       5667.17       5554.43       159.25 o                         
  14   3  -5        143.33         82.44        40.50 o                         
  15   3  -5         21.56         25.23        41.93 o                         
  16   3  -5        140.25         49.88        46.42 o                         
  17   3  -5         15.32        -19.79        50.77 o                         
  18   3  -5        326.93        389.49        64.88 o                         
  19   3  -5        114.44        103.77        59.37 o                         
  20   3  -5          4.18         -9.52        56.62 o                         
   1   4  -5       1835.87       1749.67        62.09 o                         
   2   4  -5        435.08        472.33        34.87 o                         
   3   4  -5       1639.05       1518.89        56.16 o                         
   4   4  -5       2527.02       2132.89        69.38 o                         
   5   4  -5       3928.08       3497.99        94.96 o                         
   6   4  -5        503.30        430.19        34.80 o                         
   7   4  -5       4984.25       4969.84       137.00 o                         
   8   4  -5        301.11        240.35        32.13 o                         
   9   4  -5       2684.54       2788.05        87.40 o                         
  10   4  -5         62.29         69.03        32.80 o                         
  11   4  -5       1735.89       2066.64        81.84 o                         
  12   4  -5        214.26        247.01        38.71 o                         
  13   4  -5        340.52        265.83        49.78 o                         
  14   4  -5         26.22          1.55        42.55 o                         
  15   4  -5          3.75        -19.77        47.21 o                         
  16   4  -5        719.51        854.72        75.05 o                         
  17   4  -5       2947.21       3055.16       142.30 o                         
  18   4  -5         17.21         28.82        58.16 o                         
  19   4  -5        262.92        326.06        69.76 o                         
  20   4  -5        325.47        394.85        81.13 o                         
   0   5  -5        963.88        989.56        68.68 o                         
   1   5  -5       5999.58       5867.66       150.90 o                         
   2   5  -5         23.09          9.30        28.04 o                         
   3   5  -5       4739.39       4164.22       116.06 o                         
   4   5  -5       1145.79        974.54        50.80 o                         
   5   5  -5          5.33         15.51        30.10 o                         
   6   5  -5        726.40        725.40        48.03 o                         
   7   5  -5       1729.17       1832.12        77.83 o                         
   8   5  -5          7.16        -16.69        31.98 o                         
   9   5  -5         65.24         61.45        39.83 o                         
  10   5  -5        868.92        831.57        72.01 o                         
  11   5  -5        174.47        151.16        41.08 o                         
  12   5  -5         17.03          8.90        46.09 o                         
  13   5  -5       1430.79       1361.51        92.46 o                         
  14   5  -5        103.70         70.40        55.69 o                         
  15   5  -5        911.69        933.95        85.25 o                         
  16   5  -5        233.97        167.69        68.82 o                         
  17   5  -5         90.45         13.90        63.46 o                         
  18   5  -5        184.15         38.66        68.36 o                         
  19   5  -5        144.01        119.81        75.44 o                         
   1   6  -5       3527.17       3889.56       132.16 o                         
   2   6  -5       1107.47       1201.29        60.06 o                         
   3   6  -5       1011.24       1148.77        58.12 o                         
   4   6  -5       1094.18       1260.75        64.56 o                         
   5   6  -5        650.75        486.41        53.57 o                         
   6   6  -5        196.54        101.96        38.47 o                         
   7   6  -5         31.84         35.99        42.38 o                         
   8   6  -5        177.25        169.57        45.84 o                         
   9   6  -5        282.70        340.02        60.28 o                         
  10   6  -5       1399.07       1267.11        83.61 o                         
  11   6  -5        419.45        427.41        66.08 o                         
  12   6  -5         88.68         80.75        58.68 o                         
  13   6  -5        892.40       1047.37        92.53 o                         
  14   6  -5        320.97        380.73        92.90 o                         
  15   6  -5         12.93         47.10        60.90 o                         
  16   6  -5        100.93        261.67        73.69 o                         
  17   6  -5       1208.12       1038.02       109.44 o                         
  18   6  -5         97.90         55.58        84.34 o                         
   0   7  -5       1327.60       1526.87       120.65 o                         
   1   7  -5         40.86          9.61        36.16 o                         
   2   7  -5         21.74         24.65        41.73 o                         
   3   7  -5       3449.95       3673.95       133.49 o                         
   4   7  -5        426.20        351.47        55.30 o                         
   5   7  -5         40.50         30.17        45.54 o                         
   6   7  -5       1622.76       1736.49        92.36 o                         
   7   7  -5         33.55         25.59        47.00 o                         
   8   7  -5        405.99        270.14        70.15 o                         
   9   7  -5        457.79        451.71        68.98 o                         
  10   7  -5        484.73        447.30        72.62 o                         
  11   7  -5          2.96        -53.27        53.27 o                         
  12   7  -5        149.21        282.00        77.79 o                         
  13   7  -5        907.37        859.33       105.21 o                         
  14   7  -5        353.72        172.88        89.98 o                         
  15   7  -5        952.45       1161.32       144.21 o                         
  16   7  -5         27.35         57.40        94.00 o                         
   1   8  -5        861.47        706.47        85.60 o                         
   2   8  -5         37.81         84.57        63.29 o                         
   3   8  -5         74.03         42.83        61.21 o                         
   4   8  -5         40.24         17.72        58.80 o                         
   5   8  -5        322.38        328.36        77.41 o                         
   6   8  -5         41.36        -53.78        53.78 o                         
   7   8  -5        978.16       1086.63       102.09 o                         
   8   8  -5        171.83        -13.91        64.62 o                         
   9   8  -5        343.34        274.25        82.44 o                         
  10   8  -5        104.88         36.31        82.74 o                         
  11   8  -5        882.47        889.92       121.90 o                         
  12   8  -5        136.78        149.37        92.50 o                         
  13   8  -5         50.93         44.33        92.20 o                         
  14   8  -5         24.86         34.60        93.38 o                         
   0   9  -5        382.53        397.71       114.31 o                         
   1   9  -5         10.18         -8.78        65.31 o                         
   2   9  -5         50.12        -16.83        66.34 o                         
   3   9  -5        496.90        555.52        85.27 o                         
   4   9  -5        250.65        219.50        79.51 o                         
   5   9  -5        319.55        365.82        89.89 o                         
   6   9  -5        116.89         72.13       104.62 o                         
   7   9  -5        549.45        477.45       100.96 o                         
   8   9  -5         35.42         96.89        85.01 o                         
   9   9  -5        633.62        831.48       118.88 o                         
  10   9  -5         33.94        -82.06        82.58 o                         
  11   9  -5          3.53        168.25        93.72 o                         
  12   9  -5        300.69        309.20       227.27 o                         
   1  10  -5        232.25        196.73        89.15 o                         
   2  10  -5        115.20         56.26        79.28 o                         
   3  10  -5        253.56        319.25        93.99 o                         
   4  10  -5        312.32        118.19        89.79 o                         
   5  10  -5        156.54        197.48        90.08 o                         
   6  10  -5          1.90        -53.57        85.53 o                         
   7  10  -5        143.66        241.42       103.62 o                         
   8  10  -5        605.45        437.40       142.26 o                         
   0   0  -4      66568.66      66987.73      2356.54 o                         
   2   0  -4       2738.21       3428.81       109.01 o                         
   4   0  -4       3382.70       2144.25       103.12 o                         
   6   0  -4      41727.48      46788.22      1509.95 o                         
   8   0  -4        379.58        545.18        46.64 o                         
  10   0  -4         29.89          9.61        26.55 o                         
  12   0  -4       2620.34       2738.47       119.56 o                         
  14   0  -4        454.25        617.66        62.68 o                         
  16   0  -4       1137.70       1668.82       105.97 o                         
  18   0  -4        528.57        573.43        87.86 o                         
  20   0  -4         92.57         30.88        72.60 o                         
  22   0  -4          4.53         61.87        86.29 o                         
   1   1  -4        873.87       1118.25        29.32 o                         
   2   1  -4       2687.73       2527.40        57.62 o                         
   3   1  -4      14215.74      13867.98       308.33 o                         
   4   1  -4      13291.40      12641.97       284.00 o                         
   5   1  -4       1154.54       1001.88        37.32 o                         
   6   1  -4        347.21        327.92        25.79 o                         
   7   1  -4       2101.83       2358.64        88.55 o                         
   8   1  -4       3456.01       3887.27        94.46 o                         
   9   1  -4       1579.67       1625.39        47.82 o                         
  10   1  -4       4543.44       5285.10       127.44 o                         
  11   1  -4       1184.96       1473.68        51.02 o                         
  12   1  -4          3.02        -23.46        23.46 o                         
  13   1  -4        144.67        154.63        29.74 o                         
  14   1  -4        966.55        963.30        51.62 o                         
  15   1  -4          3.61          1.99        33.17 o                         
  16   1  -4       1217.96       1241.47        67.22 o                         
  17   1  -4         56.39        112.32        42.34 o                         
  18   1  -4        261.74        222.10        51.83 o                         
  19   1  -4         90.06         61.27        51.50 o                         
  20   1  -4        530.57        562.62        68.83 o                         
  21   1  -4         26.71        -20.49        56.85 o                         
  22   1  -4        116.57        174.55        68.30 o                         
   0   2  -4      18459.69      17185.07       475.72 o                         
   1   2  -4        331.45        223.50        20.45 o                         
   2   2  -4       1178.62       1701.55        45.45 o                         
   3   2  -4       9393.94       8855.18       184.79 o                         
   4   2  -4       1425.49       1341.75        39.12 o                         
   5   2  -4       2277.56       2315.20        54.98 o                         
   6   2  -4       6799.56       6678.59       152.07 o                         
   7   2  -4        203.90         57.31        19.29 o                         
   8   2  -4       1089.47        930.17        36.36 o                         
   9   2  -4        116.04         92.06        21.65 o                         
  10   2  -4        893.70        894.02        41.48 o                         
  11   2  -4        545.20        462.79        33.68 o                         
  12   2  -4       8377.23       8488.46       206.47 o                         
  13   2  -4       1367.11       1419.07        59.72 o                         
  14   2  -4         27.08         17.14        33.48 o                         
  15   2  -4         46.12          5.57        40.49 o                         
  16   2  -4         76.03         36.97        39.13 o                         
  17   2  -4         25.15        -39.90        42.19 o                         
  18   2  -4        234.38        135.91        51.31 o                         
  19   2  -4          8.38         -2.11        51.42 o                         
  20   2  -4        126.42         56.12        56.50 o                         
  21   2  -4        601.75        721.17        82.29 o                         
   1   3  -4        810.20        753.84        35.25 o                         
   2   3  -4        318.05        322.52        27.58 o                         
   3   3  -4       7360.17       6701.22       157.57 o                         
   4   3  -4       5954.30       7138.80       160.60 o                         
   5   3  -4       2895.08       2450.84        65.32 o                         
   6   3  -4       4850.29       5067.80       117.58 o                         
   7   3  -4       2231.25       2523.29        70.38 o                         
   8   3  -4       3006.65       3274.87        86.20 o                         
   9   3  -4         55.29         23.85        24.86 o                         
  10   3  -4       2505.44       2564.74        79.17 o                         
  11   3  -4       1144.87       1212.03        51.94 o                         
  12   3  -4        430.49        385.22        39.73 o                         
  13   3  -4        140.19        201.26        37.83 o                         
  14   3  -4         26.06         33.85        35.38 o                         
  15   3  -4        602.28        620.70        58.38 o                         
  16   3  -4       1986.06       2107.39       102.00 o                         
  17   3  -4       1281.87       1564.10        91.83 o                         
  18   3  -4         65.00         47.68        52.79 o                         
  19   3  -4        292.68        386.89        67.17 o                         
  20   3  -4        149.86        124.69        67.24 o                         
  21   3  -4         53.37         62.98        68.73 o                         
   0   4  -4       1219.72       1525.51        82.42 o                         
   1   4  -4       7306.61       7946.30       194.95 o                         
   2   4  -4        462.51        520.06        36.04 o                         
   3   4  -4       4400.15       4727.42       122.14 o                         
   4   4  -4        374.38        438.59        34.90 o                         
   5   4  -4       1104.99       1244.37        50.98 o                         
   6   4  -4       4470.86       3693.18       131.19 o                         
   7   4  -4        191.98         98.68        29.57 o                         
   8   4  -4         79.08          7.28        29.19 o                         
   9   4  -4       3999.21       4328.31       131.65 o                         
  10   4  -4        163.50        161.39        35.70 o                         
  11   4  -4         95.26         86.24        35.56 o                         
  12   4  -4        497.53        446.62        43.18 o                         
  13   4  -4        217.91        369.21        44.60 o                         
  14   4  -4       1307.32       1335.71        76.82 o                         
  15   4  -4       2993.58       2853.73       125.74 o                         
  16   4  -4          5.23         63.06        52.35 o                         
  17   4  -4        133.76        132.93        55.87 o                         
  18   4  -4        219.04         89.92        64.04 o                         
  19   4  -4         42.58        136.57        71.33 o                         
  20   4  -4         97.14         12.11        73.61 o                         
   1   5  -4       1881.54       1775.27        66.93 o                         
   2   5  -4       3351.66       3021.75       103.82 o                         
   3   5  -4        298.73        461.85        38.47 o                         
   4   5  -4        717.35        941.32        50.59 o                         
   5   5  -4       4413.77       4337.64       132.69 o                         
   6   5  -4        346.19        280.96        38.97 o                         
   7   5  -4        897.91        877.90        51.79 o                         
   8   5  -4         12.63        -32.09        32.09 o                         
   9   5  -4        335.75        362.58        50.95 o                         
  10   5  -4       2336.73       2765.77       105.80 o                         
  11   5  -4        466.66        420.45        50.28 o                         
  12   5  -4         93.88         90.84        44.95 o                         
  13   5  -4       2092.60       2341.67       114.45 o                         
  14   5  -4         21.28        135.02        57.20 o                         
  15   5  -4        142.06         70.60        56.34 o                         
  16   5  -4         21.54        -55.54        55.54 o                         
  17   5  -4       1521.30       1924.92       119.44 o                         
  18   5  -4         18.26        -27.48        62.13 o                         
  19   5  -4        185.59         96.80        81.05 o                         
   0   6  -4        106.23        122.89        45.34 o                         
   1   6  -4       2115.83       2397.72        85.37 o                         
   2   6  -4        251.88        326.04        39.02 o                         
   3   6  -4       3936.46       3734.47       116.41 o                         
   4   6  -4         97.81         56.08        33.59 o                         
   5   6  -4         24.46        -32.57        32.57 o                         
   6   6  -4        778.30        947.42        60.04 o                         
   7   6  -4        289.56        315.95        47.17 o                         
   8   6  -4         28.34        -38.19        38.19 o                         
   9   6  -4        670.64       1019.39        67.97 o                         
  10   6  -4        468.03        543.60        58.98 o                         
  11   6  -4        819.52       1067.35        81.74 o                         
  12   6  -4        187.53        214.80        58.64 o                         
  13   6  -4        342.75        211.37        63.22 o                         
  14   6  -4         11.58         10.08        57.71 o                         
  15   6  -4        912.35        836.13        88.05 o                         
  16   6  -4        409.78        333.34        81.86 o                         
  17   6  -4        137.69         58.13        77.20 o                         
  18   6  -4          1.70         29.19        77.73 o                         
   1   7  -4       2747.64       3146.46       110.44 o                         
   2   7  -4         82.22         46.69        38.26 o                         
   3   7  -4         63.27        -33.67        38.27 o                         
   4   7  -4         36.30         45.74        43.45 o                         
   5   7  -4        820.12        837.26        70.29 o                         
   6   7  -4       1216.12       1589.55        89.28 o                         
   7   7  -4        501.65        862.59        70.20 o                         
   8   7  -4        109.47        155.76        55.16 o                         
   9   7  -4          9.26        -49.88        49.88 o                         
  10   7  -4         29.83        -13.95        54.12 o                         
  11   7  -4       1564.76       2117.11       129.31 o                         
  12   7  -4        444.18        535.48        87.75 o                         
  13   7  -4        355.21        420.61        85.15 o                         
  14   7  -4         40.32         -8.09        77.28 o                         
  15   7  -4         18.94         -8.84        87.55 o                         
  16   7  -4        126.90         11.24        91.07 o                         
  17   7  -4         74.76        102.46       102.69 o                         
   0   8  -4       1139.06       1045.56       134.93 o                         
   1   8  -4        145.52         82.96        60.32 o                         
   2   8  -4        965.49       1113.44        96.26 o                         
   3   8  -4        919.05       1262.13       103.48 o                         
   4   8  -4        257.76        264.54        69.47 o                         
   5   8  -4       2062.31       2098.26       130.36 o                         
   6   8  -4        515.04        700.35        84.91 o                         
   7   8  -4        884.25       1108.71       111.90 o                         
   8   8  -4        138.28        211.06        75.02 o                         
   9   8  -4        376.38        216.20        90.14 o                         
  10   8  -4        229.36        126.29        91.26 o                         
  11   8  -4         19.09         -0.81        84.21 o                         
  12   8  -4        166.64        234.71        97.28 o                         
  13   8  -4         82.48        217.84       105.03 o                         
  14   8  -4         65.75         86.84        94.21 o                         
  15   8  -4        504.99        401.90       128.79 o                         
   1   9  -4        946.70        996.65       102.40 o                         
   2   9  -4        507.41        503.67        83.39 o                         
   3   9  -4         33.31        -17.31        67.66 o                         
   4   9  -4        183.68        141.97        73.99 o                         
   5   9  -4        192.71        158.96        74.34 o                         
   6   9  -4          3.79        -31.78        74.33 o                         
   7   9  -4        557.82        408.97        93.32 o                         
   8   9  -4        315.17        663.15       107.39 o                         
   9   9  -4         32.68        -46.32        80.98 o                         
  10   9  -4         66.49        -25.09        83.90 o                         
  11   9  -4        363.54        195.78       101.80 o                         
  12   9  -4        131.67        120.06        98.48 o                         
   0  10  -4        169.01        133.22       120.86 o                         
   1  10  -4        152.48        365.85        95.00 o                         
   2  10  -4         97.87         59.92        89.14 o                         
   3  10  -4        152.64        126.72       100.87 o                         
   4  10  -4         85.55        131.96        82.78 o                         
   5  10  -4        288.53        263.30        94.18 o                         
   6  10  -4        372.07        412.14       101.24 o                         
   7  10  -4         71.06         45.31        87.67 o                         
   8  10  -4         95.24         75.52       105.05 o                         
   9  10  -4         39.09        -36.73       104.81 o                         
   2   0  -3      12880.02      11485.28       334.47 o                         
   4   0  -3      27125.89      28794.41       895.82 o                         
   6   0  -3        104.04         43.58        26.58 o                         
   8   0  -3       3350.67       2890.37        98.69 o                         
  10   0  -3      12662.74      10550.76       354.62 o                         
  12   0  -3         75.00        145.58        39.89 o                         
  14   0  -3       2543.35       2371.36       109.41 o                         
  16   0  -3        755.76        766.58        77.21 o                         
  18   0  -3          1.98         54.99        61.72 o                         
  20   0  -3         14.01        -70.53        70.53 o                         
  22   0  -3        990.18       1338.76       156.39 o                         
   0   1  -3      31174.79      29859.88       728.35 o                         
   1   1  -3       8672.64       9335.02       168.94 o                         
   2   1  -3        935.81       1211.38        33.54 o                         
   3   1  -3        671.86        536.02        21.99 o                         
   4   1  -3       2039.12       1958.86        50.20 o                         
   5   1  -3        887.48        937.31        31.45 o                         
   6   1  -3      21358.95      18980.24       380.77 o                         
   7   1  -3       4058.42       3606.71        77.32 o                         
   8   1  -3         38.80         15.51        17.99 o                         
   9   1  -3         88.05          0.94        20.06 o                         
  10   1  -3       1718.14       1953.95        62.18 o                         
  11   1  -3        139.04        236.02        28.63 o                         
  12   1  -3       1728.81       1808.94        64.51 o                         
  13   1  -3        922.98        929.52        50.32 o                         
  14   1  -3       1888.13       2424.12        81.67 o                         
  15   1  -3        304.27        228.42        37.93 o                         
  16   1  -3        252.29        295.34        45.01 o                         
  17   1  -3        157.48        148.48        43.72 o                         
  18   1  -3        905.88        898.06        69.93 o                         
  19   1  -3         11.76        -28.69        44.68 o                         
  20   1  -3         52.86         70.67        57.07 o                         
  21   1  -3          5.08        -56.29        56.29 o                         
  22   1  -3         92.68        174.82        74.20 o                         
   1   2  -3       1964.38       1697.42        42.89 o                         
   2   2  -3      13310.87      12324.59       256.42 o                         
   3   2  -3        891.43        829.15        28.67 o                         
   4   2  -3       1483.58       1746.92        46.04 o                         
   5   2  -3        747.08        944.12        31.46 o                         
   6   2  -3        548.15        459.49        24.71 o                         
   7   2  -3       4113.24       3400.19        80.25 o                         
   8   2  -3        419.80        400.62        26.91 o                         
   9   2  -3       1076.40       1020.83        41.48 o                         
  10   2  -3       3211.91       3348.43        92.90 o                         
  11   2  -3       8052.93       8333.50       210.58 o                         
  12   2  -3         32.82         32.47        28.73 o                         
  13   2  -3        383.53        407.73        39.97 o                         
  14   2  -3       1759.08       1637.28        66.78 o                         
  15   2  -3          4.66        -19.89        33.29 o                         
  16   2  -3         52.09         28.85        38.99 o                         
  17   2  -3        521.07        567.73        59.74 o                         
  18   2  -3         30.30        -45.21        45.21 o                         
  19   2  -3        266.20        230.95        55.69 o                         
  20   2  -3        835.96        776.17        81.18 o                         
  21   2  -3         56.22        -11.07        59.51 o                         
  22   2  -3        511.06        414.41        87.34 o                         
   0   3  -3       1176.72       1355.94        69.62 o                         
   1   3  -3        242.01        282.42        28.34 o                         
   2   3  -3       1626.22       1292.32        45.60 o                         
   3   3  -3       6092.71       5661.27       135.43 o                         
   4   3  -3         28.10         22.15        22.12 o                         
   5   3  -3        871.60       1169.80        42.53 o                         
   6   3  -3       6777.69       6289.27       136.15 o                         
   7   3  -3       5758.95       5231.26       118.07 o                         
   8   3  -3        322.32        348.63        30.34 o                         
   9   3  -3        290.66        193.68        28.10 o                         
  10   3  -3       2063.92       2055.97        72.90 o                         
  11   3  -3        489.56        527.06        42.43 o                         
  12   3  -3       1076.08        903.66        53.71 o                         
  13   3  -3        159.96        186.78        37.67 o                         
  14   3  -3         63.12          8.94        36.14 o                         
  15   3  -3        687.36        635.46        52.46 o                         
  16   3  -3        103.80         59.30        43.62 o                         
  17   3  -3        703.66        721.21        63.67 o                         
  18   3  -3       1542.39       1574.46        89.09 o                         
  19   3  -3        243.19        189.34        58.12 o                         
  20   3  -3          6.90        -50.97        57.84 o                         
  21   3  -3         54.54        -26.71        69.73 o                         
   1   4  -3       9022.52       7854.09       188.59 o                         
   2   4  -3       6454.14       5573.84       143.09 o                         
   3   4  -3        949.76        915.75        45.02 o                         
   4   4  -3       1788.19       1786.91        65.05 o                         
   5   4  -3         59.31         56.47        25.16 o                         
   6   4  -3        158.26        233.42        30.13 o                         
   7   4  -3       6349.35       5883.49       149.97 o                         
   8   4  -3        922.78       1133.60        57.86 o                         
   9   4  -3        713.60        806.53        50.60 o                         
  10   4  -3        330.51        455.14        42.80 o                         
  11   4  -3        489.57        554.73        44.73 o                         
  12   4  -3        151.55        133.15        36.49 o                         
  13   4  -3       1439.42       1615.82        76.12 o                         
  14   4  -3       1002.84       1319.64        70.23 o                         
  15   4  -3       1178.26        996.36        73.86 o                         
  16   4  -3        361.71        363.18        62.05 o                         
  17   4  -3        355.22        423.47        66.96 o                         
  18   4  -3        146.08        271.90        65.76 o                         
  19   4  -3         91.50         37.73        66.87 o                         
  20   4  -3        409.74        389.17        99.78 o                         
  21   4  -3         38.74        -77.18       182.53 o                         
   0   5  -3       1051.18       1150.37        75.28 o                         
   1   5  -3       2375.00       3136.69        96.45 o                         
   2   5  -3         46.26         89.87        29.60 o                         
   3   5  -3      10285.32      10266.72       251.15 o                         
   4   5  -3        884.27       1115.82        62.38 o                         
   5   5  -3       3330.04       3044.22        96.88 o                         
   6   5  -3         44.32         40.40        30.93 o                         
   7   5  -3        743.65        734.11        48.71 o                         
   8   5  -3         16.55         24.47        33.60 o                         
   9   5  -3        163.29         91.73        37.45 o                         
  10   5  -3        117.11        141.82        39.09 o                         
  11   5  -3         34.81         56.77        40.67 o                         
  12   5  -3        536.81        614.35        60.73 o                         
  13   5  -3         59.65          7.88        45.02 o                         
  14   5  -3         40.60        -14.43        48.82 o                         
  15   5  -3       2099.75       2320.98       126.46 o                         
  16   5  -3        565.89        771.71       103.99 o                         
  17   5  -3        189.57        307.24        66.66 o                         
  18   5  -3        150.59         89.80        73.00 o                         
  19   5  -3        979.32       1027.98       121.25 o                         
  20   5  -3         20.55        -45.90        91.92 o                         
   1   6  -3       7379.26       7475.16       208.35 o                         
   2   6  -3         30.43        -27.76        30.68 o                         
   3   6  -3         72.53        -15.20        32.57 o                         
   4   6  -3        113.28         27.21        33.78 o                         
   5   6  -3       1535.68       1378.42        72.98 o                         
   6   6  -3        228.60        144.08        40.73 o                         
   7   6  -3        913.59        830.14        58.64 o                         
   8   6  -3        366.70        300.96        48.64 o                         
   9   6  -3        217.80        283.15        47.64 o                         
  10   6  -3         41.93        -16.89        41.60 o                         
  11   6  -3       3188.39       3341.47       144.62 o                         
  12   6  -3          8.80         11.73        46.78 o                         
  13   6  -3        628.05        837.56        79.55 o                         
  14   6  -3        226.60        161.09        61.75 o                         
  15   6  -3        330.83        457.33        80.00 o                         
  16   6  -3         66.19         78.99        69.57 o                         
  17   6  -3        477.20        648.39       106.47 o                         
  18   6  -3          4.97        -80.84        80.84 o                         
   0   7  -3         94.19        109.01        53.88 o                         
   1   7  -3          3.82        -12.01        36.23 o                         
   2   7  -3       1535.35       1679.34        81.01 o                         
   3   7  -3       6717.07       6026.32       185.82 o                         
   4   7  -3        118.65         83.42        40.95 o                         
   5   7  -3        785.90        859.81        67.10 o                         
   6   7  -3        702.01        506.47        62.25 o                         
   7   7  -3        560.88        524.98        63.48 o                         
   8   7  -3         14.39        -45.97        45.97 o                         
   9   7  -3        962.71        638.08        71.95 o                         
  10   7  -3        130.50         61.68        56.00 o                         
  11   7  -3         24.69         86.75        59.82 o                         
  12   7  -3         97.87        -42.95        63.31 o                         
  13   7  -3        286.71        387.69        89.36 o                         
  14   7  -3         20.92        -77.52        77.52 o                         
  15   7  -3       1104.45       1228.02       139.20 o                         
  16   7  -3         52.48         42.71        88.14 o                         
  17   7  -3        289.61         55.96        92.67 o                         
   1   8  -3       1236.05       1186.74        98.77 o                         
   2   8  -3       2522.10       2550.72       146.89 o                         
   3   8  -3         60.45        122.59        62.87 o                         
   4   8  -3         78.57         90.47        59.15 o                         
   5   8  -3        634.20        629.04        81.23 o                         
   6   8  -3         22.67         18.84        62.39 o                         
   7   8  -3       1240.11       1502.42       117.27 o                         
   8   8  -3          2.85        -49.60        66.95 o                         
   9   8  -3         71.96         28.02        71.67 o                         
  10   8  -3        267.23         25.51       103.95 o                         
  11   8  -3        956.18       1022.00       131.60 o                         
  12   8  -3         14.63        -48.82        81.01 o                         
  13   8  -3        217.77        262.55        98.42 o                         
  14   8  -3        179.02        110.88        95.68 o                         
  15   8  -3         24.66        125.41       105.47 o                         
   0   9  -3        307.32         -2.29        90.22 o                         
   1   9  -3        276.24        434.98        80.28 o                         
   2   9  -3         81.30         86.78        67.98 o                         
   3   9  -3        436.28        542.66        88.02 o                         
   4   9  -3         28.74         20.73        70.75 o                         
   5   9  -3        116.84         74.93        72.28 o                         
   6   9  -3       1002.84       1070.80       110.40 o                         
   7   9  -3        140.34         -0.99        71.68 o                         
   8   9  -3          8.02         18.13        72.67 o                         
   9   9  -3        788.76       1042.06       117.17 o                         
  10   9  -3         85.18         -6.02        88.88 o                         
  11   9  -3        126.87        -10.20        88.77 o                         
  12   9  -3        150.54        113.09        98.65 o                         
  13   9  -3        113.47         51.56        95.50 o                         
   1  10  -3        121.21         50.04        82.35 o                         
   2  10  -3        613.35        784.83       112.45 o                         
   3  10  -3         13.47         74.82        83.18 o                         
   4  10  -3        146.99        285.37        92.22 o                         
   5  10  -3        385.03        535.37        96.73 o                         
   6  10  -3          0.24         42.68        77.40 o                         
   7  10  -3        244.07        375.40        96.38 o                         
   8  10  -3        167.65         30.95        99.84 o                         
   9  10  -3         23.57        167.38        96.76 o                         
   0  11  -3        103.25         -6.41       124.82 o                         
   1  11  -3        263.49        262.49       101.36 o                         
   2  11  -3         97.81        -46.50        88.25 o                         
   3  11  -3         89.92        -18.65       114.71 o                         
   0   0  -2      36335.79      36481.24      1227.93 o                         
   2   0  -2      19142.24      20398.99       587.99 o                         
   4   0  -2      30968.33      28023.21       836.89 o                         
   6   0  -2       9672.63      10284.00       280.38 o                         
   8   0  -2         25.76         22.37        29.88 o                         
  10   0  -2        863.30        919.93        60.42 o                         
  12   0  -2        908.05        911.91        65.25 o                         
  14   0  -2       2601.47       2487.63       113.26 o                         
  16   0  -2       3528.85       3982.84       172.52 o                         
  18   0  -2       3201.61       4153.81       205.91 o                         
  20   0  -2        211.95        284.09        85.39 o                         
  22   0  -2          8.65        -29.84       101.08 o                         
   1   1  -2       8951.22       9957.66       174.13 o                         
   2   1  -2      43695.38      43628.38       750.65 o                         
   3   1  -2        863.75        980.69        26.71 o                         
   4   1  -2        744.03        856.58        24.50 o                         
   5   1  -2       1365.50       1152.45        30.32 o                         
   6   1  -2         70.59        133.51        16.81 o                         
   7   1  -2         98.27        177.83        20.48 o                         
   8   1  -2        229.62        217.99        25.10 o                         
   9   1  -2        279.41        376.74        30.05 o                         
  10   1  -2       2735.59       2694.18        79.61 o                         
  11   1  -2        485.26        484.10        34.98 o                         
  12   1  -2         59.67         14.24        26.33 o                         
  13   1  -2         22.50         18.80        26.78 o                         
  14   1  -2       5213.20       5507.09       161.51 o                         
  15   1  -2         94.28         68.36        32.51 o                         
  16   1  -2          7.28        -16.32        34.22 o                         
  17   1  -2         24.67        -17.60        39.91 o                         
  18   1  -2        424.27        503.49        57.22 o                         
  19   1  -2        500.76        613.27        66.53 o                         
  20   1  -2       1199.86       1454.19        93.54 o                         
  21   1  -2         59.76         53.57        57.30 o                         
  22   1  -2        656.13        627.84        97.57 o                         
   0   2  -2      14292.70      15088.35       417.74 o                         
   1   2  -2      11346.29      11975.43       232.62 o                         
   2   2  -2       5889.59       5079.73       101.38 o                         
   3   2  -2       9249.55       8612.73       166.08 o                         
   4   2  -2       1965.60       2194.53        57.04 o                         
   5   2  -2      14416.71      12640.00       239.83 o                         
   6   2  -2      11053.20      10842.42       214.96 o                         
   7   2  -2         47.56         29.44        19.06 o                         
   8   2  -2        417.92        489.33        32.66 o                         
   9   2  -2        288.60        406.59        33.76 o                         
  10   2  -2       3956.48       4490.56       125.90 o                         
  11   2  -2        237.01        247.92        32.92 o                         
  12   2  -2       1007.74       1371.54        58.90 o                         
  13   2  -2        404.02        511.96        40.76 o                         
  14   2  -2        634.99        651.89        50.51 o                         
  15   2  -2       1214.69       1266.30        64.95 o                         
  16   2  -2        506.10        809.18        57.13 o                         
  17   2  -2         95.39         34.46        44.41 o                         
  18   2  -2       2852.04       3147.36       126.60 o                         
  19   2  -2        655.43        610.82        75.43 o                         
  20   2  -2          7.81        -10.51        53.68 o                         
  21   2  -2        148.91        163.87        65.29 o                         
  22   2  -2         19.35        -15.58        79.40 o                         
   1   3  -2      13939.59      13140.23       297.63 o                         
   2   3  -2       2034.48       2295.75        79.93 o                         
   3   3  -2        556.47        274.97        27.11 o                         
   4   3  -2       1397.42       1826.51        57.60 o                         
   5   3  -2       1431.95       2132.25        60.54 o                         
   6   3  -2       1935.28       2078.83        59.78 o                         
   7   3  -2        277.64        310.49        29.19 o                         
   8   3  -2       7440.50       7956.79       194.79 o                         
   9   3  -2       2723.14       2563.62        83.79 o                         
  10   3  -2       2871.92       2699.39        88.30 o                         
  11   3  -2       2311.48       2439.17        99.74 o                         
  12   3  -2        422.80        401.35        37.51 o                         
  13   3  -2        250.56        168.68        34.36 o                         
  14   3  -2       1870.09       1820.09        74.77 o                         
  15   3  -2        424.11        590.57        49.10 o                         
  16   3  -2        147.05        124.43        43.81 o                         
  17   3  -2         14.07        -23.92        44.25 o                         
  18   3  -2         18.47         42.69        47.19 o                         
  19   3  -2       1052.26       1085.20        86.66 o                         
  20   3  -2        210.30        378.34        78.80 o                         
  21   3  -2         33.70        101.74        79.26 o                         
   0   4  -2       1107.10        950.52        63.40 o                         
   1   4  -2         65.92         64.49        26.51 o                         
   2   4  -2        744.43        853.82        42.98 o                         
   3   4  -2      10036.88      10661.78       260.32 o                         
   4   4  -2       3658.37       3010.28        85.26 o                         
   5   4  -2         18.40         17.91        24.00 o                         
   6   4  -2        390.01        310.77        31.09 o                         
   7   4  -2       1745.59       1816.49        68.63 o                         
   8   4  -2        446.25        495.46        42.65 o                         
   9   4  -2       7930.94       8455.61       237.53 o                         
  10   4  -2       4140.86       4311.12       145.55 o                         
  11   4  -2         48.77         31.59        35.49 o                         
  12   4  -2        841.69       1067.06        60.21 o                         
  13   4  -2        976.74        970.08        60.02 o                         
  14   4  -2        173.92        169.81        43.10 o                         
  15   4  -2       6977.57       7468.71       268.81 o                         
  16   4  -2         90.89        138.11        52.35 o                         
  17   4  -2         47.73         67.64        54.53 o                         
  18   4  -2         81.97         22.31        58.08 o                         
  19   4  -2         85.87         15.87        77.86 o                         
  20   4  -2         25.22         -1.00        81.53 o                         
  21   4  -2         33.37         12.13       103.34 o                         
   1   5  -2       7460.71       7966.30       199.18 o                         
   2   5  -2         99.71         54.53        29.78 o                         
   3   5  -2       1736.93       1988.63        74.21 o                         
   4   5  -2         91.00         26.52        29.08 o                         
   5   5  -2       2037.14       2236.97        79.12 o                         
   6   5  -2        609.78        855.62        48.41 o                         
   7   5  -2       2293.08       2374.77        87.47 o                         
   8   5  -2       2991.64       2818.69       104.85 o                         
   9   5  -2        236.06        208.92        42.17 o                         
  10   5  -2         11.26        -21.51        37.49 o                         
  11   5  -2       7349.84       7582.68       219.63 o                         
  12   5  -2        239.13        396.98        48.36 o                         
  13   5  -2       3613.43       3305.29       136.47 o                         
  14   5  -2        402.70        246.86        55.85 o                         
  15   5  -2        136.41        229.70        57.69 o                         
  16   5  -2         28.48         57.21        55.93 o                         
  17   5  -2         11.18        -60.04        60.04 o                         
  18   5  -2        105.63         -7.19        78.79 o                         
  19   5  -2        102.02        -17.71        92.56 o                         
  20   5  -2        108.61        105.62        91.12 o                         
   0   6  -2        292.24        292.77        55.67 o                         
   1   6  -2         40.67         -3.35        30.49 o                         
   2   6  -2          5.16        -31.10        31.10 o                         
   3   6  -2       7366.90       6808.68       191.47 o                         
   4   6  -2       1223.58       1269.50        69.72 o                         
   5   6  -2        628.17        570.78        65.86 o                         
   6   6  -2       1570.44       1733.23        76.66 o                         
   7   6  -2       3531.69       4019.68       151.20 o                         
   8   6  -2        517.80        385.33        54.67 o                         
   9   6  -2       4206.81       5099.34       168.75 o                         
  10   6  -2         17.61        -41.59        41.83 o                         
  11   6  -2        311.91        399.62        60.62 o                         
  12   6  -2         14.36         37.24        47.29 o                         
  13   6  -2         41.67        -13.13        49.04 o                         
  14   6  -2        171.58         75.27        58.55 o                         
  15   6  -2        604.71        739.78        90.72 o                         
  16   6  -2        135.82        156.17        76.58 o                         
  17   6  -2        111.36        128.00        89.32 o                         
  18   6  -2         67.60         84.90        88.29 o                         
  19   6  -2        367.47        185.37       101.36 o                         
   1   7  -2        945.44       1225.98        73.29 o                         
   2   7  -2        241.67        214.56        46.56 o                         
   3   7  -2          4.02        -37.42        37.42 o                         
   4   7  -2          8.87        -24.02        37.79 o                         
   5   7  -2       3558.23       3878.73       148.83 o                         
   6   7  -2        237.83        260.89        51.43 o                         
   7   7  -2       3213.42       3070.87       134.83 o                         
   8   7  -2         68.90        104.10        54.38 o                         
   9   7  -2         95.89         27.18        53.18 o                         
  10   7  -2       1643.93       2012.64       122.73 o                         
  11   7  -2        980.92       1100.64        95.59 o                         
  12   7  -2         48.85         22.05        63.70 o                         
  13   7  -2        513.70        400.17        91.79 o                         
  14   7  -2         30.93        161.62       113.33 o                         
  15   7  -2        119.56         46.89        86.37 o                         
  16   7  -2         20.52         41.37        82.41 o                         
  17   7  -2         69.49        106.49        93.40 o                         
   0   8  -2       1563.17       1478.48       150.58 o                         
   1   8  -2       1175.15       1483.48       106.99 o                         
   2   8  -2         34.69         48.38        55.88 o                         
   3   8  -2       1437.69       1256.09        98.26 o                         
   4   8  -2        183.20         22.20        69.08 o                         
   5   8  -2        468.08        424.35        74.08 o                         
   6   8  -2       3123.76       3365.19       175.13 o                         
   7   8  -2        168.99        184.66        72.88 o                         
   8   8  -2        126.64         19.90        65.33 o                         
   9   8  -2       1525.36       1601.49       130.66 o                         
  10   8  -2          0.24         76.43        73.28 o                         
  11   8  -2        139.35        216.51        85.18 o                         
  12   8  -2         88.42        -37.63        79.18 o                         
  13   8  -2         48.94         90.69        88.74 o                         
  14   8  -2        208.45         95.64       102.91 o                         
  15   8  -2        133.77        170.29       107.55 o                         
   1   9  -2       1166.77       1170.48       105.38 o                         
   2   9  -2       1846.20       1645.27       127.56 o                         
   3   9  -2        349.42        481.18        86.35 o                         
   4   9  -2        112.07        130.33        72.48 o                         
   5   9  -2        459.41        332.65        95.34 o                         
   6   9  -2         73.38         -3.91        67.79 o                         
   7   9  -2        335.44        309.36        80.30 o                         
   8   9  -2         21.52        -50.25        71.66 o                         
   9   9  -2          5.09        -72.74        72.74 o                         
  10   9  -2        578.70        642.41       122.62 o                         
  11   9  -2         14.45          3.44        86.62 o                         
  12   9  -2         13.68        -83.67        83.67 o                         
  13   9  -2        261.18        263.03       108.80 o                         
   0  10  -2        530.74        544.79       142.81 o                         
   1  10  -2        377.31        596.51       102.63 o                         
   2  10  -2        164.06        298.05        91.91 o                         
   3  10  -2        209.32        285.71        92.90 o                         
   4  10  -2         98.37         -7.10        79.12 o                         
   5  10  -2         33.68         64.65        82.30 o                         
   6  10  -2        644.79        737.85       113.61 o                         
   7  10  -2         22.04         20.02        83.71 o                         
   8  10  -2        119.21        169.99        97.68 o                         
   9  10  -2         62.06        145.68        96.05 o                         
  10  10  -2         45.04         42.09        99.79 o                         
   1  11  -2         16.56          8.37        90.16 o                         
   2  11  -2        143.35        -28.60        89.10 o                         
   3  11  -2         33.28        116.22        92.08 o                         
   4  11  -2        859.60       1066.21       133.80 o                         
   2   0  -1      13379.35      12992.23       388.62 o                         
   4   0  -1         35.32         21.98        18.22 o                         
   6   0  -1       2622.25       2461.66        82.17 o                         
   8   0  -1       4538.32       3843.35       131.81 o                         
  10   0  -1        846.01        604.09        50.55 o                         
  12   0  -1        107.31        181.61        40.66 o                         
  14   0  -1       2901.84       3338.65       139.10 o                         
  16   0  -1       4970.49       4567.09       207.95 o                         
  18   0  -1        546.47        521.90        79.50 o                         
  20   0  -1         84.33        -20.46        80.30 o                         
  22   0  -1        321.96        241.95       104.80 o                         
   0   1  -1      33742.83      34395.02       936.67 o                         
   1   1  -1       2021.84       1828.95        37.69 o                         
   2   1  -1        470.08        581.23        16.51 o                         
   3   1  -1         25.77          3.83        11.84 o                         
   4   1  -1      11669.76      11540.07       205.09 o                         
   5   1  -1       5976.74       6709.93       124.93 o                         
   6   1  -1        660.19        642.63        26.08 o                         
   7   1  -1        471.86        541.98        27.96 o                         
   8   1  -1        326.12        266.25        25.13 o                         
   9   1  -1       3140.86       2888.16        77.95 o                         
  10   1  -1        233.84        252.68        27.24 o                         
  11   1  -1         74.06         34.80        24.55 o                         
  12   1  -1       6934.82       6987.41       169.62 o                         
  13   1  -1        162.61        118.63        30.12 o                         
  14   1  -1        429.15        523.44        42.06 o                         
  15   1  -1          3.08        -29.78        29.78 o                         
  16   1  -1        301.03         59.55        36.40 o                         
  17   1  -1         33.44         41.46        39.66 o                         
  18   1  -1        961.37        812.41        67.43 o                         
  19   1  -1          7.91        -46.75        46.75 o                         
  20   1  -1        112.47        139.77        55.28 o                         
  21   1  -1         74.27         39.01        68.66 o                         
  22   1  -1        321.30        426.36        88.00 o                         
   1   2  -1       8784.83       9271.32       199.08 o                         
   2   2  -1       1431.98       1292.87        35.95 o                         
   3   2  -1       5034.73       5375.40       110.50 o                         
   4   2  -1      29184.06      30738.18       587.98 o                         
   5   2  -1      20718.75      21743.97       412.61 o                         
   6   2  -1       2477.99       3152.76        77.18 o                         
   7   2  -1        711.56        697.24        35.52 o                         
   8   2  -1       2662.72       2079.66        65.01 o                         
   9   2  -1       1133.55       1225.75        47.81 o                         
  10   2  -1        950.91        772.12        41.33 o                         
  11   2  -1          6.83        -19.21        25.02 o                         
  12   2  -1        920.70        814.44        46.79 o                         
  13   2  -1       1107.91       1391.39        60.42 o                         
  14   2  -1        515.48        620.19        45.12 o                         
  15   2  -1        702.63        852.57        55.31 o                         
  16   2  -1        932.80       1087.10        63.46 o                         
  17   2  -1        355.11        220.46        50.54 o                         
  18   2  -1          9.14          1.42        49.59 o                         
  19   2  -1        167.59        135.94        56.35 o                         
  20   2  -1       1042.39        935.75        93.69 o                         
  21   2  -1        161.93         98.96        69.63 o                         
  22   2  -1        101.27         36.32        70.29 o                         
   0   3  -1       6984.46       5500.84       193.35 o                         
   1   3  -1        110.42         49.62        23.78 o                         
   2   3  -1       2597.88       2590.04        73.13 o                         
   3   3  -1       1864.45       1887.30        70.99 o                         
   4   3  -1        224.01        238.34        26.05 o                         
   5   3  -1        405.93        300.98        27.93 o                         
   6   3  -1       9122.76       8622.53       219.19 o                         
   7   3  -1       3449.33       2766.69        90.76 o                         
   8   3  -1        655.51        489.15        36.52 o                         
   9   3  -1       4625.36       3972.93       115.38 o                         
  10   3  -1          6.23          3.12        27.24 o                         
  11   3  -1       2263.89       2372.22        79.90 o                         
  12   3  -1        593.94        602.66        42.82 o                         
  13   3  -1        277.21        158.35        33.64 o                         
  14   3  -1        382.31        386.91        41.92 o                         
  15   3  -1        195.70        212.84        41.34 o                         
  16   3  -1        414.99        381.76        50.45 o                         
  17   3  -1        141.11        137.77        46.68 o                         
  18   3  -1        884.48       1112.00        83.91 o                         
  19   3  -1        174.47        188.21        60.24 o                         
  20   3  -1        380.98        406.79        81.55 o                         
  21   3  -1        180.33          2.60        75.82 o                         
  22   3  -1          7.66        198.22        94.95 o                         
   1   4  -1       9339.64       9141.64       225.18 o                         
   2   4  -1       1731.89       1687.25        60.31 o                         
   3   4  -1       3997.52       4213.13       138.31 o                         
   4   4  -1       3114.06       2498.20        75.18 o                         
   5   4  -1        100.25        284.62        36.11 o                         
   6   4  -1       6445.38       7018.59       195.71 o                         
   7   4  -1       4298.59       3285.41       109.64 o                         
   8   4  -1        236.95        327.91        39.67 o                         
   9   4  -1        358.72        495.13        43.12 o                         
  10   4  -1        210.07        237.02        36.28 o                         
  11   4  -1        124.86         45.97        30.99 o                         
  12   4  -1       1097.52       1495.17        75.33 o                         
  13   4  -1       1646.51       1569.98        71.24 o                         
  14   4  -1        936.34       1198.26        68.21 o                         
  15   4  -1         12.91          0.19        42.12 o                         
  16   4  -1         61.69        122.67        50.41 o                         
  17   4  -1        334.55         38.68        54.08 o                         
  18   4  -1          8.91        -62.04        63.32 o                         
  19   4  -1          4.89         46.18        79.20 o                         
  20   4  -1         47.08        120.30        86.23 o                         
  21   4  -1        192.13        172.44        92.44 o                         
   0   5  -1       2824.17       2971.74       155.52 o                         
   1   5  -1        718.36        522.08        41.54 o                         
   2   5  -1       3825.81       4078.28       159.82 o                         
   3   5  -1       3131.82       2647.10        90.24 o                         
   4   5  -1        506.73        384.65        35.05 o                         
   5   5  -1       1064.04       1029.62        53.27 o                         
   6   5  -1        135.46        201.58        34.92 o                         
   7   5  -1         51.07         42.64        34.29 o                         
   8   5  -1         68.69        -19.37        32.78 o                         
   9   5  -1       2364.92       2319.46        94.66 o                         
  10   5  -1        489.49        557.54        50.62 o                         
  11   5  -1        696.01        822.76        56.89 o                         
  12   5  -1        322.23        290.78        46.20 o                         
  13   5  -1       1161.58       1521.04        90.67 o                         
  14   5  -1         36.29         73.52        47.44 o                         
  15   5  -1        513.73        643.65        67.99 o                         
  16   5  -1         60.09        143.23        63.45 o                         
  17   5  -1        145.78         83.80        81.44 o                         
  18   5  -1        100.05        262.84        90.35 o                         
  19   5  -1         62.08        137.56        86.24 o                         
  20   5  -1          9.81        -93.18        93.18 o                         
   1   6  -1        177.09         77.43        33.71 o                         
   2   6  -1        362.04        349.81        44.74 o                         
   3   6  -1        206.09         30.73        35.07 o                         
   4   6  -1          7.64        -32.91        32.91 o                         
   5   6  -1       5293.89       5093.52       210.30 o                         
   6   6  -1        468.81        400.82        43.62 o                         
   7   6  -1       3762.16       3394.29       147.36 o                         
   8   6  -1         56.32         24.95        41.16 o                         
   9   6  -1         38.34         -4.46        39.20 o                         
  10   6  -1         55.73         21.50        44.79 o                         
  11   6  -1        982.45       1018.51        73.03 o                         
  12   6  -1         85.34         49.04        47.04 o                         
  13   6  -1        244.45        376.90        66.29 o                         
  14   6  -1        365.82        278.94        64.65 o                         
  15   6  -1          3.78        -33.63        62.49 o                         
  16   6  -1        149.81         23.66        74.85 o                         
  17   6  -1        744.57        739.28       135.19 o                         
  18   6  -1          0.67        -88.96        88.96 o                         
  19   6  -1        487.36        425.07       106.34 o                         
   0   7  -1         72.83        -51.18        51.18 o                         
   1   7  -1         89.15         82.30        41.04 o                         
   2   7  -1       1315.32       1461.40        83.40 o                         
   3   7  -1       3763.03       3878.59       167.11 o                         
   4   7  -1        302.40        340.90        54.95 o                         
   5   7  -1        242.63        392.56        52.81 o                         
   6   7  -1         50.03         62.41        44.82 o                         
   7   7  -1        332.65        143.68        49.88 o                         
   8   7  -1         47.54        -48.26        50.67 o                         
   9   7  -1       3458.10       3206.59       164.61 o                         
  10   7  -1         50.84         48.46        64.60 o                         
  11   7  -1         48.73          2.40        59.82 o                         
  12   7  -1         53.91        -69.97        69.97 o                         
  13   7  -1        510.42        682.77        97.25 o                         
  14   7  -1        274.24        202.24        82.02 o                         
  15   7  -1        400.34        275.52        90.47 o                         
  16   7  -1         16.12        -80.86        80.86 o                         
  17   7  -1        118.66        144.57        95.01 o                         
   1   8  -1        800.70        973.36        88.77 o                         
   2   8  -1          3.07         57.44        57.80 o                         
   3   8  -1        215.87        131.72        60.96 o                         
   4   8  -1        256.37        275.97        67.42 o                         
   5   8  -1       1058.76       1617.46       117.44 o                         
   6   8  -1        265.32        281.42        75.36 o                         
   7   8  -1        737.76        820.55       126.00 o                         
   8   8  -1        245.64         64.35        68.01 o                         
   9   8  -1         93.23        -64.63        64.63 o                         
  10   8  -1          5.35        -30.12        78.55 o                         
  11   8  -1       1024.78        868.23        98.64 o                         
  12   8  -1         65.03         71.47        74.12 o                         
  13   8  -1        529.36        349.56        93.80 o                         
  14   8  -1        160.08        112.16        94.55 o                         
  15   8  -1         24.64        -36.39        90.94 o                         
  16   8  -1        337.44        160.42       107.84 o                         
   0   9  -1       2040.46       2645.15       239.56 o                         
   1   9  -1        310.15        437.23        82.52 o                         
   2   9  -1          7.98         51.03        68.76 o                         
   3   9  -1        586.90        691.83        93.13 o                         
   4   9  -1         39.26         24.53        66.93 o                         
   5   9  -1         54.63        -54.33        66.98 o                         
   6   9  -1          8.14         31.73        69.00 o                         
   7   9  -1        954.08        754.46       101.11 o                         
   8   9  -1         53.83         99.70        78.87 o                         
   9   9  -1        726.29        863.68       123.33 o                         
  10   9  -1         58.07        -53.46        76.25 o                         
  11   9  -1        243.41        312.84        95.89 o                         
  12   9  -1        730.01        646.65       122.28 o                         
  13   9  -1         37.86         12.34        96.14 o                         
   1  10  -1        283.77        145.87        87.24 o                         
   2  10  -1        410.64        659.09       105.58 o                         
   3  10  -1        106.32         87.59        84.15 o                         
   4  10  -1        428.58        550.73       105.03 o                         
   5  10  -1        574.18        534.40       103.26 o                         
   6  10  -1          3.15        182.78        88.21 o                         
   7  10  -1         72.65        149.82        87.71 o                         
   8  10  -1        178.44         72.03        88.98 o                         
   9  10  -1         28.05        112.98        87.56 o                         
  10  10  -1         77.99        252.81       106.06 o                         
   0  11  -1        400.40        178.73       137.85 o                         
   1  11  -1        220.22        187.53        98.23 o                         
   2  11  -1        132.42         38.17        89.87 o                         
   3  11  -1        114.34         89.26        93.17 o                         
   4  11  -1        176.65        307.33       101.91 o                         
   5  11  -1         17.47       -127.52       127.52 o                         
   2   0   0          5.18          8.76         8.71 o                         
   4   0   0        268.40        304.42        22.15 o                         
   6   0   0       3373.69       2410.84        84.81 o                         
   8   0   0        199.98        208.43        36.50 o                         
  10   0   0        387.14        632.61        51.20 o                         
  12   0   0      14169.98      13663.54       424.29 o                         
  14   0   0        401.03        784.89        65.90 o                         
  16   0   0        446.26        573.30        68.37 o                         
  18   0   0       1083.98       1470.78       117.36 o                         
  20   0   0        602.11        720.04       117.19 o                         
  22   0   0        265.58        148.65       114.01 o                         
   1   1   0       3658.93       3678.95        79.88 o                         
   2   1   0        451.26        546.61        16.25 o                         
   3   1   0       1495.08       1869.75        49.36 o                         
   4   1   0     124310.12     116402.16      2070.15 o                         
   5   1   0      11125.65      12593.32       230.40 o                         
   6   1   0        838.72        845.46        30.56 o                         
   7   1   0       1331.79       1506.99        46.39 o                         
   8   1   0       6219.68       5660.17       130.41 o                         
   9   1   0        950.85        908.87        37.64 o                         
  10   1   0        568.15        912.46        39.13 o                         
  11   1   0        516.68        744.23        36.94 o                         
  12   1   0         21.66         28.32        25.59 o                         
  13   1   0        589.92        415.65        36.69 o                         
  14   1   0       2267.74       2806.19        91.25 o                         
  15   1   0          4.25        -32.32        32.32 o                         
  16   1   0       5743.32       5554.52       163.24 o                         
  17   1   0       1250.00       1437.45        74.92 o                         
  18   1   0        920.92       1259.62        80.20 o                         
  19   1   0         50.66         91.84        55.83 o                         
  20   1   0        609.15        793.04        91.90 o                         
  21   1   0         11.21        -28.16        61.80 o                         
  22   1   0          5.53        -65.80        65.80 o                         
   0   2   0      38300.80      35944.94      1271.75 o                         
   1   2   0      30845.56      30378.84       633.60 o                         
   2   2   0          4.06        -14.83        18.06 o                         
   3   2   0      23555.19      22243.45       434.11 o                         
   4   2   0       2088.46       2528.28        64.97 o                         
   5   2   0       1489.65       1617.55        49.30 o                         
   6   2   0      15908.90      18400.08       384.36 o                         
   7   2   0       3389.32       2654.78        70.02 o                         
   8   2   0          4.39        134.63        24.58 o                         
   9   2   0       4062.70       4348.40       124.57 o                         
  10   2   0         83.33         27.09        24.23 o                         
  11   2   0         61.11        108.47        27.24 o                         
  12   2   0       4469.09       4711.69       132.58 o                         
  13   2   0       1648.22       2131.73        76.48 o                         
  14   2   0        204.34        267.89        38.63 o                         
  15   2   0        143.62         84.11        36.94 o                         
  16   2   0         97.65         52.97        40.99 o                         
  17   2   0         30.18          3.85        41.82 o                         
  18   2   0       1493.07       1808.36        99.80 o                         
  19   2   0         71.00        135.80        62.22 o                         
  20   2   0        904.16        918.65        93.31 o                         
  21   2   0       1290.59       1336.71       110.40 o                         
  22   2   0          1.57         16.06        73.66 o                         
   1   3   0       2206.67       2682.74        70.12 o                         
   2   3   0          6.70         10.93        21.76 o                         
   3   3   0      10985.01       9652.46       214.20 o                         
   4   3   0       5221.90       6210.82       150.03 o                         
   5   3   0      20000.65      21757.44       527.10 o                         
   6   3   0        997.84       1859.32        66.72 o                         
   7   3   0        510.00        403.36        35.05 o                         
   8   3   0       2276.41       2459.29        74.67 o                         
   9   3   0       1911.45       1978.43        64.39 o                         
  10   3   0       6778.35       7940.27       184.99 o                         
  11   3   0        164.44        111.57        29.90 o                         
  12   3   0       2047.63       2244.29        77.24 o                         
  13   3   0        888.83       1051.83        57.05 o                         
  14   3   0          8.38         27.54        35.87 o                         
  15   3   0        555.62        411.60        50.13 o                         
  16   3   0       1293.61       1473.34        81.34 o                         
  17   3   0       3221.70       3512.68       144.45 o                         
  18   3   0        107.37         14.54        52.52 o                         
  19   3   0        181.68        199.46        74.01 o                         
  20   3   0         13.43         43.50        74.58 o                         
  21   3   0        823.39        749.94       110.16 o                         
  22   3   0        213.82        163.09        88.98 o                         
   0   4   0       1792.75       1775.52       168.44 o                         
   1   4   0       4153.73       4099.16       127.78 o                         
   2   4   0       1431.87       1780.48        69.21 o                         
   3   4   0       1909.63       2122.25        69.63 o                         
   4   4   0       5027.42       4584.16       134.60 o                         
   5   4   0       5788.60       5568.51       163.59 o                         
   6   4   0       3172.31       2900.98       101.55 o                         
   7   4   0         17.53        -22.47        28.59 o                         
   8   4   0        562.97        676.72        46.49 o                         
   9   4   0      15777.17      17798.71       454.00 o                         
  10   4   0        333.50        151.09        34.35 o                         
  11   4   0       1174.04       1297.69        61.70 o                         
  12   4   0       2081.56       1632.35        72.75 o                         
  13   4   0       1187.56       1626.71        74.71 o                         
  14   4   0        211.30        228.58        45.76 o                         
  15   4   0       1917.77       2596.91       110.47 o                         
  16   4   0         41.72         15.81        47.44 o                         
  17   4   0        355.47        407.80        74.66 o                         
  18   4   0         19.23        -29.72        67.31 o                         
  19   4   0        629.99        372.44        90.94 o                         
  20   4   0         74.27        170.82        84.81 o                         
  21   4   0        471.97        356.21        96.88 o                         
   1   5   0        579.87        462.59        40.46 o                         
   2   5   0         21.88         31.61        28.04 o                         
   3   5   0        177.22        144.45        35.06 o                         
   4   5   0        318.08        351.10        42.47 o                         
   5   5   0       3337.25       3054.43       110.36 o                         
   6   5   0         62.60        -21.22        33.15 o                         
   7   5   0       1369.38       1971.02        83.04 o                         
   8   5   0        121.12        121.43        38.02 o                         
   9   5   0        944.36        675.32        50.53 o                         
  10   5   0       1211.77       1290.73        65.21 o                         
  11   5   0       2925.15       2864.01       106.83 o                         
  12   5   0        155.44        172.46        42.50 o                         
  13   5   0       3312.43       2893.76       124.92 o                         
  14   5   0          5.77         32.35        48.40 o                         
  15   5   0        860.75        792.99        74.78 o                         
  16   5   0          4.31         14.68        72.27 o                         
  17   5   0        362.86        320.07        88.31 o                         
  18   5   0        109.15        173.67        82.91 o                         
  19   5   0         14.93        -52.81        78.06 o                         
  20   5   0          4.45        -80.35        80.35 o                         
   0   6   0        172.86         67.54        63.54 o                         
   1   6   0         75.39         11.24        35.62 o                         
   2   6   0        628.89        892.35        83.71 o                         
   3   6   0        208.05        231.26        39.89 o                         
   4   6   0        103.26         38.17        34.60 o                         
   5   6   0        470.59        375.91        49.07 o                         
   6   6   0        378.92        265.04        43.03 o                         
   7   6   0        773.25       1163.70        68.36 o                         
   8   6   0          2.73         -7.25        35.17 o                         
   9   6   0       8812.86       9700.89       279.39 o                         
  10   6   0        177.44         35.44        43.42 o                         
  11   6   0       1957.57       2487.15       115.87 o                         
  12   6   0        403.78        374.31        59.93 o                         
  13   6   0        552.70        488.27        74.50 o                         
  14   6   0        297.94        261.74        74.92 o                         
  15   6   0          8.02        -61.20        61.20 o                         
  16   6   0        100.35          7.87        73.85 o                         
  17   6   0          6.43         46.90        93.39 o                         
  18   6   0         10.60         68.87        87.16 o                         
  19   6   0         22.76         15.12        92.32 o                         
   1   7   0        108.94         34.80        43.54 o                         
   2   7   0       3708.74       3336.70       144.22 o                         
   3   7   0          4.28         34.60        45.31 o                         
   4   7   0       1071.17       1837.33       112.95 o                         
   5   7   0       6915.01       7571.74       316.73 o                         
   6   7   0        250.47        267.83        51.14 o                         
   7   7   0       3096.56       3391.55       157.26 o                         
   8   7   0       1766.91       2194.07       129.69 o                         
   9   7   0          6.55         10.53        62.71 o                         
  10   7   0         16.13        -55.94        56.48 o                         
  11   7   0        142.60        139.16        76.65 o                         
  12   7   0         15.53        140.13        62.41 o                         
  13   7   0        153.16        183.66        70.44 o                         
  14   7   0          3.80          2.23        69.34 o                         
  15   7   0          5.20          3.63        73.43 o                         
  16   7   0        181.64        128.07        89.49 o                         
  17   7   0        240.56        146.37        90.27 o                         
   0   8   0       3209.11       4368.84       268.95 o                         
   1   8   0       1343.23       1180.97        95.49 o                         
   2   8   0        762.52        907.51        86.46 o                         
   3   8   0        437.13        234.43        64.57 o                         
   4   8   0        398.85        161.16        66.39 o                         
   5   8   0        155.82         50.54        64.29 o                         
   6   8   0          1.40        -57.60        57.60 o                         
   7   8   0        645.94        698.70        92.84 o                         
   8   8   0        187.91        222.72        76.17 o                         
   9   8   0       1560.12       1663.67       131.56 o                         
  10   8   0         31.35        125.63        70.98 o                         
  11   8   0        542.99        247.78        75.84 o                         
  12   8   0        914.94       1063.83       108.98 o                         
  13   8   0        133.14         78.09        76.34 o                         
  14   8   0          1.04        -80.00        80.00 o                         
  15   8   0        320.40        383.19       114.80 o                         
  16   8   0         37.63         84.91       100.88 o                         
   1   9   0       2186.33       2141.64       149.11 o                         
   2   9   0        209.66         43.33        67.92 o                         
   3   9   0        126.03         28.59        67.55 o                         
   4   9   0        671.81        453.73       101.30 o                         
   5   9   0        290.51        214.46        75.78 o                         
   6   9   0        130.52        119.24        72.91 o                         
   7   9   0         37.08         51.16        74.29 o                         
   8   9   0        177.18        337.55       100.82 o                         
   9   9   0          7.86         91.58        80.66 o                         
  10   9   0         82.18        200.09        79.80 o                         
  11   9   0        537.26        559.38       109.59 o                         
  12   9   0         22.60         13.80        90.73 o                         
  13   9   0        190.62        260.34       110.56 o                         
   0  10   0       1315.55       1277.54       180.28 o                         
   1  10   0         73.95         66.77        82.35 o                         
   2  10   0         66.91        -73.85        73.85 o                         
   3  10   0        304.62        388.90        95.55 o                         
   4  10   0        422.76        256.72        91.24 o                         
   5  10   0         68.22         45.32        81.59 o                         
   6  10   0        216.52        268.95        89.52 o                         
   7  10   0       1187.49       1126.82       136.39 o                         
   8  10   0        159.94         10.35        85.63 o                         
   9  10   0         12.40         22.70        85.19 o                         
  10  10   0          1.32        -92.26        92.26 o                         
   1  11   0         14.09         10.80        85.17 o                         
   2  11   0        285.75        294.98       100.11 o                         
   3  11   0        641.31        602.19       113.92 o                         
   4  11   0       1199.32       1156.72       135.50 o                         
   5  11   0         20.01         56.86        95.08 o                         
   2   0   1      13379.26      12919.18       387.02 o                         
   4   0   1         35.03         45.80        24.59 o                         
   6   0   1       2622.23       2290.24        83.29 o                         
   8   0   1       4538.52       3723.81       129.15 o                         
  10   0   1        846.36        645.23        47.94 o                         
  12   0   1        107.32        147.06        42.07 o                         
  14   0   1       2901.92       3214.57       136.78 o                         
  16   0   1       4971.49       4724.43       194.53 o                         
  18   0   1        546.52        687.39        96.73 o                         
  20   0   1         84.69        236.46       108.01 o                         
  22   0   1        321.92        180.17       138.03 o                         
   0   1   1      33742.75      34321.06       937.56 o                         
   1   1   1       2021.70       1749.88        38.44 o                         
   2   1   1        470.20        586.02        17.87 o                         
   3   1   1         25.90        -12.73        12.73 o                         
   4   1   1      11669.70      11450.02       230.31 o                         
   5   1   1       5976.76       6569.26       132.61 o                         
   6   1   1        660.17        609.62        27.57 o                         
   7   1   1        471.80        524.03        29.90 o                         
   8   1   1        325.83        240.48        26.64 o                         
   9   1   1       3141.18       3159.53        85.17 o                         
  10   1   1        234.04        227.34        28.20 o                         
  11   1   1         74.13         58.68        28.23 o                         
  12   1   1       6935.78       6964.08       178.41 o                         
  13   1   1        162.70        152.95        32.95 o                         
  14   1   1        429.10        539.08        43.50 o                         
  15   1   1          3.12         -3.91        33.94 o                         
  16   1   1        301.12        142.98        41.42 o                         
  17   1   1         33.42         18.66        42.84 o                         
  18   1   1        961.21        714.75        64.64 o                         
  19   1   1          7.90        -48.67        48.67 o                         
  20   1   1        112.51         91.00        62.04 o                         
  21   1   1         74.27         52.96        68.91 o                         
  22   1   1        321.27        227.85        84.33 o                         
   1   2   1       8784.94       9427.46       197.67 o                         
   2   2   1       1430.60       1282.31        38.91 o                         
   3   2   1       5034.65       5318.88       114.86 o                         
   4   2   1      29183.89      29573.85       588.08 o                         
   5   2   1      20717.91      21769.88       434.58 o                         
   6   2   1       2477.95       2898.70        73.62 o                         
   7   2   1        711.45        717.30        33.62 o                         
   8   2   1       2662.64       2249.68        77.68 o                         
   9   2   1       1133.52       1184.51        48.21 o                         
  10   2   1        951.67        735.66        38.71 o                         
  11   2   1          6.94         27.82        26.33 o                         
  12   2   1        920.70        844.76        48.38 o                         
  13   2   1       1108.33       1304.34        59.36 o                         
  14   2   1        515.54        566.96        44.99 o                         
  15   2   1        702.65        946.79        57.59 o                         
  16   2   1        932.90        984.21        67.04 o                         
  17   2   1        355.31        169.45        54.44 o                         
  18   2   1          9.16         58.45        51.52 o                         
  19   2   1        167.60         59.33        58.93 o                         
  20   2   1       1042.42        972.95       119.38 o                         
  21   2   1        161.94        141.91        78.85 o                         
  22   2   1        101.28        -17.20        74.67 o                         
   0   3   1       6987.97       5570.93       173.18 o                         
   1   3   1        109.90         67.56        22.42 o                         
   2   3   1       2597.66       2678.21        77.81 o                         
   3   3   1       1864.94       1723.03        61.06 o                         
   4   3   1        224.68        267.04        26.39 o                         
   5   3   1        405.82        277.75        28.11 o                         
   6   3   1       9122.96       8370.57       207.83 o                         
   7   3   1       3449.38       2665.09        88.19 o                         
   8   3   1        655.16        489.84        33.38 o                         
   9   3   1       4625.67       3923.26       103.75 o                         
  10   3   1          6.14          5.44        24.41 o                         
  11   3   1       2263.65       2294.25        92.49 o                         
  12   3   1        593.66        560.78        43.22 o                         
  13   3   1        276.98        171.58        35.87 o                         
  14   3   1        382.36        493.45        49.05 o                         
  15   3   1        195.82        137.87        41.69 o                         
  16   3   1        414.89        323.47        53.14 o                         
  17   3   1        141.08        121.12        53.53 o                         
  18   3   1        884.51        779.85        91.96 o                         
  19   3   1        174.41        108.80        64.27 o                         
  20   3   1        381.01        345.79        78.17 o                         
  21   3   1        180.37        110.70        80.47 o                         
  22   3   1          7.67         64.03        88.92 o                         
   1   4   1       9339.42       9371.86       236.24 o                         
   2   4   1       1731.37       1707.35        70.22 o                         
   3   4   1       3997.58       3813.95       138.08 o                         
   4   4   1       3115.14       2485.90       108.97 o                         
   5   4   1         99.41        247.40        36.25 o                         
   6   4   1       6445.41       7031.44       181.18 o                         
   7   4   1       4299.35       3468.13       115.45 o                         
   8   4   1        237.46        367.79        35.52 o                         
   9   4   1        358.69        464.91        38.35 o                         
  10   4   1        210.09        319.73        36.61 o                         
  11   4   1        125.54         35.00        31.61 o                         
  12   4   1       1097.58       1411.32        66.65 o                         
  13   4   1       1647.01       1641.35        80.45 o                         
  14   4   1        936.12       1173.27        75.96 o                         
  15   4   1         12.92          4.54        43.25 o                         
  16   4   1         61.70         65.00        57.99 o                         
  17   4   1        334.51        105.91        60.83 o                         
  18   4   1          8.92        -37.01        59.19 o                         
  19   4   1          4.87         43.03        67.52 o                         
  20   4   1         47.03         26.17        83.40 o                         
  21   4   1        192.14         86.52        91.62 o                         
   0   5   1       2824.28       2566.24       127.78 o                         
   1   5   1        719.03        513.12        47.37 o                         
   2   5   1       3825.61       4000.15       148.23 o                         
   3   5   1       3134.11       2357.25       106.19 o                         
   4   5   1        506.86        419.75        50.31 o                         
   5   5   1       1063.50       1112.96        67.18 o                         
   6   5   1        135.25        145.06        35.63 o                         
   7   5   1         51.05         65.18        33.37 o                         
   8   5   1         68.74         15.64        31.90 o                         
   9   5   1       2364.62       2213.38        85.89 o                         
  10   5   1        489.36        502.95        49.83 o                         
  11   5   1        695.80        808.94        57.28 o                         
  12   5   1        322.33        321.24        46.72 o                         
  13   5   1       1161.09       1469.94        86.85 o                         
  14   5   1         36.28        -18.54        52.99 o                         
  15   5   1        513.69        694.06        85.28 o                         
  16   5   1         60.07        201.83        71.81 o                         
  17   5   1        145.83        227.09        76.37 o                         
  18   5   1        100.02        146.61        83.17 o                         
  19   5   1         61.92         29.10        81.14 o                         
  20   5   1          9.83        -26.13        92.51 o                         
   1   6   1        176.84         32.85        41.76 o                         
   2   6   1        362.08        310.69        50.12 o                         
   3   6   1        206.16        108.67        38.94 o                         
   4   6   1          7.64         28.02        43.34 o                         
   5   6   1       5293.90       5209.05       243.35 o                         
   6   6   1        468.87        353.19        47.00 o                         
   7   6   1       3762.76       3617.52       132.35 o                         
   8   6   1         56.33         84.30        38.94 o                         
   9   6   1         38.37         35.41        37.10 o                         
  10   6   1         55.66        -24.07        41.28 o                         
  11   6   1        982.33       1074.38        80.26 o                         
  12   6   1         85.35         15.20        61.95 o                         
  13   6   1        244.14        191.37        81.39 o                         
  14   6   1        365.74        360.28        73.59 o                         
  15   6   1          3.77         27.81        66.06 o                         
  16   6   1        149.81        120.68        75.58 o                         
  17   6   1        744.47        845.74       109.88 o                         
  18   6   1          0.67         14.34        84.14 o                         
  19   6   1        487.36        450.04       105.30 o                         
   0   7   1         73.05         11.64        70.22 o                         
   1   7   1         89.19        177.14        52.30 o                         
   2   7   1       1315.37       1302.84        88.19 o                         
   3   7   1       3763.29       3774.72       219.99 o                         
   4   7   1        302.41        374.62        53.90 o                         
   5   7   1        242.26        226.49        53.11 o                         
   6   7   1         49.99         18.60        45.59 o                         
   7   7   1        332.23         72.21        60.85 o                         
   8   7   1         47.44         19.67        55.99 o                         
   9   7   1       3457.78       2884.94       153.54 o                         
  10   7   1         50.84         86.49        59.06 o                         
  11   7   1         48.75        106.37        61.04 o                         
  12   7   1         53.83         19.26        57.30 o                         
  13   7   1        510.36        785.40        99.60 o                         
  14   7   1        274.26        147.77        81.59 o                         
  15   7   1        400.32        435.47        90.71 o                         
  16   7   1         16.10        -22.83        79.97 o                         
  17   7   1        118.65        122.97        94.89 o                         
   1   8   1        801.01        924.34        86.32 o                         
   2   8   1          3.04        -21.02        55.57 o                         
   3   8   1        215.90        186.04        66.65 o                         
   4   8   1        256.30        274.84        74.43 o                         
   5   8   1       1058.98       1437.40       117.95 o                         
   6   8   1        265.33        373.23        79.10 o                         
   7   8   1        737.52        946.95       109.27 o                         
   8   8   1        245.65        140.84        68.01 o                         
   9   8   1         93.27        -19.72        63.51 o                         
  10   8   1          5.29         56.49        62.11 o                         
  11   8   1       1024.49        988.44       103.27 o                         
  12   8   1         65.03         82.58        76.04 o                         
  13   8   1        529.22        516.89       100.12 o                         
  14   8   1        160.04        158.75        86.54 o                         
  15   8   1         24.61        -55.22        86.21 o                         
  16   8   1        337.37        430.77       122.14 o                         
   0   9   1       2040.33       2552.54       236.03 o                         
   1   9   1        310.04        251.56        79.50 o                         
   2   9   1          8.04        -66.26        66.26 o                         
   3   9   1        586.65        693.42        98.61 o                         
   4   9   1         39.35         -5.43        70.53 o                         
   5   9   1         54.69         -1.34        71.97 o                         
   6   9   1          8.02        -71.54        71.54 o                         
   7   9   1        953.77        915.34       114.87 o                         
   8   9   1         53.77         17.94        76.09 o                         
   9   9   1        726.55        891.42       110.61 o                         
  10   9   1         58.04         20.38        78.27 o                         
  11   9   1        243.45        222.84        87.58 o                         
  12   9   1        729.88        445.05       111.64 o                         
  13   9   1         37.97        -93.52        93.52 o                         
   1  10   1        283.79        356.23        94.12 o                         
   2  10   1        410.65        447.74        98.25 o                         
   3  10   1        106.32        196.04        86.48 o                         
   4  10   1        428.48        486.30       100.74 o                         
   5  10   1        574.28        618.55       111.72 o                         
   6  10   1          3.15         70.79        81.21 o                         
   7  10   1         72.65        147.95        88.18 o                         
   8  10   1        178.48         22.81        91.10 o                         
   9  10   1         28.05        -70.78        82.01 o                         
  10  10   1         77.87        -58.35        91.37 o                         
   0  11   1        400.08        152.93       198.84 o                         
   1  11   1        220.21        198.32        96.89 o                         
   2  11   1        132.39        104.86        95.19 o                         
   3  11   1        114.33        117.05        93.05 o                         
   4  11   1        176.60        302.71       100.68 o                         
   5  11   1         17.49         72.27       150.96 o                         
   0   0   2      36336.20      36044.95      1737.33 o                         
   2   0   2      19141.57      20305.69       658.38 o                         
   4   0   2      30968.62      27600.67       764.52 o                         
   6   0   2       9672.25       9740.54       343.58 o                         
   8   0   2         25.94         13.58        35.45 o                         
  10   0   2        862.61        915.13        67.05 o                         
  12   0   2        908.39        742.65        58.22 o                         
  14   0   2       2601.55       2471.52       113.73 o                         
  16   0   2       3529.01       4203.08       218.24 o                         
  18   0   2       3202.07       3762.07       249.67 o                         
  20   0   2        211.86        142.42        94.37 o                         
  22   0   2          8.70        -87.64        87.64 o                         
   1   1   2       8951.28       9820.76       204.64 o                         
   2   1   2      43695.34      41914.71       955.08 o                         
   3   1   2        863.74        916.95        34.89 o                         
   4   1   2        744.41        777.19        36.35 o                         
   5   1   2       1365.42       1099.10        43.87 o                         
   6   1   2         70.65        133.82        26.12 o                         
   7   1   2         98.16        169.30        28.51 o                         
   8   1   2        230.56        202.47        31.28 o                         
   9   1   2        279.53        410.84        34.60 o                         
  10   1   2       2735.79       2697.55        87.15 o                         
  11   1   2        485.19        543.94        37.34 o                         
  12   1   2         59.65         50.52        27.94 o                         
  13   1   2         22.56         -0.22        27.47 o                         
  14   1   2       5213.74       5333.77       140.85 o                         
  15   1   2         94.32        128.08        35.27 o                         
  16   1   2          7.28        -20.21        41.00 o                         
  17   1   2         24.71        -19.97        45.67 o                         
  18   1   2        424.29        463.38        73.80 o                         
  19   1   2        500.68        502.99        75.78 o                         
  20   1   2       1199.87       1610.43       122.26 o                         
  21   1   2         59.76        -66.39        66.39 o                         
  22   1   2        656.11        623.10       103.53 o                         
   0   2   2      14292.91      15007.17       417.20 o                         
   1   2   2      11346.33      11844.15       243.16 o                         
   2   2   2       5888.96       5079.46       106.41 o                         
   3   2   2       9249.77       8776.11       183.39 o                         
   4   2   2       1966.54       2074.08        57.92 o                         
   5   2   2      14417.33      12483.48       285.31 o                         
   6   2   2      11054.78      10563.39       244.39 o                         
   7   2   2         47.32         31.46        21.41 o                         
   8   2   2        418.09        436.08        30.38 o                         
   9   2   2        288.87        371.30        34.85 o                         
  10   2   2       3956.30       4270.74       122.84 o                         
  11   2   2        237.05        237.81        32.53 o                         
  12   2   2       1008.30       1252.82        57.04 o                         
  13   2   2        403.98        447.13        40.40 o                         
  14   2   2        634.83        681.98        48.86 o                         
  15   2   2       1214.90       1362.92        78.42 o                         
  16   2   2        506.39        610.65        79.99 o                         
  17   2   2         95.39         16.23        50.04 o                         
  18   2   2       2852.26       2901.11       147.20 o                         
  19   2   2        655.51        510.93        78.33 o                         
  20   2   2          7.80        -41.69        67.49 o                         
  21   2   2        148.89        208.78        80.88 o                         
  22   2   2         19.30        -19.52        81.17 o                         
   1   3   2      13939.91      13217.97       283.60 o                         
   2   3   2       2033.50       2143.84        59.99 o                         
   3   3   2        556.71        295.02        25.88 o                         
   4   3   2       1396.86       1884.79        59.35 o                         
   5   3   2       1432.71       2144.93        65.66 o                         
   6   3   2       1935.39       1998.52        69.27 o                         
   7   3   2        278.33        280.12        29.70 o                         
   8   3   2       7441.28       7766.48       189.36 o                         
   9   3   2       2723.31       2564.15        77.06 o                         
  10   3   2       2871.33       2627.40        82.16 o                         
  11   3   2       2311.72       2612.77        85.87 o                         
  12   3   2        422.84        534.04        42.45 o                         
  13   3   2        250.53        253.94        37.19 o                         
  14   3   2       1869.77       1757.98        80.17 o                         
  15   3   2        424.17        543.51        62.02 o                         
  16   3   2        147.21        198.72        57.34 o                         
  17   3   2         14.24         -4.14        50.73 o                         
  18   3   2         18.46        102.23        57.48 o                         
  19   3   2       1052.21       1157.51       112.82 o                         
  20   3   2        210.39        180.38        82.23 o                         
  21   3   2         33.71         90.82        74.48 o                         
   0   4   2       1107.33        956.71        72.10 o                         
   1   4   2         65.61        -15.22        27.97 o                         
   2   4   2        744.33        874.65        49.59 o                         
   3   4   2      10036.16      10815.13       295.47 o                         
   4   4   2       3658.49       2910.58        94.78 o                         
   5   4   2         18.45        -25.03        25.03 o                         
   6   4   2        388.99        354.85        33.73 o                         
   7   4   2       1745.51       1796.65        65.43 o                         
   8   4   2        445.89        609.01        40.20 o                         
   9   4   2       7930.92       8900.62       238.02 o                         
  10   4   2       4141.05       3879.66       143.03 o                         
  11   4   2         48.72         61.04        32.99 o                         
  12   4   2        841.78        940.59        55.94 o                         
  13   4   2        976.92        906.56        62.28 o                         
  14   4   2        173.81        139.53        50.19 o                         
  15   4   2       6977.71       6898.28       313.25 o                         
  16   4   2         90.82        213.49        95.42 o                         
  17   4   2         47.60        -12.80        56.08 o                         
  18   4   2         81.83        100.74        60.57 o                         
  19   4   2         85.88        -60.01        78.23 o                         
  20   4   2         25.25         43.44        80.34 o                         
  21   4   2         33.34         38.20        92.38 o                         
   1   5   2       7459.82       8038.10       271.95 o                         
   2   5   2         99.47         30.79        36.26 o                         
   3   5   2       1737.03       2110.21        95.83 o                         
   4   5   2         91.10         27.78        31.10 o                         
   5   5   2       2037.61       2315.01        83.88 o                         
   6   5   2        609.80        845.96        51.26 o                         
   7   5   2       2292.25       2454.35        89.20 o                         
   8   5   2       2991.90       2823.09        98.41 o                         
   9   5   2        236.03        257.47        39.69 o                         
  10   5   2         11.23         21.19        34.38 o                         
  11   5   2       7349.39       7569.49       222.30 o                         
  12   5   2        239.13        412.33        51.10 o                         
  13   5   2       3612.75       3144.27       141.42 o                         
  14   5   2        402.63        204.33        67.03 o                         
  15   5   2        136.39        228.97        71.56 o                         
  16   5   2         28.54          0.18        65.23 o                         
  17   5   2         11.32        -11.17        63.93 o                         
  18   5   2        105.62        -78.60        80.27 o                         
  19   5   2        102.14         19.93       103.65 o                         
  20   5   2        108.65         67.46       104.49 o                         
   0   6   2        292.54        147.91        70.10 o                         
   1   6   2         40.81         59.27        45.10 o                         
   2   6   2          5.16        -37.86        37.86 o                         
   3   6   2       7366.75       6141.46       278.14 o                         
   4   6   2       1223.62       1144.51        83.70 o                         
   5   6   2        628.03        623.52        63.14 o                         
   6   6   2       1570.40       1816.17        78.30 o                         
   7   6   2       3531.63       3828.09       139.38 o                         
   8   6   2        517.77        438.23        50.47 o                         
   9   6   2       4206.84       4781.42       163.84 o                         
  10   6   2         17.60        -29.79        45.11 o                         
  11   6   2        311.65        302.10        57.65 o                         
  12   6   2         14.38        -13.07        47.82 o                         
  13   6   2         41.87        185.99        59.58 o                         
  14   6   2        171.55        164.53        69.96 o                         
  15   6   2        604.50        508.87        86.81 o                         
  16   6   2        135.79         -5.15        68.36 o                         
  17   6   2        111.39        107.44        78.20 o                         
  18   6   2         67.60        179.63       108.94 o                         
  19   6   2        367.30        572.85       136.39 o                         
   1   7   2        945.96       1062.19        83.37 o                         
   2   7   2        241.75        396.17        63.44 o                         
   3   7   2          4.01        -38.74        38.74 o                         
   4   7   2          8.88        -17.71        51.34 o                         
   5   7   2       3558.46       4123.88       218.44 o                         
   6   7   2        237.83        231.04        65.43 o                         
   7   7   2       3213.33       3152.32       153.70 o                         
   8   7   2         68.93         -3.11        52.54 o                         
   9   7   2         95.91         19.09        56.26 o                         
  10   7   2       1643.69       1747.44       124.47 o                         
  11   7   2        980.63        999.46        92.21 o                         
  12   7   2         48.84         80.11        62.04 o                         
  13   7   2        513.63        561.34        95.88 o                         
  14   7   2         30.91        113.84        77.62 o                         
  15   7   2        119.54        129.67        80.68 o                         
  16   7   2         20.50         47.08        88.36 o                         
  17   7   2         69.64        141.32       125.00 o                         
   0   8   2       1563.16       1688.62       157.76 o                         
   1   8   2       1175.23       1327.00       105.22 o                         
   2   8   2         34.65         26.07        60.08 o                         
   3   8   2       1437.91       1213.72       103.05 o                         
   4   8   2        183.27         78.96        66.89 o                         
   5   8   2        468.11        465.18        80.82 o                         
   6   8   2       3123.83       3442.66       176.12 o                         
   7   8   2        168.90        148.71        64.66 o                         
   8   8   2        126.60         30.69        61.35 o                         
   9   8   2       1525.04       1727.88       129.22 o                         
  10   8   2          0.24         -8.93        64.02 o                         
  11   8   2        139.39         98.41        69.38 o                         
  12   8   2         88.39        -75.25        75.25 o                         
  13   8   2         48.95        -54.06        79.95 o                         
  14   8   2        208.45        305.43        96.59 o                         
  15   8   2        133.82        130.14        94.33 o                         
   1   9   2       1166.94       1360.50       122.17 o                         
   2   9   2       1846.33       1745.06       133.76 o                         
   3   9   2        349.43        288.96        84.29 o                         
   4   9   2        112.02        -50.79        68.09 o                         
   5   9   2        458.99        387.78        95.65 o                         
   6   9   2         73.38         29.66        68.82 o                         
   7   9   2        335.50        165.99        76.42 o                         
   8   9   2         21.48         55.78        71.56 o                         
   9   9   2          5.10        -70.61        70.61 o                         
  10   9   2        578.57        711.79       103.55 o                         
  11   9   2         14.53         -3.26        78.72 o                         
  12   9   2         13.69        -34.53        83.19 o                         
  13   9   2        261.26        262.68       100.56 o                         
   0  10   2        530.54        763.80       155.76 o                         
   1  10   2        377.28        408.99        94.15 o                         
   2  10   2        164.03        141.99       113.93 o                         
   3  10   2        209.34        240.16        90.54 o                         
   4  10   2         98.42         69.49        82.58 o                         
   5  10   2         33.74         37.90        80.10 o                         
   6  10   2        644.87        446.90        98.47 o                         
   7  10   2         21.92          4.17        85.86 o                         
   8  10   2        119.21         94.54        86.63 o                         
   9  10   2         62.07         35.19       100.29 o                         
  10  10   2         45.02        136.29        93.99 o                         
   1  11   2         16.58        -44.79        86.61 o                         
   2  11   2        143.12        168.55       100.44 o                         
   3  11   2         33.29          1.69        88.86 o                         
   4  11   2        859.58       1093.71       139.51 o                         
   2   0   3      12878.66      11203.31       357.03 o                         
   4   0   3      27126.87      29982.18       978.32 o                         
   6   0   3        103.99         57.57        30.93 o                         
   8   0   3       3350.88       2842.46       137.58 o                         
  10   0   3      12663.51      10867.77       373.53 o                         
  12   0   3         74.98        142.31        43.62 o                         
  14   0   3       2544.35       2214.23       117.47 o                         
  16   0   3        755.28        456.72        93.87 o                         
  18   0   3          1.98         65.03        75.62 o                         
  20   0   3         13.80        -70.88        79.47 o                         
  22   0   3        990.16       1034.65       150.05 o                         
   0   1   3      31175.65      28865.67       935.80 o                         
   1   1   3       8672.76       9271.42       240.86 o                         
   2   1   3        935.52       1222.01        38.39 o                         
   3   1   3        671.80        509.29        25.39 o                         
   4   1   3       2038.77       1965.05        52.44 o                         
   5   1   3        887.48        899.83        36.82 o                         
   6   1   3      21356.24      19334.58       460.62 o                         
   7   1   3       4058.50       3361.17        99.68 o                         
   8   1   3         38.59          4.59        26.15 o                         
   9   1   3         88.26         63.49        26.47 o                         
  10   1   3       1718.00       1910.97        76.53 o                         
  11   1   3        139.03        195.23        36.02 o                         
  12   1   3       1729.11       2104.69        82.76 o                         
  13   1   3        923.00        951.42        56.48 o                         
  14   1   3       1888.62       2361.62        93.74 o                         
  15   1   3        304.37        224.71        43.19 o                         
  16   1   3        252.13        199.64        49.77 o                         
  17   1   3        157.51        123.10        56.62 o                         
  18   1   3        906.26        627.52        79.45 o                         
  19   1   3         11.79        -10.97        59.42 o                         
  20   1   3         52.75         66.67        65.25 o                         
  21   1   3          5.05         64.85        69.09 o                         
  22   1   3         92.69          1.36        79.84 o                         
   1   2   3       1964.33       1644.60        49.25 o                         
   2   2   3      13309.71      12275.03       253.60 o                         
   3   2   3        891.46        872.90        32.24 o                         
   4   2   3       1483.20       1664.32        51.24 o                         
   5   2   3        746.64        930.34        43.91 o                         
   6   2   3        548.14        369.85        32.67 o                         
   7   2   3       4112.15       3411.71       113.93 o                         
   8   2   3        420.01        396.58        40.37 o                         
   9   2   3       1076.46        977.96        56.92 o                         
  10   2   3       3210.98       2905.27       103.51 o                         
  11   2   3       8053.16       8062.70       243.95 o                         
  12   2   3         32.80         53.61        35.75 o                         
  13   2   3        383.79        409.15        51.83 o                         
  14   2   3       1758.77       1581.12        81.75 o                         
  15   2   3          4.66         20.49        46.76 o                         
  16   2   3         51.79        -25.81        49.67 o                         
  17   2   3        521.13        415.46        65.49 o                         
  18   2   3         30.27         24.96        57.16 o                         
  19   2   3        266.02        181.60        65.95 o                         
  20   2   3        835.86        624.55        89.62 o                         
  21   2   3         56.22        -22.28        73.51 o                         
  22   2   3        511.05        596.70       104.55 o                         
   0   3   3       1177.42       1477.30        70.79 o                         
   1   3   3        241.87        311.89        27.30 o                         
   2   3   3       1626.85       1264.03        44.75 o                         
   3   3   3       6090.19       5487.20       129.27 o                         
   4   3   3         28.22          8.56        21.46 o                         
   5   3   3        871.93       1166.30        47.62 o                         
   6   3   3       6777.78       6222.28       164.03 o                         
   7   3   3       5758.46       4937.13       139.05 o                         
   8   3   3        322.57        306.43        34.67 o                         
   9   3   3        290.79        208.77        31.33 o                         
  10   3   3       2063.75       2191.07        80.88 o                         
  11   3   3        489.61        518.96        41.03 o                         
  12   3   3       1076.33        978.91        53.95 o                         
  13   3   3        160.02        135.06        36.63 o                         
  14   3   3         63.13         46.29        37.59 o                         
  15   3   3        687.26        659.07        92.44 o                         
  16   3   3        103.79         17.24        58.12 o                         
  17   3   3        703.57        835.25        92.46 o                         
  18   3   3       1542.19       1593.86       150.93 o                         
  19   3   3        243.21        215.06        73.13 o                         
  20   3   3          6.90         44.69        69.63 o                         
  21   3   3         54.52         25.25        96.32 o                         
   1   4   3       9024.51       8086.65       233.90 o                         
   2   4   3       6455.02       5392.81       148.14 o                         
   3   4   3        949.74        859.50        47.34 o                         
   4   4   3       1788.74       1705.83        61.56 o                         
   5   4   3         59.96         33.94        25.66 o                         
   6   4   3        158.28        275.22        33.42 o                         
   7   4   3       6348.34       5347.49       174.24 o                         
   8   4   3        923.06       1111.59        55.39 o                         
   9   4   3        713.53        793.95        47.86 o                         
  10   4   3        330.49        303.64        37.91 o                         
  11   4   3        489.12        472.10        43.89 o                         
  12   4   3        151.49        138.04        35.88 o                         
  13   4   3       1439.47       1552.84        89.44 o                         
  14   4   3       1002.64       1105.81        90.25 o                         
  15   4   3       1178.12       1043.17        91.90 o                         
  16   4   3        361.71        338.11        78.35 o                         
  17   4   3        355.17        223.67        79.99 o                         
  18   4   3        146.03         86.48        73.78 o                         
  19   4   3         91.50        -67.35        71.62 o                         
  20   4   3        409.88        475.34       112.99 o                         
   0   5   3       1050.71       1179.23        81.14 o                         
   1   5   3       2375.04       2981.23       109.91 o                         
   2   5   3         46.24        131.31        37.06 o                         
   3   5   3      10285.28      10131.35       302.55 o                         
   4   5   3        884.42       1092.84        61.81 o                         
   5   5   3       3331.69       3087.52       152.97 o                         
   6   5   3         44.53          7.15        31.44 o                         
   7   5   3        743.46        770.03        53.34 o                         
   8   5   3         16.53         47.60        34.51 o                         
   9   5   3        163.92        103.36        44.03 o                         
  10   5   3        117.22        137.38        40.51 o                         
  11   5   3         34.98          8.37        39.47 o                         
  12   5   3        536.52        555.59        66.42 o                         
  13   5   3         59.88         15.13        52.74 o                         
  14   5   3         40.60         56.60        53.55 o                         
  15   5   3       2099.60       1814.36       123.37 o                         
  16   5   3        565.81        692.86       100.37 o                         
  17   5   3        189.55        281.79       108.44 o                         
  18   5   3        150.55        270.92        95.66 o                         
  19   5   3        979.20        798.27       158.06 o                         
  20   5   3         20.56         47.81       113.63 o                         
   1   6   3       7380.14       7300.54       254.35 o                         
   2   6   3         30.43         19.74        43.97 o                         
   3   6   3         72.54         38.67        49.35 o                         
   4   6   3        113.17         67.01        43.88 o                         
   5   6   3       1536.10       1390.74        81.28 o                         
   6   6   3        228.59        142.13        50.88 o                         
   7   6   3        913.07        851.29        66.57 o                         
   8   6   3        366.58        273.25        47.82 o                         
   9   6   3        217.80        234.13        55.67 o                         
  10   6   3         41.95        -14.44        48.17 o                         
  11   6   3       3187.86       3409.85       161.90 o                         
  12   6   3          8.80         24.10        55.69 o                         
  13   6   3        627.62        710.09        81.44 o                         
  14   6   3        226.64         85.07        68.37 o                         
  15   6   3        330.71        328.20        79.49 o                         
  16   6   3         66.15        -42.73        78.42 o                         
  17   6   3        477.31        522.28       124.68 o                         
  18   6   3          4.98        139.11       110.70 o                         
   0   7   3         94.33        -68.44        68.44 o                         
   1   7   3          3.81         56.46        55.50 o                         
   2   7   3       1535.41       1690.30        96.21 o                         
   3   7   3       6716.61       6876.26       252.11 o                         
   4   7   3        118.66        110.11        50.90 o                         
   5   7   3        786.16        942.55       104.87 o                         
   6   7   3        702.00        603.93        71.82 o                         
   7   7   3        561.07        562.30        71.29 o                         
   8   7   3         14.41         52.68        54.39 o                         
   9   7   3        962.27        494.21        70.95 o                         
  10   7   3        130.49         29.81        57.19 o                         
  11   7   3         24.53        130.80        62.64 o                         
  12   7   3         97.89          7.72        63.32 o                         
  13   7   3        286.77        270.95        73.08 o                         
  14   7   3         20.93        -74.19        74.19 o                         
  15   7   3       1104.32        988.64       121.00 o                         
  16   7   3         52.46        -90.62        90.62 o                         
  17   7   3        289.65        398.43       127.26 o                         
   1   8   3       1236.18       1035.65       102.21 o                         
   2   8   3       2522.25       2720.05       165.15 o                         
   3   8   3         60.46        -58.27        58.27 o                         
   4   8   3         78.64         92.55        61.72 o                         
   5   8   3        633.84        727.59        84.92 o                         
   6   8   3         22.64         20.05        59.19 o                         
   7   8   3       1239.73       1608.38       139.00 o                         
   8   8   3          2.84          2.78        59.68 o                         
   9   8   3         71.93        -49.40        64.73 o                         
  10   8   3        267.12        173.87        78.31 o                         
  11   8   3        956.46       1024.35       115.52 o                         
  12   8   3         14.62         74.10        76.10 o                         
  13   8   3        217.83        171.28        87.59 o                         
  14   8   3        178.89        236.82        92.07 o                         
  15   8   3         24.69         41.13       103.08 o                         
   0   9   3        307.38        237.01       112.38 o                         
   1   9   3        276.37        277.03        80.12 o                         
   2   9   3         81.27        160.10        77.00 o                         
   3   9   3        436.23        678.77       106.44 o                         
   4   9   3         28.75         -2.61        67.69 o                         
   5   9   3        116.96        249.31        74.71 o                         
   6   9   3       1002.97        979.36       101.43 o                         
   7   9   3        140.49        -14.65        70.64 o                         
   8   9   3          7.98         23.14        73.59 o                         
   9   9   3        788.54        788.77       107.72 o                         
  10   9   3         85.14        182.43        84.68 o                         
  11   9   3        126.78        208.04        88.88 o                         
  12   9   3        150.56         53.67        90.93 o                         
  13   9   3        113.53        -91.14        91.14 o                         
   1  10   3        121.05         -6.06        79.24 o                         
   2  10   3        613.29        684.10       109.18 o                         
   3  10   3         13.47        -27.34        75.24 o                         
   4  10   3        146.95        141.21        82.12 o                         
   5  10   3        384.91        532.17       103.50 o                         
   6  10   3          0.24        -25.57        79.15 o                         
   7  10   3        244.13        243.56       105.16 o                         
   8  10   3        167.77         60.09        96.16 o                         
   9  10   3         23.55        -70.17        91.08 o                         
   0  11   3        103.12        -31.00       179.04 o                         
   1  11   3        263.50        173.79       114.18 o                         
   2  11   3         97.76         52.75        86.46 o                         
   3  11   3         89.91        -65.46       144.34 o                         
   0   0   4      66566.62      66125.41      4141.24 o                         
   2   0   4       2738.70       3303.16       117.58 o                         
   4   0   4       3383.08       2428.18       119.51 o                         
   6   0   4      41726.75      45730.04      1642.29 o                         
   8   0   4        379.00        395.27        41.55 o                         
  10   0   4         29.58         29.84        36.36 o                         
  12   0   4       2619.00       2524.21       115.00 o                         
  14   0   4        454.16        468.23        59.17 o                         
  16   0   4       1137.77       1565.71       156.19 o                         
  18   0   4        528.35        644.98       139.49 o                         
  20   0   4         92.47        169.58        97.12 o                         
  22   0   4          4.53         13.77       121.40 o                         
   1   1   4        873.92       1130.35        40.78 o                         
   2   1   4       2687.55       2413.59        68.91 o                         
   3   1   4      14215.50      13688.40       329.63 o                         
   4   1   4      13290.99      12110.72       309.43 o                         
   5   1   4       1154.42        932.53        40.15 o                         
   6   1   4        347.19        329.73        28.72 o                         
   7   1   4       2101.51       2351.04        75.70 o                         
   8   1   4       3456.44       3983.74       114.79 o                         
   9   1   4       1579.65       1703.75        69.05 o                         
  10   1   4       4543.39       5103.31       183.35 o                         
  11   1   4       1184.89       1308.90        58.28 o                         
  12   1   4          3.01         -8.12        26.66 o                         
  13   1   4        144.64        162.05        30.99 o                         
  14   1   4        967.12        977.20        56.78 o                         
  15   1   4          3.62        -42.19        42.19 o                         
  16   1   4       1217.36       1281.16        85.14 o                         
  17   1   4         56.44        129.79        54.99 o                         
  18   1   4        261.75        266.80        65.51 o                         
  19   1   4         90.04         74.41        58.58 o                         
  20   1   4        530.55        455.55        75.63 o                         
  21   1   4         26.71         19.54        73.94 o                         
  22   1   4        116.41         64.45        76.74 o                         
   0   2   4      18460.81      17170.61       541.16 o                         
   1   2   4        331.47        218.08        22.63 o                         
   2   2   4       1178.56       1628.68        53.50 o                         
   3   2   4       9393.97       8810.62       252.98 o                         
   4   2   4       1426.63       1275.60        51.15 o                         
   5   2   4       2277.76       2125.02        68.62 o                         
   6   2   4       6799.99       6788.93       182.05 o                         
   7   2   4        203.89         50.51        25.48 o                         
   8   2   4       1089.83        977.40        48.20 o                         
   9   2   4        116.48         74.71        28.68 o                         
  10   2   4        893.60        785.72        48.57 o                         
  11   2   4        545.07        527.52        48.88 o                         
  12   2   4       8376.10       8173.06       232.73 o                         
  13   2   4       1367.30       1382.30        84.86 o                         
  14   2   4         27.02         51.99        37.93 o                         
  15   2   4         46.02          9.01        46.38 o                         
  16   2   4         76.05        -32.33        48.69 o                         
  17   2   4         25.07         22.32        52.96 o                         
  18   2   4        234.76        272.50        67.62 o                         
  19   2   4          8.33         -4.85        61.03 o                         
  20   2   4        126.46         22.63        66.93 o                         
  21   2   4        601.59        419.58        96.19 o                         
   1   3   4        810.14        704.64        36.83 o                         
   2   3   4        317.32        293.97        29.23 o                         
   3   3   4       7360.00       6647.01       165.27 o                         
   4   3   4       5954.02       7173.38       190.96 o                         
   5   3   4       2896.19       2510.79        82.59 o                         
   6   3   4       4850.25       5290.65       151.33 o                         
   7   3   4       2231.26       2323.81        83.15 o                         
   8   3   4       3006.57       2955.40       128.99 o                         
   9   3   4         55.22         57.35        39.11 o                         
  10   3   4       2505.72       2497.93       110.88 o                         
  11   3   4       1144.65       1057.42        70.57 o                         
  12   3   4        430.52        263.04        65.46 o                         
  13   3   4        140.29        157.56        46.09 o                         
  14   3   4         26.37        -47.95        47.95 o                         
  15   3   4        602.25        666.65        76.50 o                         
  16   3   4       1985.83       2063.24       121.68 o                         
  17   3   4       1282.23       1252.41        99.50 o                         
  18   3   4         65.00         45.53        64.44 o                         
  19   3   4        292.56        236.39        72.92 o                         
  20   3   4        149.72         73.32        75.81 o                         
  21   3   4         53.37        -53.34        83.20 o                         
   0   4   4       1219.26       1568.72        99.52 o                         
   1   4   4       7306.63       8072.18       221.93 o                         
   2   4   4        462.80        531.49        36.57 o                         
   3   4   4       4400.10       4689.57       133.48 o                         
   4   4   4        374.06        462.87        35.67 o                         
   5   4   4       1104.81       1232.33        55.68 o                         
   6   4   4       4469.87       3691.25       109.09 o                         
   7   4   4        192.16        157.26        30.63 o                         
   8   4   4         78.90         58.77        29.80 o                         
   9   4   4       3999.12       4256.13       151.72 o                         
  10   4   4        163.46        201.25        37.38 o                         
  11   4   4         94.89        -10.35        36.97 o                         
  12   4   4        497.20        454.18        48.96 o                         
  13   4   4        218.04        184.36        58.43 o                         
  14   4   4       1307.46       1090.43       104.94 o                         
  15   4   4       2993.26       2600.49       156.03 o                         
  16   4   4          5.22         -0.59        62.34 o                         
  17   4   4        133.81        116.62        66.05 o                         
  18   4   4        219.12        174.00        75.69 o                         
  19   4   4         42.63        -12.82        79.65 o                         
  20   4   4         97.11         86.40        98.03 o                         
   1   5   4       1880.47       1803.05        78.06 o                         
   2   5   4       3352.02       2937.47       110.34 o                         
   3   5   4        298.76        466.43        41.11 o                         
   4   5   4        717.15       1017.77        59.76 o                         
   5   5   4       4413.49       4896.62       157.01 o                         
   6   5   4        346.19        340.97        42.85 o                         
   7   5   4        897.45        961.11        59.86 o                         
   8   5   4         12.75        -12.10        31.49 o                         
   9   5   4        335.72        299.24        45.20 o                         
  10   5   4       2336.68       2602.26       115.47 o                         
  11   5   4        466.90        395.42        58.09 o                         
  12   5   4         93.90         47.11        48.96 o                         
  13   5   4       2092.42       2067.04       118.77 o                         
  14   5   4         21.21        -14.39        57.15 o                         
  15   5   4        142.07        119.68        73.02 o                         
  16   5   4         21.50         35.82        78.12 o                         
  17   5   4       1521.51       1820.30       166.97 o                         
  18   5   4         18.25        -22.16        83.58 o                         
  19   5   4        185.59        262.34        98.56 o                         
   0   6   4        106.16        133.53        42.95 o                         
   1   6   4       2115.66       2390.62       118.02 o                         
   2   6   4        252.01        301.20        49.66 o                         
   3   6   4       3936.63       4142.25       159.06 o                         
   4   6   4         97.78          5.98        42.33 o                         
   5   6   4         24.55        -38.58        38.58 o                         
   6   6   4        778.36        936.30        69.80 o                         
   7   6   4        290.04        379.76        56.37 o                         
   8   6   4         28.33        -45.39        45.39 o                         
   9   6   4        670.70        902.15        77.35 o                         
  10   6   4        468.06        362.83        73.02 o                         
  11   6   4        819.39        854.77       100.69 o                         
  12   6   4        187.53        186.20        60.11 o                         
  13   6   4        342.73        309.43        66.39 o                         
  14   6   4         11.57        -11.38        65.48 o                         
  15   6   4        912.56        715.58       114.30 o                         
  16   6   4        409.79        257.74       120.59 o                         
  17   6   4        137.79         28.51        91.24 o                         
  18   6   4          1.70        -89.49        95.75 o                         
   1   7   4       2748.28       3066.16       126.77 o                         
   2   7   4         82.16         68.65        43.83 o                         
   3   7   4         63.31         52.56        48.94 o                         
   4   7   4         36.30         29.09        49.90 o                         
   5   7   4        820.15        717.32        75.15 o                         
   6   7   4       1216.09       1728.03       108.62 o                         
   7   7   4        501.75        737.35        77.14 o                         
   8   7   4        109.60        129.15        56.94 o                         
   9   7   4          9.25         49.04        57.81 o                         
  10   7   4         29.86         93.15        64.00 o                         
  11   7   4       1564.95       1681.74       130.00 o                         
  12   7   4        444.15        492.47        96.84 o                         
  13   7   4        355.24        460.09        85.43 o                         
  14   7   4         40.35         26.12        91.41 o                         
  15   7   4         18.94         79.73        92.96 o                         
  16   7   4        126.90         29.48       143.10 o                         
  17   7   4         74.84         84.63       101.30 o                         
   0   8   4       1139.21       1066.81       142.93 o                         
   1   8   4        145.41         43.93        63.47 o                         
   2   8   4        965.39       1179.85        93.59 o                         
   3   8   4        918.87       1251.09        99.49 o                         
   4   8   4        257.95        266.91        69.76 o                         
   5   8   4       2062.46       2017.19       127.39 o                         
   6   8   4        515.14        756.04        86.64 o                         
   7   8   4        884.29        937.63        97.74 o                         
   8   8   4        138.19         88.22        67.89 o                         
   9   8   4        376.43        339.39        84.34 o                         
  10   8   4        229.32         78.54        73.47 o                         
  11   8   4         19.14         96.44        74.60 o                         
  12   8   4        166.72        279.43        84.40 o                         
  13   8   4         82.57        -49.37        78.80 o                         
  14   8   4         65.82        123.93       103.59 o                         
  15   8   4        505.14        605.13       129.47 o                         
   1   9   4        947.02       1212.68       111.81 o                         
   2   9   4        507.38        730.90        96.32 o                         
   3   9   4         33.33         -4.47        69.98 o                         
   4   9   4        183.77        183.94        79.00 o                         
   5   9   4        192.44        170.26        83.48 o                         
   6   9   4          3.79        -51.79        75.39 o                         
   7   9   4        557.67        405.31        85.00 o                         
   8   9   4        315.28        362.45        92.03 o                         
   9   9   4         32.68         24.97        77.95 o                         
  10   9   4         66.51        -74.52        74.52 o                         
  11   9   4        363.65        472.29       118.61 o                         
  12   9   4        131.68         55.01        88.70 o                         
   0  10   4        168.77        140.16       108.02 o                         
   1  10   4        152.41         53.75        77.76 o                         
   2  10   4         97.84         94.60        90.12 o                         
   3  10   4        152.66        155.71       103.94 o                         
   4  10   4         85.57         -0.51        91.56 o                         
   5  10   4        288.60        294.69        93.66 o                         
   6  10   4        372.24        236.38       102.06 o                         
   7  10   4         71.12        119.93        97.54 o                         
   8  10   4         95.30         37.12        93.15 o                         
   9  10   4         39.06        -27.40       107.48 o                         
   2   0   5       1849.49       1769.86        80.96 o                         
   4   0   5      15292.02      14343.46       571.38 o                         
   6   0   5       1381.18       1136.14       101.98 o                         
   8   0   5      38854.74      40109.59      1537.97 o                         
  10   0   5       2910.97       2211.28       123.50 o                         
  12   0   5        800.81        784.10        66.75 o                         
  14   0   5         25.07         -1.29        44.90 o                         
  16   0   5       4682.96       4377.46       265.95 o                         
  18   0   5        799.78        759.80       115.50 o                         
  20   0   5         15.36        -82.47        83.55 o                         
   0   1   5      13514.07      12951.10       471.18 o                         
   1   1   5       2048.64       2570.29        85.74 o                         
   2   1   5        726.53        466.28        28.92 o                         
   3   1   5       1114.46       1299.45        45.47 o                         
   4   1   5      11826.60      10372.45       304.34 o                         
   5   1   5       3459.84       3733.78       166.66 o                         
   6   1   5       9702.15       9137.27       297.54 o                         
   7   1   5        306.09        236.57        34.59 o                         
   8   1   5      10511.66      10355.67       307.07 o                         
   9   1   5       4873.79       4031.45       135.20 o                         
  10   1   5        564.57        514.13        37.55 o                         
  11   1   5         32.26         53.98        27.93 o                         
  12   1   5      11656.27      12415.26       347.33 o                         
  13   1   5        379.66        287.02        39.16 o                         
  14   1   5          5.52         -5.46        39.03 o                         
  15   1   5         23.08        -37.28        46.73 o                         
  16   1   5         93.64         -6.45        44.79 o                         
  17   1   5          9.14        -49.55        49.55 o                         
  18   1   5        111.27         37.67        54.96 o                         
  19   1   5          6.70        -44.15        58.03 o                         
  20   1   5        217.30        213.48        72.78 o                         
  21   1   5         40.31         82.91        70.04 o                         
   1   2   5        527.77        931.06        39.39 o                         
   2   2   5       1171.19       1716.99        65.85 o                         
   3   2   5       1623.04       2162.20        84.12 o                         
   4   2   5      17983.70      18362.80       513.33 o                         
   5   2   5       5299.36       3955.08       130.97 o                         
   6   2   5        159.44        240.77        30.03 o                         
   7   2   5       1829.23       1900.06        69.81 o                         
   8   2   5       3320.32       3184.24       111.43 o                         
   9   2   5       4192.53       4430.13       139.87 o                         
  10   2   5       1621.22       1694.55        78.51 o                         
  11   2   5       1923.66       2197.89        93.33 o                         
  12   2   5        343.96        317.00        41.99 o                         
  13   2   5        516.39        662.72        55.92 o                         
  14   2   5         21.93         36.03        38.64 o                         
  15   2   5        426.21        456.96        62.79 o                         
  16   2   5        568.29        745.99        72.49 o                         
  17   2   5         35.04         42.39        54.51 o                         
  18   2   5        181.56        167.51        61.19 o                         
  19   2   5         14.92         26.80        68.83 o                         
  20   2   5        471.70        183.07       107.26 o                         
  21   2   5         32.34        108.11        70.86 o                         
   0   3   5      17274.87      15714.04       520.88 o                         
   1   3   5       1995.05       2100.53        65.66 o                         
   2   3   5        122.54        107.60        24.49 o                         
   3   3   5       1728.53       2206.72        79.42 o                         
   4   3   5        560.24        344.10        33.89 o                         
   5   3   5        405.59        317.43        47.24 o                         
   6   3   5        888.64        977.40        59.70 o                         
   7   3   5        543.38        628.36        48.04 o                         
   8   3   5        195.00        202.10        37.40 o                         
   9   3   5       4619.30       4477.55       152.27 o                         
  10   3   5          3.15        -31.37        34.30 o                         
  11   3   5       2485.45       2444.84       106.68 o                         
  12   3   5       1447.17       1401.34        84.11 o                         
  13   3   5       5666.95       5447.17       221.58 o                         
  14   3   5        143.33         80.01        52.60 o                         
  15   3   5         21.61         45.37        52.40 o                         
  16   3   5        140.26        135.22        58.28 o                         
  17   3   5         15.28        -50.85        50.85 o                         
  18   3   5        326.96        282.14        77.23 o                         
  19   3   5        114.39         95.24        72.08 o                         
  20   3   5          4.21         40.34        69.08 o                         
   1   4   5       1835.95       1704.17        64.48 o                         
   2   4   5        435.87        556.23        39.01 o                         
   3   4   5       1639.30       1542.29        61.81 o                         
   4   4   5       2527.30       2113.12        77.56 o                         
   5   4   5       3927.69       3541.76       116.61 o                         
   6   4   5        503.32        434.88        42.77 o                         
   7   4   5       4984.09       5211.55       169.14 o                         
   8   4   5        300.79        261.62        42.32 o                         
   9   4   5       2684.54       2656.60       118.60 o                         
  10   4   5         62.46          5.30        44.51 o                         
  11   4   5       1736.14       1813.70       124.69 o                         
  12   4   5        214.30        110.22        52.10 o                         
  13   4   5        341.03        471.87        66.30 o                         
  14   4   5         26.42        -15.84        56.29 o                         
  15   4   5          3.76        -15.14        57.59 o                         
  16   4   5        719.48        723.04        93.37 o                         
  17   4   5       2946.96       2855.53       178.93 o                         
  18   4   5         17.22        -39.82        69.84 o                         
  19   4   5        262.92        254.20        89.25 o                         
  20   4   5        325.45        300.89        95.33 o                         
   0   5   5        963.65       1070.99       112.76 o                         
   1   5   5       5999.56       5618.21       172.49 o                         
   2   5   5         23.01        -10.22        28.98 o                         
   3   5   5       4740.62       4727.95       144.94 o                         
   4   5   5       1145.67       1031.57        60.10 o                         
   5   5   5          5.28          7.15        32.69 o                         
   6   5   5        726.54        754.24        51.50 o                         
   7   5   5       1729.33       1856.78        79.16 o                         
   8   5   5          7.16        -19.39        34.38 o                         
   9   5   5         65.23         49.61        39.97 o                         
  10   5   5        868.98        766.49        62.90 o                         
  11   5   5        174.39        196.39        59.21 o                         
  12   5   5         16.98        -51.73        51.73 o                         
  13   5   5       1430.34       1668.86       113.35 o                         
  14   5   5        103.74        125.06        63.59 o                         
  15   5   5        911.89        981.53       140.99 o                         
  16   5   5        234.01        305.78        93.31 o                         
  17   5   5         90.52        123.06        84.80 o                         
  18   5   5        184.14         17.15        81.20 o                         
  19   5   5        143.98         37.93        92.73 o                         
   1   6   5       3526.69       4102.67       143.59 o                         
   2   6   5       1107.47       1126.42        62.76 o                         
   3   6   5       1011.27       1119.37        90.52 o                         
   4   6   5       1094.18       1362.07        77.56 o                         
   5   6   5        650.34        488.15        56.56 o                         
   6   6   5        196.57        182.42        51.96 o                         
   7   6   5         32.22         -8.40        45.64 o                         
   8   6   5        177.23        120.84        48.93 o                         
   9   6   5        282.62        373.13        63.98 o                         
  10   6   5       1398.96       1465.65       105.68 o                         
  11   6   5        419.83        495.76        70.50 o                         
  12   6   5         88.74         24.21        69.56 o                         
  13   6   5        892.35        877.60       110.01 o                         
  14   6   5        320.91        429.56        85.58 o                         
  15   6   5         12.94         29.39        79.32 o                         
  16   6   5        100.94         34.32        84.35 o                         
  17   6   5       1208.04       1125.34       142.64 o                         
  18   6   5         97.91          5.01        86.71 o                         
   0   7   5       1327.80       1918.25       128.50 o                         
   1   7   5         40.75         71.14        39.57 o                         
   2   7   5         21.75         24.94        41.61 o                         
   3   7   5       3450.04       3527.50       149.91 o                         
   4   7   5        426.21        278.12        59.15 o                         
   5   7   5         40.27         90.36        54.63 o                         
   6   7   5       1622.69       1620.04       126.79 o                         
   7   7   5         33.56         28.44        57.16 o                         
   8   7   5        405.88        333.86        70.14 o                         
   9   7   5        457.76        352.35        74.99 o                         
  10   7   5        484.71        355.40        77.96 o                         
  11   7   5          2.93         23.76        64.93 o                         
  12   7   5        149.18        283.05        89.96 o                         
  13   7   5        907.25       1057.74       127.58 o                         
  14   7   5        353.71        121.56        94.97 o                         
  15   7   5        952.58        906.92       148.37 o                         
  16   7   5         27.34         19.45        88.82 o                         
   1   8   5        861.42        704.96        78.08 o                         
   2   8   5         37.69        -48.15        57.80 o                         
   3   8   5         74.03         -0.01        60.91 o                         
   4   8   5         40.11        -17.58        56.41 o                         
   5   8   5        322.56        329.10        74.24 o                         
   6   8   5         41.37        -12.84        60.82 o                         
   7   8   5        978.17       1011.67       106.34 o                         
   8   8   5        171.80        -55.88        65.96 o                         
   9   8   5        343.34        376.15        85.71 o                         
  10   8   5        104.91        101.06        72.80 o                         
  11   8   5        882.65        751.38       101.74 o                         
  12   8   5        136.79         78.89        87.67 o                         
  13   8   5         50.97        -78.52        85.44 o                         
  14   8   5         24.90        -88.27        88.27 o                         
   0   9   5        382.43        548.06       122.00 o                         
   1   9   5         10.28         51.48        68.02 o                         
   2   9   5         50.15        -62.23        62.23 o                         
   3   9   5        496.79        450.56        88.63 o                         
   4   9   5        250.74        185.50        82.04 o                         
   5   9   5        319.56        263.00       102.96 o                         
   6   9   5        116.85          5.54        80.80 o                         
   7   9   5        549.42        567.54       106.16 o                         
   8   9   5         35.41         23.48        83.08 o                         
   9   9   5        633.77        756.60       116.17 o                         
  10   9   5         33.94        -90.19        90.19 o                         
  11   9   5          3.54        -50.98        77.76 o                         
   1  10   5        232.12         42.45        80.87 o                         
   2  10   5        115.11         73.30        94.85 o                         
   3  10   5        253.58        196.88        92.25 o                         
   4  10   5        312.35        373.51        99.31 o                         
   5  10   5        156.73         50.93        85.65 o                         
   6  10   5          1.90         57.97        86.95 o                         
   7  10   5        143.65        169.64        99.59 o                         
   8  10   5        605.59        627.57       154.96 o                         
   0   0   6      13527.71      11703.42       749.22 o                         
   2   0   6         16.07         14.52        30.15 o                         
   4   0   6        369.93        311.66        58.94 o                         
   6   0   6      10428.61      11007.40       527.77 o                         
   8   0   6       3261.22       3587.47       209.46 o                         
  10   0   6         35.72         57.84        63.62 o                         
  12   0   6        189.73        336.13        81.76 o                         
  14   0   6         60.06         20.99        70.85 o                         
  16   0   6       1812.93       2125.88       169.13 o                         
  18   0   6       1365.53       1433.95       215.35 o                         
  20   0   6          8.05        -12.59       122.16 o                         
   1   1   6        694.68        728.56        37.93 o                         
   2   1   6       2880.33       2923.25        88.55 o                         
   3   1   6       4013.53       4171.08       113.75 o                         
   4   1   6       5375.01       4944.72       148.06 o                         
   5   1   6         16.13         58.19        37.03 o                         
   6   1   6        122.41         -8.80        40.68 o                         
   7   1   6        367.14        486.42        65.48 o                         
   8   1   6       4569.36       4692.63       191.52 o                         
   9   1   6       1350.10       1634.31        99.94 o                         
  10   1   6       1834.82       1542.91       100.38 o                         
  11   1   6        122.25        107.34        52.04 o                         
  12   1   6         20.31         12.86        42.51 o                         
  13   1   6         51.91         46.58        35.47 o                         
  14   1   6       1857.95       1637.87        83.00 o                         
  15   1   6         33.12         -6.28        36.61 o                         
  16   1   6         41.16         63.95        60.11 o                         
  17   1   6         47.95        108.79        74.70 o                         
  18   1   6          9.77         74.34        54.41 o                         
  19   1   6         88.81         45.95        74.88 o                         
  20   1   6        695.45        797.32        89.30 o                         
  21   1   6         40.92         19.27        73.91 o                         
   0   2   6       2354.71       1679.92        75.50 o                         
   1   2   6        622.14        709.62        37.63 o                         
   2   2   6       1693.35       1364.08        58.83 o                         
   3   2   6       3435.35       3179.44       103.02 o                         
   4   2   6       6241.74       5768.62       169.37 o                         
   5   2   6       3756.54       2973.27       102.30 o                         
   6   2   6        958.56        840.36        54.84 o                         
   7   2   6        625.45        817.32        60.33 o                         
   8   2   6        605.63        731.86        68.29 o                         
   9   2   6        690.42        646.12        56.84 o                         
  10   2   6        748.77        771.24        62.10 o                         
  11   2   6        292.22        279.92        52.33 o                         
  12   2   6       4193.21       3772.22       168.36 o                         
  13   2   6       1159.13        984.35        59.65 o                         
  14   2   6        645.65        420.58        45.53 o                         
  15   2   6        271.89        264.55        44.63 o                         
  16   2   6         72.93         18.77        45.02 o                         
  17   2   6         25.59         39.28        53.46 o                         
  18   2   6        141.08        117.25        61.63 o                         
  19   2   6         52.26        224.38        76.70 o                         
  20   2   6         31.60        -57.00        59.59 o                         
   1   3   6       5420.35       4434.80       128.59 o                         
   2   3   6        400.87        545.76        38.09 o                         
   3   3   6         52.43         31.27        24.46 o                         
   4   3   6       1721.37       1880.85        92.40 o                         
   5   3   6       1170.29       1177.53        63.38 o                         
   6   3   6        308.99        282.57        43.98 o                         
   7   3   6        268.17        210.45        36.57 o                         
   8   3   6       5430.50       4824.64       155.52 o                         
   9   3   6        213.82        208.81        46.41 o                         
  10   3   6       1312.89       1326.57        72.49 o                         
  11   3   6        937.59        818.05        58.79 o                         
  12   3   6         87.17         65.60        39.21 o                         
  13   3   6         87.24         77.31        45.08 o                         
  14   3   6         24.87         16.39        49.00 o                         
  15   3   6        519.48        451.47        62.72 o                         
  16   3   6        592.52        572.48        73.98 o                         
  17   3   6        378.76        369.39        68.56 o                         
  18   3   6         13.73         27.28        63.25 o                         
  19   3   6        739.91        658.45        92.86 o                         
  20   3   6        303.70        244.03        96.30 o                         
   0   4   6        422.61        424.89        51.13 o                         
   1   4   6         24.13        -17.07        25.13 o                         
   2   4   6         14.45         14.57        26.75 o                         
   3   4   6       2003.31       2387.57        82.75 o                         
   4   4   6       3282.31       2771.54       104.95 o                         
   5   4   6         63.06         62.62        31.12 o                         
   6   4   6        368.69        727.97        64.02 o                         
   7   4   6         38.90         78.15        47.23 o                         
   8   4   6        586.43        574.17        53.00 o                         
   9   4   6       3823.76       4036.66       173.94 o                         
  10   4   6        360.81        452.98        62.81 o                         
  11   4   6        158.96        171.56        50.33 o                         
  12   4   6        101.40         86.08        52.97 o                         
  13   4   6         11.64        -48.11        51.49 o                         
  14   4   6        752.13        611.18        83.59 o                         
  15   4   6       3732.40       3883.26       207.55 o                         
  16   4   6          6.54        -60.31        60.31 o                         
  17   4   6          2.41        -64.45        64.45 o                         
  18   4   6         82.39        203.49        75.33 o                         
  19   4   6         16.02        -52.62        68.34 o                         
   1   5   6       1621.13       1958.58        76.85 o                         
   2   5   6        278.48        339.77        39.36 o                         
   3   5   6        418.35        529.94        45.30 o                         
   4   5   6        137.32        102.27        34.47 o                         
   5   5   6       3046.21       3040.29       111.13 o                         
   6   5   6        329.46        365.43        43.18 o                         
   7   5   6        586.75        634.61        55.40 o                         
   8   5   6        594.21        700.49        73.42 o                         
   9   5   6        330.95        285.35        75.54 o                         
  10   5   6        222.42        198.89        60.43 o                         
  11   5   6        187.35        210.43        63.57 o                         
  12   5   6        692.48        942.65        98.30 o                         
  13   5   6       1088.86       1181.31       110.84 o                         
  14   5   6        209.31        235.26        74.26 o                         
  15   5   6        157.58         67.26        77.73 o                         
  16   5   6          8.82        -34.22        74.11 o                         
  17   5   6        728.55        659.45       152.50 o                         
  18   5   6         20.16        -70.86        76.22 o                         
   0   6   6        556.49        483.14        66.66 o                         
   1   6   6       1031.38       1095.68        62.34 o                         
   2   6   6         52.92         52.29        37.18 o                         
   3   6   6       2734.80       2871.02       121.36 o                         
   4   6   6        479.38        447.22        60.50 o                         
   5   6   6         19.26         13.80        45.71 o                         
   6   6   6         76.77         52.33        45.83 o                         
   7   6   6         26.87        -44.54        44.54 o                         
   8   6   6        891.31       1108.96        92.41 o                         
   9   6   6       1551.50       2108.35       126.32 o                         
  10   6   6         30.86        -50.21        59.40 o                         
  11   6   6        647.68        798.00        96.98 o                         
  12   6   6          5.28          2.92        63.57 o                         
  13   6   6        675.72        676.46        96.63 o                         
  14   6   6         82.76         -7.68       107.98 o                         
  15   6   6        440.44        407.43       100.97 o                         
  16   6   6        159.15        -79.22        79.22 o                         
  17   6   6         35.02        -80.38        80.38 o                         
   1   7   6       1726.46       1583.89        81.32 o                         
   2   7   6        119.83         10.33        43.48 o                         
   3   7   6        432.66        345.04        66.76 o                         
   4   7   6         55.00          5.77        50.99 o                         
   5   7   6       1507.62       2114.94       123.88 o                         
   6   7   6        594.88        613.81        77.16 o                         
   7   7   6        373.44        497.88        76.48 o                         
   8   7   6         11.07        -41.64        57.26 o                         
   9   7   6        183.04        157.21        66.07 o                         
  10   7   6        425.29        546.45       108.14 o                         
  11   7   6        487.62        419.34        90.09 o                         
  12   7   6         48.83         43.78        75.08 o                         
  13   7   6        685.23        784.38       106.53 o                         
  14   7   6         28.27          5.16        82.96 o                         
  15   7   6          1.61        -81.84        81.84 o                         
   0   8   6       1473.60       1195.09       152.42 o                         
   1   8   6        300.15        439.19        76.14 o                         
   2   8   6        989.76       1109.60        92.61 o                         
   3   8   6        769.74        658.82        85.64 o                         
   4   8   6        121.30        146.56        70.54 o                         
   5   8   6        737.06        671.37        96.70 o                         
   6   8   6        531.14        511.54        93.09 o                         
   7   8   6        150.27         51.00        68.16 o                         
   8   8   6         72.69         44.20        67.62 o                         
   9   8   6        946.26        885.56       100.29 o                         
  10   8   6        201.09        254.77        88.79 o                         
  11   8   6         11.97         -6.60        78.19 o                         
  12   8   6         59.61         58.07        95.99 o                         
  13   8   6        178.43        327.79        99.44 o                         
   1   9   6        518.59        423.33        86.50 o                         
   2   9   6         90.16        -37.72        70.48 o                         
   3   9   6         58.23        180.86        80.06 o                         
   4   9   6        418.19        368.68        92.81 o                         
   5   9   6        446.63        390.90        93.80 o                         
   6   9   6          1.01         31.20        80.07 o                         
   7   9   6        617.98        412.77        95.60 o                         
   8   9   6        322.50        317.67        90.51 o                         
   9   9   6         23.07         46.00        79.80 o                         
  10   9   6         42.21         29.40        92.50 o                         
  11   9   6         70.72        307.27       137.51 o                         
   0  10   6        493.71        521.05       145.30 o                         
   1  10   6        223.62        315.83       102.22 o                         
   2  10   6         47.30          5.32        87.44 o                         
   3  10   6        249.51         88.05        86.67 o                         
   4  10   6        128.17         60.54        82.98 o                         
   5  10   6         42.67         39.18        85.06 o                         
   6  10   6        150.00        190.86        93.27 o                         
   2   0   7       2008.47       1681.67        83.63 o                         
   4   0   7       1117.44        924.72        82.41 o                         
   6   0   7        205.70        108.25        56.95 o                         
   8   0   7       6442.89       5590.55       331.97 o                         
  10   0   7       6988.54       6678.57       392.85 o                         
  12   0   7         66.60          7.66        70.38 o                         
  14   0   7       2690.81       2663.37       214.84 o                         
  16   0   7        602.25        697.32       157.77 o                         
  18   0   7         24.97       -109.16       109.16 o                         
  20   0   7         57.54       -154.01       154.01 o                         
   0   1   7        295.62        325.19        51.25 o                         
   1   1   7         53.11        -26.09        26.09 o                         
   2   1   7       1486.79       1896.90        65.95 o                         
   3   1   7        231.58        251.93        27.05 o                         
   4   1   7       4512.30       4234.27       132.81 o                         
   5   1   7        333.62        371.99        46.59 o                         
   6   1   7       4768.61       4751.57       188.34 o                         
   7   1   7        691.13        533.93        65.91 o                         
   8   1   7        147.67         40.47        55.48 o                         
   9   1   7       1165.57        948.35        78.80 o                         
  10   1   7        709.74        899.16        81.42 o                         
  11   1   7         75.01        -17.33        49.83 o                         
  12   1   7        458.76        414.98        69.28 o                         
  13   1   7        414.47        304.78        66.18 o                         
  14   1   7       2099.33       2146.73       134.34 o                         
  15   1   7         42.11         76.67        70.23 o                         
  16   1   7        192.60        153.35        86.64 o                         
  17   1   7        316.31        129.00        89.96 o                         
  18   1   7       1330.75        986.72       133.88 o                         
  19   1   7         64.26         52.84        90.99 o                         
  20   1   7          5.69        -58.50        91.90 o                         
   1   2   7         53.32         54.31        25.57 o                         
   2   2   7       6283.88       6415.47       189.23 o                         
   3   2   7        555.65        290.61        32.00 o                         
   4   2   7        315.95        244.03        30.85 o                         
   5   2   7        274.85        304.89        34.49 o                         
   6   2   7        532.76        414.23        42.66 o                         
   7   2   7        259.99        203.33        36.71 o                         
   8   2   7        225.00        106.24        39.97 o                         
   9   2   7        495.35        424.00        59.83 o                         
  10   2   7       3873.22       4046.73       200.83 o                         
  11   2   7       2664.87       3099.73       162.29 o                         
  12   2   7        664.09        703.48        84.24 o                         
  13   2   7       1432.08       1506.80       136.13 o                         
  14   2   7       1622.70       1778.19       138.47 o                         
  15   2   7         48.62         -2.14        48.10 o                         
  16   2   7         85.22        100.38        54.10 o                         
  17   2   7        147.95        105.53        61.18 o                         
  18   2   7          8.46        -69.22        69.22 o                         
  19   2   7         85.79        242.06       102.93 o                         
  20   2   7        553.59        620.12       194.44 o                         
   0   3   7        190.15         64.05        38.41 o                         
   1   3   7        486.46        370.10        32.13 o                         
   2   3   7       4197.42       4065.00       120.88 o                         
   3   3   7       2346.92       2344.93        95.05 o                         
   4   3   7         15.27        -23.20        30.15 o                         
   5   3   7       1202.20       1362.11        70.70 o                         
   6   3   7       4074.14       3889.41       136.00 o                         
   7   3   7       5024.59       4917.27       178.49 o                         
   8   3   7        112.44        214.63        38.92 o                         
   9   3   7        477.82        522.83        44.39 o                         
  10   3   7        842.73        907.15        63.21 o                         
  11   3   7        720.52        747.69        58.73 o                         
  12   3   7        465.12        370.42        60.07 o                         
  13   3   7         79.44         61.57        59.69 o                         
  14   3   7         28.34          9.18        58.21 o                         
  15   3   7        482.18        627.92        88.58 o                         
  16   3   7        281.71        252.16        76.12 o                         
  17   3   7        300.89         85.28        75.05 o                         
  18   3   7        859.38        809.60       111.93 o                         
  19   3   7        177.13        124.45        97.75 o                         
   1   4   7       8465.65       7779.02       211.82 o                         
   2   4   7       1659.61       1374.39        58.24 o                         
   3   4   7       3987.10       4313.17       141.96 o                         
   4   4   7       1437.46       1447.39        73.41 o                         
   5   4   7         13.97         15.75        41.79 o                         
   6   4   7          0.21         49.39        37.41 o                         
   7   4   7       3328.12       3446.33       161.63 o                         
   8   4   7       1413.12       1320.54        87.26 o                         
   9   4   7       1115.69       1043.66        90.02 o                         
  10   4   7        195.60        251.87        51.39 o                         
  11   4   7        986.84       1024.78        77.95 o                         
  12   4   7        237.08        238.75        58.93 o                         
  13   4   7        420.48        411.47        77.08 o                         
  14   4   7        475.08        444.80        87.52 o                         
  15   4   7        338.40        204.23        64.95 o                         
  16   4   7        198.44        172.67        80.40 o                         
  17   4   7        161.10        156.78        61.29 o                         
  18   4   7         63.33         60.90        81.94 o                         
  19   4   7        302.51        232.27        98.51 o                         
   0   5   7       1376.07       1947.54       113.17 o                         
   1   5   7         59.53         38.11        32.97 o                         
   2   5   7         96.97         40.91        33.19 o                         
   3   5   7       4876.29       4863.75       145.90 o                         
   4   5   7        389.90        389.43        43.26 o                         
   5   5   7       5328.45       4932.31       164.41 o                         
   6   5   7        345.29        396.04        65.73 o                         
   7   5   7       1921.55       2153.25       135.10 o                         
   8   5   7        658.69        657.33        77.82 o                         
   9   5   7        617.26        491.51        76.63 o                         
  10   5   7         73.92         82.32        61.09 o                         
  11   5   7         18.02        -45.89        56.77 o                         
  12   5   7        542.78        439.42        81.67 o                         
  13   5   7         53.57        -36.59        60.83 o                         
  14   5   7        538.98        574.39        92.61 o                         
  15   5   7       1124.28       1322.56       124.86 o                         
  16   5   7        336.15        461.15        87.35 o                         
  17   5   7         41.21         37.97        72.79 o                         
  18   5   7         55.53         54.87        85.33 o                         
   1   6   7       4785.62       4613.80       159.18 o                         
   2   6   7        356.39        367.76        54.79 o                         
   3   6   7         54.93         -5.84        42.36 o                         
   4   6   7        176.47        322.94        55.49 o                         
   5   6   7       1414.86       1211.89        93.03 o                         
   6   6   7        631.04        505.24        74.49 o                         
   7   6   7        235.83        115.58        54.17 o                         
   8   6   7        190.66        212.13        71.19 o                         
   9   6   7         53.32         12.59        63.47 o                         
  10   6   7        716.51        783.57       101.03 o                         
  11   6   7       1822.44       2303.98       152.84 o                         
  12   6   7         72.32         -5.94        69.44 o                         
  13   6   7        713.09        817.65       103.55 o                         
  14   6   7        131.18         54.47        82.95 o                         
  15   6   7         62.27        130.69        82.26 o                         
  16   6   7        131.65        264.97        94.74 o                         
   0   7   7         16.40         64.32        61.66 o                         
   1   7   7        144.58        147.89        43.70 o                         
   2   7   7       1275.22       1470.12        87.01 o                         
   3   7   7       2220.84       2544.44       133.29 o                         
   4   7   7         62.19        -51.81        51.81 o                         
   5   7   7        333.50        193.73        69.41 o                         
   6   7   7        631.96        768.40       103.14 o                         
   7   7   7         74.50         -7.79        58.95 o                         
   8   7   7         18.86         14.59        74.54 o                         
   9   7   7       1827.03       1832.54       142.37 o                         
  10   7   7         94.18         97.03        76.16 o                         
  11   7   7         35.67        136.66        78.49 o                         
  12   7   7         66.70        -34.83        74.30 o                         
  13   7   7        491.42        558.46       101.85 o                         
  14   7   7         10.40        -74.28        78.38 o                         
  15   7   7        279.76        326.25        98.48 o                         
   1   8   7        485.67        443.19        65.72 o                         
   2   8   7        905.49        890.32        87.22 o                         
   3   8   7         98.78        132.45        64.46 o                         
   4   8   7          1.10        -68.00        68.18 o                         
   5   8   7       1187.07       1239.39       119.20 o                         
   6   8   7         88.03        122.69        75.69 o                         
   7   8   7        817.61        830.88       103.23 o                         
   8   8   7         54.14        -74.65        74.65 o                         
   9   8   7        164.80        142.57        87.01 o                         
  10   8   7        241.71         31.28        81.77 o                         
  11   8   7        177.89        156.00        88.20 o                         
  12   8   7         47.92          7.48        83.70 o                         
   0   9   7        463.72        343.25       125.60 o                         
   1   9   7        346.94        347.15        91.06 o                         
   2   9   7         72.16         19.87        77.74 o                         
   3   9   7        299.05        346.44        87.94 o                         
   4   9   7         61.09        -71.42        71.42 o                         
   5   9   7          4.55        -35.08        75.61 o                         
   6   9   7        631.10        436.16       140.96 o                         
   7   9   7         52.09        -29.54        77.57 o                         
   8   9   7          4.79          3.87        89.44 o                         
   9   9   7        506.04        603.05       119.80 o                         
   1  10   7         66.79         23.38        92.40 o                         
   2  10   7        376.13        225.98        98.51 o                         
   3  10   7          5.04        -27.12        81.80 o                         
   4  10   7        198.66        216.88        97.13 o                         
   0   0   8      19598.91      21678.63      1388.15 o                         
   2   0   8          9.94        -18.32        34.56 o                         
   4   0   8       1944.84       1697.91       115.18 o                         
   6   0   8       2997.14       3318.99       222.77 o                         
   8   0   8        142.26        185.62        74.57 o                         
  10   0   8         55.48         35.29        78.29 o                         
  12   0   8         35.18        -48.24        69.35 o                         
  14   0   8         98.99        119.75       130.20 o                         
  16   0   8        758.14        485.63       156.53 o                         
  18   0   8       2596.98       2018.83       256.43 o                         
  20   0   8         48.64       -257.44       257.44 o                         
   1   1   8         79.09         32.99        27.33 o                         
   2   1   8       4781.15       3755.54       115.55 o                         
   3   1   8         26.42         20.65        22.15 o                         
   4   1   8        804.35        786.36        47.32 o                         
   5   1   8         47.31         46.36        39.06 o                         
   6   1   8         24.47         70.57        42.66 o                         
   7   1   8          3.23        -11.75        43.41 o                         
   8   1   8        420.54        507.17        66.66 o                         
   9   1   8         48.39         49.09        60.13 o                         
  10   1   8       1040.52       1358.34       119.26 o                         
  11   1   8        132.93        110.73        57.29 o                         
  12   1   8        276.68        165.07        68.58 o                         
  13   1   8         19.17         55.05        68.19 o                         
  14   1   8       2275.28       2664.38       172.52 o                         
  15   1   8          5.70        -24.97        68.73 o                         
  16   1   8        354.28        371.63       103.01 o                         
  17   1   8         64.67         23.67        87.85 o                         
  18   1   8         11.93         28.04        90.40 o                         
  19   1   8         65.77        -13.30        93.71 o                         
   0   2   8        680.97        510.99        53.59 o                         
   1   2   8        190.98        150.98        32.21 o                         
   2   2   8       1389.85       1284.12        65.39 o                         
   3   2   8       1184.59       1026.01        52.68 o                         
   4   2   8         11.19         -0.01        27.95 o                         
   5   2   8        733.74        643.95        53.99 o                         
   6   2   8       5133.62       4541.20       164.43 o                         
   7   2   8         77.15         20.60        43.75 o                         
   8   2   8        552.77        556.68        69.61 o                         
   9   2   8          5.44        -21.56        58.90 o                         
  10   2   8        898.66        823.88        99.84 o                         
  11   2   8         24.58         55.36        62.01 o                         
  12   2   8       1213.78       1119.76       114.95 o                         
  13   2   8         38.04        -65.24        65.24 o                         
  14   2   8        206.45        105.23        84.43 o                         
  15   2   8         73.43          3.37        74.89 o                         
  16   2   8        160.99        169.58        88.05 o                         
  17   2   8        146.37        230.82       106.05 o                         
  18   2   8       1281.16       1316.15       163.99 o                         
  19   2   8        222.60        111.20       107.53 o                         
   1   3   8       2376.80       2090.57        75.56 o                         
   2   3   8       1297.11       1368.07        64.00 o                         
   3   3   8        157.63        121.90        33.86 o                         
   4   3   8        152.28        124.97        37.60 o                         
   5   3   8        508.75        563.57        46.06 o                         
   6   3   8         22.57         -9.93        33.96 o                         
   7   3   8         28.95         20.84        30.77 o                         
   8   3   8       1345.67       1401.48        89.97 o                         
   9   3   8       1082.66       1061.45        78.95 o                         
  10   3   8       3249.09       3435.77       158.70 o                         
  11   3   8        641.72        523.37        74.00 o                         
  12   3   8       1320.01       1338.61       107.67 o                         
  13   3   8        341.17        348.10        60.93 o                         
  14   3   8        528.58        485.70        73.03 o                         
  15   3   8         45.87        -27.14        78.32 o                         
  16   3   8        148.74        246.80        94.59 o                         
  17   3   8        133.19         76.60       102.87 o                         
  18   3   8          2.39        -16.06       101.15 o                         
  19   3   8        233.02        322.50       122.33 o                         
   0   4   8         22.15         71.31        45.44 o                         
   1   4   8         80.78         52.01        31.20 o                         
   2   4   8         19.84          9.63        30.62 o                         
   3   4   8       1124.28       1060.55        64.02 o                         
   4   4   8         96.53         65.45        43.85 o                         
   5   4   8        453.07        515.12        56.42 o                         
   6   4   8       3139.81       3334.28       139.15 o                         
   7   4   8       2236.29       2230.89       106.62 o                         
   8   4   8         26.48        -22.35        39.92 o                         
   9   4   8       2424.87       2363.40       128.67 o                         
  10   4   8       1141.61        923.98       100.25 o                         
  11   4   8         19.74        -38.06        38.06 o                         
  12   4   8        316.04        280.95        64.42 o                         
  13   4   8        304.08        185.82        77.37 o                         
  14   4   8         37.10         37.71        77.75 o                         
  15   4   8       2208.26       2133.54       154.08 o                         
  16   4   8        159.41        120.91        77.90 o                         
  17   4   8         39.25         -7.26        71.60 o                         
  18   4   8         98.87         12.76       109.73 o                         
   1   5   8        919.27       1095.35        67.74 o                         
   2   5   8        153.05        143.06        39.96 o                         
   3   5   8       1805.92       1765.37        83.03 o                         
   4   5   8        127.45        141.59        42.36 o                         
   5   5   8        888.57       1079.79        86.71 o                         
   6   5   8        315.73        293.53        64.36 o                         
   7   5   8       1646.96       1753.52       123.08 o                         
   8   5   8        417.58        590.31        82.04 o                         
   9   5   8        353.15        280.13        82.43 o                         
  10   5   8        210.59        232.10        68.06 o                         
  11   5   8       3569.27       3824.31       214.75 o                         
  12   5   8         13.99        -11.27        59.55 o                         
  13   5   8        882.19        828.12        99.95 o                         
  14   5   8        231.87        112.15        69.99 o                         
  15   5   8         25.16         44.34        63.17 o                         
  16   5   8         10.65        -60.24        83.66 o                         
  17   5   8         24.19         -2.40        85.58 o                         
   0   6   8        931.53       1006.77        94.44 o                         
   1   6   8         45.27        -40.88        40.88 o                         
   2   6   8          8.90        -21.09        43.59 o                         
   3   6   8       1939.63       1959.96       123.74 o                         
   4   6   8          3.64         13.89        48.03 o                         
   5   6   8       1114.08       1041.65        84.35 o                         
   6   6   8         89.48         89.14        65.41 o                         
   7   6   8       2697.11       2553.08       161.12 o                         
   8   6   8         37.28        -59.57        59.57 o                         
   9   6   8       1972.93       2091.84       146.60 o                         
  10   6   8          0.43         -2.95        62.94 o                         
  11   6   8        285.79        525.95        87.89 o                         
  12   6   8         41.75        -34.45        68.39 o                         
  13   6   8         31.99         11.28        76.69 o                         
  14   6   8         37.98         31.24        70.31 o                         
  15   6   8        180.37        196.76        78.26 o                         
   1   7   8        739.46        826.79        70.36 o                         
   2   7   8         16.77         36.89        49.44 o                         
   3   7   8         13.96        -42.99        49.93 o                         
   4   7   8          4.89        -51.71        51.71 o                         
   5   7   8       1723.42       1970.15       136.17 o                         
   6   7   8         33.73        -40.07        65.78 o                         
   7   7   8        983.11       1435.85       126.83 o                         
   8   7   8         84.48        161.59        75.13 o                         
   9   7   8        134.28         79.05        76.11 o                         
  10   7   8        601.33        458.44       145.86 o                         
  11   7   8       1084.58       1204.42       124.27 o                         
  12   7   8         53.81        -56.99        72.02 o                         
  13   7   8        363.80        359.30        92.96 o                         
  14   7   8        119.43        228.40        88.23 o                         
   0   8   8        341.18        218.53       104.41 o                         
   1   8   8        503.46        460.42        78.16 o                         
   2   8   8          9.18          8.69        58.83 o                         
   3   8   8        505.67        484.55        78.92 o                         
   4   8   8         20.14         75.42        67.31 o                         
   5   8   8        468.93        238.25        76.16 o                         
   6   8   8       1067.67        957.40       111.99 o                         
   7   8   8        533.81        375.96        92.03 o                         
   8   8   8          7.98        129.41        82.38 o                         
   9   8   8        652.34        677.53       107.61 o                         
  10   8   8         35.40         22.41        82.47 o                         
  11   8   8         93.72        -10.04        82.26 o                         
   1   9   8        526.21        827.19       119.84 o                         
   2   9   8        610.18        474.12       103.89 o                         
   3   9   8         78.77         77.27        79.30 o                         
   4   9   8        110.83         22.46        78.84 o                         
   5   9   8        277.11        170.34        85.09 o                         
   6   9   8         78.78        -77.60        77.60 o                         
   7   9   8        142.69        137.81        91.26 o                         
   8   9   8         46.20         99.90        88.74 o                         
   2   0   9       7612.39       6881.70       286.20 o                         
   4   0   9       1635.40       1627.48       149.98 o                         
   6   0   9       1453.44       1641.06       132.97 o                         
   8   0   9       3377.86       3641.75       262.76 o                         
  10   0   9         93.36        147.14        87.48 o                         
  12   0   9        510.85        498.08       117.20 o                         
  14   0   9        601.60        778.02       182.68 o                         
  16   0   9       3529.60       3732.50       367.53 o                         
  18   0   9        230.43        268.70       150.57 o                         
   0   1   9      10130.14      10311.11       593.42 o                         
   1   1   9        613.09        605.74        42.68 o                         
   2   1   9        565.13        512.72        38.80 o                         
   3   1   9        105.21         54.02        25.93 o                         
   4   1   9        932.73       1063.17        57.95 o                         
   5   1   9        718.23        736.60        92.02 o                         
   6   1   9        630.05        588.91        65.47 o                         
   7   1   9          6.27        -16.80        44.14 o                         
   8   1   9       1446.13       1255.38       101.66 o                         
   9   1   9       1044.79       1223.96       105.16 o                         
  10   1   9        666.68        687.26        96.15 o                         
  11   1   9        363.36        410.62        86.50 o                         
  12   1   9       3663.37       3027.74       192.91 o                         
  13   1   9         35.72        163.95        79.72 o                         
  14   1   9         96.68        146.29        82.61 o                         
  15   1   9         29.36        -16.03        85.52 o                         
  16   1   9        189.70         21.24        87.18 o                         
  17   1   9          3.70        -83.75        84.95 o                         
  18   1   9        288.95        424.99       116.82 o                         
  19   1   9          1.69        -96.33        96.33 o                         
   1   2   9         67.82         65.95        32.41 o                         
   2   2   9       1395.66       1468.45        70.92 o                         
   3   2   9        226.41        247.95        36.50 o                         
   4   2   9       7131.25       7592.86       222.03 o                         
   5   2   9       4737.42       5336.33       177.95 o                         
   6   2   9          6.14        -30.86        30.86 o                         
   7   2   9        183.40        137.77        48.71 o                         
   8   2   9        685.84        838.51        75.59 o                         
   9   2   9        627.80        548.57       106.36 o                         
  10   2   9        142.60        146.71        87.69 o                         
  11   2   9         18.95        -64.42        64.42 o                         
  12   2   9         54.15         51.60        73.93 o                         
  13   2   9        633.50        898.69       113.58 o                         
  14   2   9        240.05        244.86        87.49 o                         
  15   2   9        500.75        355.50        98.81 o                         
  16   2   9        699.34        687.20       126.65 o                         
  17   2   9        231.03        289.89       113.26 o                         
  18   2   9         24.03        -35.08       100.83 o                         
   0   3   9       2725.69       2874.96       134.35 o                         
   1   3   9       1202.53       1321.36        62.79 o                         
   2   3   9       1394.10       1475.64        70.54 o                         
   3   3   9        788.36        744.98        57.58 o                         
   4   3   9        116.94        102.09        34.00 o                         
   5   3   9        422.80        361.46        42.78 o                         
   6   3   9       2536.57       2553.63       103.29 o                         
   7   3   9        187.12        110.27        45.65 o                         
   8   3   9        463.70        316.91        69.76 o                         
   9   3   9       1796.26       1939.35       120.95 o                         
  10   3   9        120.41         69.42        67.68 o                         
  11   3   9       1512.09       1397.44       133.48 o                         
  12   3   9        436.15        420.58        96.45 o                         
  13   3   9        414.95        412.33        96.94 o                         
  14   3   9        171.12        -77.04        77.04 o                         
  15   3   9          6.91        -41.16        83.36 o                         
  16   3   9        132.25        136.85        94.44 o                         
  17   3   9        112.51        100.45       105.97 o                         
  18   3   9        387.39        286.92       121.36 o                         
   1   4   9       1435.02       1640.76        73.07 o                         
   2   4   9        895.67        947.08        66.66 o                         
   3   4   9        120.53         82.83        41.31 o                         
   4   4   9        560.31        488.15        56.69 o                         
   5   4   9       1139.09       1111.78        78.60 o                         
   6   4   9       1432.62       1612.02        94.99 o                         
   7   4   9       2353.42       2697.35       127.59 o                         
   8   4   9         30.84        130.34        46.54 o                         
   9   4   9        392.43        378.52        59.66 o                         
  10   4   9        671.04        542.88        99.32 o                         
  11   4   9         39.65        174.51        64.94 o                         
  12   4   9        522.99        597.85        87.35 o                         
  13   4   9        791.55        747.08        97.15 o                         
  14   4   9        454.06        300.09        69.42 o                         
  15   4   9          2.96        -40.40        82.17 o                         
  16   4   9         15.06        -76.85        76.85 o                         
  17   4   9        257.89        225.06       105.39 o                         
   0   5   9         64.33         49.06        66.33 o                         
   1   5   9       1095.56        846.27        71.20 o                         
   2   5   9       1077.30       1225.92        78.12 o                         
   3   5   9       1656.33       1634.34        93.62 o                         
   4   5   9        286.70        389.64        64.86 o                         
   5   5   9        338.96        240.36        48.62 o                         
   6   5   9        743.92        804.28        81.59 o                         
   7   5   9         26.41         28.81        57.92 o                         
   8   5   9        323.84        333.95        72.36 o                         
   9   5   9       1432.92       1310.29       109.13 o                         
  10   5   9         41.74         47.56        74.32 o                         
  11   5   9        492.13        503.24        94.23 o                         
  12   5   9          3.50        -35.20        55.26 o                         
  13   5   9        405.90        345.67        92.21 o                         
  14   5   9         95.97         -7.58        77.38 o                         
  15   5   9        111.46        114.28        82.30 o                         
  16   5   9         52.58         75.76        80.88 o                         
   1   6   9        253.48        259.68        64.54 o                         
   2   6   9        153.86        171.46        53.96 o                         
   3   6   9        145.63         26.61        47.63 o                         
   4   6   9        353.73        279.24        65.14 o                         
   5   6   9        954.92        966.21        90.88 o                         
   6   6   9          9.16        -56.37        56.37 o                         
   7   6   9       1742.07       1691.39       130.04 o                         
   8   6   9         71.83         12.97        65.08 o                         
   9   6   9         12.96        -56.14        63.41 o                         
  10   6   9        173.34        193.73        73.52 o                         
  11   6   9       1083.50       1134.12       112.46 o                         
  12   6   9         13.03        -65.86        65.86 o                         
  13   6   9        178.24        157.15        78.19 o                         
  14   6   9        126.96         73.08        70.62 o                         
   0   7   9         20.82        127.42        80.21 o                         
   1   7   9         66.73         82.55        52.48 o                         
   2   7   9        434.53        374.98        64.42 o                         
   3   7   9       1466.01       1673.62       126.92 o                         
   4   7   9         13.38        -54.95        54.95 o                         
   5   7   9         95.23        101.71        73.37 o                         
   6   7   9         45.97         41.67        71.79 o                         
   7   7   9        508.58        370.68        90.11 o                         
   8   7   9        249.84        162.42        78.63 o                         
   9   7   9        910.60       1019.37       115.39 o                         
  10   7   9          5.21        -29.87        71.80 o                         
  11   7   9         47.27          2.37        76.83 o                         
  12   7   9         34.31         -4.25        75.32 o                         
   1   8   9        324.26        383.56        78.36 o                         
   2   8   9          8.88         -6.36        62.81 o                         
   3   8   9        349.28        269.40        75.58 o                         
   4   8   9        179.72        246.71        85.72 o                         
   5   8   9        230.91         47.29        81.10 o                         
   6   8   9        154.20         91.17        82.49 o                         
   7   8   9        432.06        487.58       100.04 o                         
   8   8   9        264.05        316.23       110.96 o                         
   9   8   9         40.40        -48.63        77.80 o                         
  10   8   9         25.25         95.04        83.47 o                         
   0   9   9        489.84        657.60       187.97 o                         
   1   9   9         57.02         43.43       119.25 o                         
   2   9   9         44.17         79.16        84.88 o                         
   3   9   9        320.27        208.45        92.07 o                         
   4   9   9         10.33        -30.59        89.51 o                         
   5   9   9         24.79         11.13        94.99 o                         
   0   0  10      37066.50      33729.09      3708.77 o                         
   2   0  10       1340.89       1401.32        86.30 o                         
   4   0  10        455.04        416.35        78.02 o                         
   6   0  10        150.62        135.56        71.01 o                         
   8   0  10       1219.03       1113.17       139.56 o                         
  10   0  10         34.47         97.14       123.20 o                         
  12   0  10       2008.32       1996.81       246.43 o                         
  14   0  10         25.41        -57.84       105.61 o                         
  16   0  10        903.23        380.04       301.06 o                         
  18   0  10        138.64         37.96       152.15 o                         
   1   1  10        264.96        402.43        43.13 o                         
   2   1  10       2526.98       2771.29        97.55 o                         
   3   1  10        117.48         84.46        27.64 o                         
   4   1  10       7936.42       8257.93       290.85 o                         
   5   1  10        321.05        227.85        61.74 o                         
   6   1  10         32.93        -12.91        48.51 o                         
   7   1  10        355.36        300.22        67.97 o                         
   8   1  10       1202.28       1216.81       128.31 o                         
   9   1  10         33.05        -43.72        58.20 o                         
  10   1  10         51.33        -49.99        63.72 o                         
  11   1  10          4.32        -23.48        70.30 o                         
  12   1  10         45.65        -66.80        66.80 o                         
  13   1  10          7.23         54.49        80.02 o                         
  14   1  10        714.15        481.57       101.39 o                         
  15   1  10         81.50         -0.68        90.52 o                         
  16   1  10       1161.39       1133.98       153.89 o                         
  17   1  10        184.70        -66.55        98.21 o                         
  18   1  10          9.96         94.29       104.27 o                         
   0   2  10       2468.52       2428.39       255.08 o                         
   1   2  10       1261.68       1221.16        69.62 o                         
   2   2  10        876.00        807.93        55.83 o                         
   3   2  10       2814.35       2946.90       113.23 o                         
   4   2  10        730.03        750.55        55.14 o                         
   5   2  10         48.99         39.71        37.48 o                         
   6   2  10        588.47        535.44        72.25 o                         
   7   2  10         68.87        119.87        58.25 o                         
   8   2  10       1398.43       1269.10       104.92 o                         
   9   2  10         70.67          6.39        62.01 o                         
  10   2  10        538.53        539.04        95.03 o                         
  11   2  10         38.68         86.32        75.23 o                         
  12   2  10       1366.67       1316.42       133.43 o                         
  13   2  10        203.71        288.61        91.18 o                         
  14   2  10         18.62        -14.38       100.19 o                         
  15   2  10         80.05         60.59        87.46 o                         
  16   2  10         44.92         34.01        97.20 o                         
  17   2  10          2.45         19.95       103.76 o                         
   1   3  10        474.27        445.53        49.21 o                         
   2   3  10         76.09         24.62        43.47 o                         
   3   3  10       1570.39       1694.51        98.08 o                         
   4   3  10       1659.63       1832.71        95.75 o                         
   5   3  10       2399.40       2469.97       112.09 o                         
   6   3  10         12.29         -9.07        48.13 o                         
   7   3  10        442.80        488.08        63.80 o                         
   8   3  10       1066.28       1009.39       101.33 o                         
   9   3  10        706.80        616.90        94.45 o                         
  10   3  10        312.09        187.97        79.79 o                         
  11   3  10         20.77        -71.46        71.46 o                         
  12   3  10         12.95         25.08        79.45 o                         
  13   3  10        193.55        358.89        98.86 o                         
  14   3  10        118.79        102.50        92.18 o                         
  15   3  10         55.49         93.01        94.49 o                         
  16   3  10        315.59        361.56       107.26 o                         
  17   3  10        642.92        436.93       127.83 o                         
   0   4  10         17.97         44.43        54.82 o                         
   1   4  10       2017.00       1907.54        93.26 o                         
   2   4  10         83.29         70.68        41.37 o                         
   3   4  10        314.82        398.61        61.45 o                         
   4   4  10         14.21         31.18        47.67 o                         
   5   4  10       1253.42       1197.51        85.89 o                         
   6   4  10        274.16        349.01        66.77 o                         
   7   4  10        115.60        102.82        41.66 o                         
   8   4  10       1044.41       1056.99        96.48 o                         
   9   4  10       2922.25       3067.28       182.78 o                         
  10   4  10        239.62         81.96        60.95 o                         
  11   4  10        156.76        117.85        85.22 o                         
  12   4  10        317.76        234.39        97.59 o                         
  13   4  10        282.73        225.84       103.48 o                         
  14   4  10         63.32        -43.57        93.93 o                         
  15   4  10        547.77        344.48       110.90 o                         
  16   4  10          9.33        -86.06        86.06 o                         
   1   5  10         87.80         46.38        45.33 o                         
   2   5  10        176.34        236.42        56.57 o                         
   3   5  10         37.23         54.57        46.53 o                         
   4   5  10         54.47        -27.96        50.19 o                         
   5   5  10       1253.16       1469.03       105.27 o                         
   6   5  10         71.90        107.23        57.18 o                         
   7   5  10        942.94       1164.56       100.55 o                         
   8   5  10        167.48        150.22        65.58 o                         
   9   5  10        367.86        328.86        72.36 o                         
  10   5  10        255.15        304.82        59.77 o                         
  11   5  10        409.65        291.12        81.67 o                         
  12   5  10         36.81        -49.26        70.82 o                         
  13   5  10        703.53        818.48       103.05 o                         
  14   5  10         14.20        -93.52        93.52 o                         
  15   5  10         82.01         41.95       104.41 o                         
   0   6  10         26.55          9.00        72.61 o                         
   1   6  10         36.36        -16.99        51.41 o                         
   2   6  10        809.95        616.84        75.52 o                         
   3   6  10        338.96        317.89        76.15 o                         
   4   6  10          0.42          5.27        56.81 o                         
   5   6  10         33.31        -50.98        55.80 o                         
   6   6  10        152.49        103.02        71.55 o                         
   7   6  10        145.35        138.99        69.98 o                         
   8   6  10         42.26        159.22        73.79 o                         
   9   6  10       1568.14       1808.08       137.18 o                         
  10   6  10          4.05        120.85        70.09 o                         
  11   6  10        474.91        470.43        83.00 o                         
  12   6  10         65.90        -71.04        84.52 o                         
  13   6  10        118.49         43.77        85.52 o                         
   1   7  10         43.99         -8.12        53.85 o                         
   2   7  10        772.26        709.58        79.71 o                         
   3   7  10          8.90        -59.30        59.30 o                         
   4   7  10        208.41        179.09        70.59 o                         
   5   7  10       1387.73       1328.63       123.40 o                         
   6   7  10        156.84        130.36        77.66 o                         
   7   7  10       1040.35        965.89       111.56 o                         
   8   7  10        170.41        130.78        78.62 o                         
   9   7  10          9.12         83.93        78.45 o                         
  10   7  10         33.91        -90.98        91.01 o                         
  11   7  10        176.36        311.88        93.43 o                         
   0   8  10        434.56        250.55       120.21 o                         
   1   8  10        383.53        297.16        76.46 o                         
   2   8  10         74.85        140.30        90.54 o                         
   3   8  10        341.99        157.14        81.89 o                         
   4   8  10        203.93        150.78        89.16 o                         
   5   8  10          1.27        -58.07        83.44 o                         
   6   8  10          7.03        -74.10        74.10 o                         
   7   8  10        104.86        152.86        99.02 o                         
   8   8  10         43.22        121.40        90.36 o                         
   2   0  11       3945.75       3777.90       203.50 o                         
   4   0  11         11.28         51.13        80.03 o                         
   6   0  11         17.88         -6.25        72.31 o                         
   8   0  11       2254.65       2169.91       196.09 o                         
  10   0  11       1984.81       2083.91       221.57 o                         
  12   0  11          3.42        -44.77       127.16 o                         
  14   0  11        862.38        681.34       194.29 o                         
  16   0  11        525.92        480.32       194.37 o                         
   0   1  11       1644.07       1410.92       167.39 o                         
   1   1  11         79.30          4.28        28.26 o                         
   2   1  11       1246.20       1333.85        71.68 o                         
   3   1  11        215.36        153.74        37.14 o                         
   4   1  11       1581.95       1423.70       105.39 o                         
   5   1  11         97.75        105.70        56.30 o                         
   6   1  11       1475.14       1575.39       147.63 o                         
   7   1  11        419.66        564.00        82.71 o                         
   8   1  11         60.64        -19.37        60.70 o                         
   9   1  11        152.47         16.87        65.03 o                         
  10   1  11        385.16        362.37        93.62 o                         
  11   1  11         98.92         33.74        80.83 o                         
  12   1  11        877.50        919.67       117.99 o                         
  13   1  11          0.96         38.40        80.51 o                         
  14   1  11        445.47        531.87       109.40 o                         
  15   1  11         97.93        185.48       105.82 o                         
  16   1  11        192.42        438.21       119.79 o                         
   1   2  11         22.61         55.72        37.86 o                         
   2   2  11        448.88        517.93        50.82 o                         
   3   2  11        689.54        811.45        58.84 o                         
   4   2  11       3112.43       3130.70       132.67 o                         
   5   2  11        724.75        540.29        79.21 o                         
   6   2  11         74.19         40.48        60.14 o                         
   7   2  11        620.68        667.37        89.25 o                         
   8   2  11        892.92        922.05       100.86 o                         
   9   2  11         32.04         -2.56        63.36 o                         
  10   2  11        161.52        -27.75        92.16 o                         
  11   2  11        878.19       1081.20       124.66 o                         
  12   2  11          7.01        -50.13        76.55 o                         
  13   2  11        122.93         73.12        85.74 o                         
  14   2  11        212.96         97.45        88.90 o                         
  15   2  11         10.09        -66.74        89.11 o                         
  16   2  11        233.57        387.67       120.24 o                         
   0   3  11       1922.91       2298.11       181.90 o                         
   1   3  11         31.29         32.66        47.33 o                         
   2   3  11        288.19        210.96        54.42 o                         
   3   3  11        907.83        890.30        74.34 o                         
   4   3  11        165.68         83.48        43.51 o                         
   5   3  11         94.36         39.36        42.44 o                         
   6   3  11        279.44        238.72        60.48 o                         
   7   3  11       1793.76       1950.51       133.28 o                         
   8   3  11        868.87        950.46       102.79 o                         
   9   3  11        265.61        200.55        80.32 o                         
  10   3  11         15.49         68.79        77.20 o                         
  11   3  11        312.43        205.13        89.79 o                         
  12   3  11        332.52        420.44       103.28 o                         
  13   3  11          9.73        -36.77        82.71 o                         
  14   3  11        168.34        157.94        99.39 o                         
  15   3  11        142.89         28.17        93.52 o                         
   1   4  11       1521.77       1573.57        96.27 o                         
   2   4  11        260.83        210.46        66.87 o                         
   3   4  11         14.63        -49.29        49.29 o                         
   4   4  11        797.23        960.04        82.87 o                         
   5   4  11        112.08         97.86        51.46 o                         
   6   4  11        208.11         43.38        48.51 o                         
   7   4  11        950.75        899.52        98.71 o                         
   8   4  11        141.08        114.73        73.01 o                         
   9   4  11         14.51        -72.23        72.23 o                         
  10   4  11         19.58        -60.85        77.78 o                         
  11   4  11        226.33        217.12        95.17 o                         
  12   4  11          1.93        240.38       103.61 o                         
  13   4  11        489.68        481.22       128.26 o                         
  14   4  11        185.43        -36.66        96.56 o                         
   0   5  11        417.17        400.72        79.58 o                         
   1   5  11        820.20        909.91        77.80 o                         
   2   5  11        327.01        268.39        64.71 o                         
   3   5  11        732.46        670.65        80.81 o                         
   4   5  11         41.07        -22.47        55.21 o                         
   5   5  11        252.14        120.50        59.15 o                         
   6   5  11         34.49        -50.93        50.93 o                         
   7   5  11          9.47         -3.53        53.31 o                         
   8   5  11         20.32         28.93        63.34 o                         
   9   5  11        443.58        642.28        95.41 o                         
  10   5  11         71.00         15.66        67.62 o                         
  11   5  11        290.52        200.44        77.56 o                         
  12   5  11        145.66        222.35       103.73 o                         
  13   5  11        295.82        269.56       114.07 o                         
   1   6  11        170.71        141.54        60.50 o                         
   2   6  11         28.80        -51.11        54.74 o                         
   3   6  11        153.85        259.05        74.56 o                         
   4   6  11         43.80         27.24        62.75 o                         
   5   6  11       1145.95       1079.33       104.26 o                         
   6   6  11         60.58         93.67        66.07 o                         
   7   6  11        687.43        441.21        87.96 o                         
   8   6  11        126.26         67.03        71.08 o                         
   9   6  11         38.74        -56.55        78.37 o                         
  10   6  11         77.36        -17.41        83.12 o                         
  11   6  11        213.05        197.30        86.63 o                         
   0   7  11         39.15        152.45        85.56 o                         
   1   7  11         32.33        -21.23        59.02 o                         
   2   7  11        459.88        361.81        79.14 o                         
   3   7  11        727.99        854.11       104.43 o                         
   4   7  11         76.44         73.30        69.80 o                         
   5   7  11         26.85         49.03        75.94 o                         
   6   7  11         82.39         46.48        74.49 o                         
   7   7  11         46.21         40.92        79.58 o                         
   8   7  11         34.44         39.20        79.95 o                         
   9   7  11        550.45        529.12       101.87 o                         
   1   8  11        239.01        286.25        86.43 o                         
   2   8  11         68.01         62.14        76.16 o                         
   3   8  11          7.32         12.20        76.66 o                         
   4   8  11          9.61         20.72        81.46 o                         
   5   8  11        373.28        386.35       119.27 o                         
   0   0  12       1921.17       1978.31       327.90 o                         
   2   0  12        595.45        855.74        84.92 o                         
   4   0  12        629.14        709.42       135.54 o                         
   6   0  12       2557.27       3006.20       293.49 o                         
   8   0  12        116.52        220.92       103.71 o                         
  10   0  12         55.15         30.31       130.39 o                         
  12   0  12        128.01         94.34       132.40 o                         
  14   0  12        273.06         95.64       154.24 o                         
   1   1  12        343.73        370.80        74.21 o                         
   2   1  12       1777.33       2042.71       112.77 o                         
   3   1  12        242.15        255.36        43.93 o                         
   4   1  12         78.47        146.07        67.31 o                         
   5   1  12         48.15        -43.99        61.56 o                         
   6   1  12         39.15        -30.71        68.01 o                         
   7   1  12         48.14         98.04        75.04 o                         
   8   1  12         35.64        -61.46        61.46 o                         
   9   1  12        338.59        384.69        81.78 o                         
  10   1  12       1134.93        804.27       115.35 o                         
  11   1  12         63.90        -18.46        80.32 o                         
  12   1  12        263.70         31.29        84.69 o                         
  13   1  12         14.01         65.40        93.74 o                         
  14   1  12        686.66        427.65       115.45 o                         
  15   1  12         70.44          5.72       107.61 o                         
   0   2  12         35.46         25.26        84.91 o                         
   1   2  12        510.96        404.78        60.83 o                         
   2   2  12        216.06        126.22        46.44 o                         
   3   2  12        527.86        759.46        68.60 o                         
   4   2  12        196.51        168.88        56.25 o                         
   5   2  12       2053.44       2065.20       149.68 o                         
   6   2  12       2222.11       1899.00       154.05 o                         
   7   2  12         86.58        170.03        81.30 o                         
   8   2  12         87.65         10.09        70.38 o                         
   9   2  12          2.01        -35.17        66.38 o                         
  10   2  12        364.56        202.71       106.20 o                         
  11   2  12         39.96         36.17        86.29 o                         
  12   2  12        245.86        277.48       104.84 o                         
  13   2  12         11.97        -15.48        92.53 o                         
  14   2  12        149.61        -37.86        88.43 o                         
  15   2  12        193.13         66.82       113.63 o                         
   1   3  12       1455.13       1583.69       114.54 o                         
   2   3  12        320.64        338.45        57.92 o                         
   3   3  12         38.08         15.18        50.30 o                         
   4   3  12        130.23         93.17        50.13 o                         
   5   3  12         36.47         21.90        57.34 o                         
   6   3  12        266.47        343.19        65.24 o                         
   7   3  12         25.75         50.06        73.58 o                         
   8   3  12        510.61        378.28        94.09 o                         
   9   3  12        297.89        215.48        93.40 o                         
  10   3  12        704.32        668.02       117.38 o                         
  11   3  12        661.39        417.00       108.25 o                         
  12   3  12         91.59         87.82        91.35 o                         
  13   3  12         37.19         54.28        93.15 o                         
  14   3  12        311.86        143.09        99.29 o                         
   0   4  12        882.81       1088.59       188.08 o                         
   1   4  12        109.68        134.26        61.75 o                         
   2   4  12        140.04        205.20        56.54 o                         
   3   4  12        502.92        486.46        69.57 o                         
   4   4  12        641.64        592.19        79.40 o                         
   5   4  12        329.35        186.49        59.00 o                         
   6   4  12        128.05         84.21        64.31 o                         
   7   4  12        543.70        357.85        78.90 o                         
   8   4  12         20.80         91.30        58.57 o                         
   9   4  12        678.42        519.39       114.81 o                         
  10   4  12        230.11        387.76       106.91 o                         
  11   4  12          2.58         15.57        94.25 o                         
  12   4  12        294.80         71.16       100.74 o                         
  13   4  12         52.18        -69.54        96.06 o                         
   1   5  12        969.07        985.66       110.29 o                         
   2   5  12         19.81         35.87        59.69 o                         
   3   5  12        449.33        329.79        74.27 o                         
   4   5  12        193.93        183.04        67.95 o                         
   5   5  12        465.87        368.18        72.28 o                         
   6   5  12        155.98        212.91        64.07 o                         
   7   5  12        246.62        191.88        62.91 o                         
   8   5  12        437.22        518.19        89.89 o                         
   9   5  12         90.86        -75.14        89.89 o                         
  10   5  12          9.00        -86.51        86.51 o                         
  11   5  12       1043.76        683.30       127.48 o                         
   0   6  12        216.82        238.45        90.34 o                         
   1   6  12        104.19         52.71        63.74 o                         
   2   6  12         16.23        -19.98        60.10 o                         
   3   6  12       1055.07       1177.97       121.41 o                         
   4   6  12         11.27        -55.37        62.28 o                         
   5   6  12        465.25        402.64        78.62 o                         
   6   6  12         60.92         25.12        62.09 o                         
   7   6  12        826.72        710.63        93.84 o                         
   8   6  12         11.82        -56.10        64.02 o                         
   9   6  12        373.77        459.43       101.43 o                         
   1   7  12        456.77        530.98        88.18 o                         
   2   7  12         69.20         69.16        86.47 o                         
   3   7  12         16.30        -64.64        70.18 o                         
   4   7  12          1.86         12.15        77.66 o                         
   5   7  12        771.11        657.52       111.38 o                         
   6   7  12         49.84        -25.63        74.23 o                         
   2   0  13        330.35        137.35        89.30 o                         
   4   0  13        110.52        249.95       185.36 o                         
   6   0  13        144.98        -23.81       135.34 o                         
   8   0  13       1453.28       1394.49       351.42 o                         
  10   0  13       1272.19       1198.80       214.50 o                         
  12   0  13          2.48        138.40       182.82 o                         
  14   0  13        238.44         20.38       283.81 o                         
   0   1  13        124.21        155.11       164.25 o                         
   1   1  13         32.91        -16.00        59.72 o                         
   2   1  13         64.19        -10.23        54.54 o                         
   3   1  13          9.61        -37.03        37.03 o                         
   4   1  13        243.58        227.28        73.69 o                         
   5   1  13         68.77        -21.30        67.64 o                         
   6   1  13       1476.06       1129.41       140.31 o                         
   7   1  13         11.29        -23.53        73.01 o                         
   8   1  13        104.06        186.56        87.58 o                         
   9   1  13        214.71        132.47        88.59 o                         
  10   1  13        379.41        368.69       112.27 o                         
  11   1  13          8.66        -94.47       100.40 o                         
  12   1  13        403.74        278.58       147.49 o                         
  13   1  13          3.91         -5.89       109.41 o                         
   1   2  13         36.61         57.44        63.66 o                         
   2   2  13        768.28        813.71        90.00 o                         
   3   2  13          4.14        -37.13        45.59 o                         
   4   2  13        348.98        230.57        57.49 o                         
   5   2  13        140.60        148.94        76.62 o                         
   6   2  13         59.68         90.41        78.82 o                         
   7   2  13        172.14          8.65        79.09 o                         
   8   2  13        228.67        197.12        89.80 o                         
   9   2  13          1.62         31.62        84.40 o                         
  10   2  13        707.74        635.94       136.20 o                         
  11   2  13        246.03        197.89       155.85 o                         
  12   2  13         31.20       -110.03       162.67 o                         
  13   2  13         78.01        134.51       119.57 o                         
   0   3  13        684.08        759.36       162.22 o                         
   1   3  13         51.23        -43.12        61.61 o                         
   2   3  13        134.25        129.46        67.39 o                         
   3   3  13        239.57        221.48        67.21 o                         
   4   3  13        222.56        205.76        52.24 o                         
   5   3  13        442.78        418.11        72.09 o                         
   6   3  13        894.10        987.92       115.21 o                         
   7   3  13        258.45        132.49        81.32 o                         
   8   3  13          5.70        -77.85        77.85 o                         
   9   3  13        305.34        265.84       100.81 o                         
  10   3  13         52.99         53.01       107.92 o                         
  11   3  13        128.13         63.37       111.74 o                         
  12   3  13        125.06        160.74       120.35 o                         
   1   4  13       1789.74       1610.80       159.71 o                         
   2   4  13        838.28        879.76        94.84 o                         
   3   4  13        117.64         92.15        62.28 o                         
   4   4  13         47.95         47.50        55.55 o                         
   5   4  13         58.30          5.72        48.32 o                         
   6   4  13         19.05        -27.10        74.64 o                         
   7   4  13        481.32        417.03        94.57 o                         
   8   4  13         57.05        121.28        85.90 o                         
   9   4  13         24.09         56.88        99.08 o                         
  10   4  13         91.05        262.44       126.45 o                         
  11   4  13         50.52        121.02       106.95 o                         
   0   5  13        225.39        334.80       109.31 o                         
   1   5  13        325.42        178.33        74.57 o                         
   2   5  13         36.88         71.29        70.82 o                         
   3   5  13       1319.63       1300.90       122.78 o                         
   4   5  13         17.87        -61.09        61.09 o                         
   5   5  13        612.53        557.98        98.27 o                         
   6   5  13         97.82        110.88        72.47 o                         
   7   5  13        113.43        158.19        75.66 o                         
   8   5  13        101.79         19.13        96.09 o                         
   9   5  13         95.74        150.75       109.72 o                         
   1   6  13       1387.08       1382.34       123.10 o                         
   2   6  13         15.89         23.67        68.29 o                         
   3   6  13         28.83        -69.23        69.23 o                         
   4   6  13         37.95         14.10        68.89 o                         
   5   6  13        458.82        263.11        77.45 o                         
   6   6  13         12.66        180.39        69.80 o                         
   0   0  14       3485.28       3478.90       488.39 o                         
   2   0  14         10.83        -48.84        78.48 o                         
   4   0  14         75.92        -53.25       134.81 o                         
   6   0  14        816.76        849.60       164.26 o                         
   8   0  14        880.61        892.29       192.33 o                         
  10   0  14        216.93        176.72       138.29 o                         
  12   0  14        263.91        297.80       314.31 o                         
   1   1  14         24.93        -30.25        58.65 o                         
   2   1  14        143.87         93.86        81.85 o                         
   3   1  14        549.77        477.80        86.04 o                         
   4   1  14       1618.76       1614.06       184.54 o                         
   5   1  14         28.90        -31.67        68.19 o                         
   6   1  14          2.26         86.33        78.89 o                         
   7   1  14        138.59        257.54        91.54 o                         
   8   1  14        953.60        594.00       132.55 o                         
   9   1  14         98.38        -49.84        90.07 o                         
  10   1  14        225.28         95.08        93.34 o                         
  11   1  14          5.57         81.27       107.41 o                         
   0   2  14        401.89        496.46       127.37 o                         
   1   2  14        163.35        172.82        68.11 o                         
   2   2  14         71.89        115.76        61.86 o                         
   3   2  14        404.11        357.94       101.08 o                         
   4   2  14        589.97        502.18        80.44 o                         
   5   2  14        126.01         39.45        71.78 o                         
   6   2  14        359.23        301.82        89.41 o                         
   7   2  14        220.25        238.05        90.98 o                         
   8   2  14        225.58         58.91        85.98 o                         
   9   2  14        150.25        221.25        98.49 o                         
  10   2  14        131.10        -95.83        95.83 o                         
  11   2  14         22.60         79.92       114.05 o                         
   1   3  14        249.12        188.11        73.54 o                         
   2   3  14        532.50        342.97        79.00 o                         
   3   3  14        619.74        535.68        82.38 o                         
   4   3  14        103.95        -12.96        62.96 o                         
   5   3  14        309.18        265.75        98.56 o                         
   6   3  14        147.26         89.59        79.38 o                         
   7   3  14        145.22         58.04        91.11 o                         
   8   3  14        324.12        313.94       106.21 o                         
   9   3  14         31.51         16.43        89.81 o                         
  10   3  14        361.22        412.15       131.87 o                         
   0   4  14         17.25        -59.74        88.95 o                         
   1   4  14        399.73        451.36        88.76 o                         
   2   4  14         12.93          1.69        70.49 o                         
   3   4  14        406.82        350.03        82.91 o                         
   4   4  14        221.19         32.39        87.74 o                         
   5   4  14          4.02        -43.63        69.81 o                         
   6   4  14        342.68        189.18        90.20 o                         
   7   4  14          6.39         80.63        85.21 o                         
   8   4  14         30.86        -82.16        82.16 o                         
   1   5  14        338.63        213.54       121.37 o                         
   2   5  14        292.78        178.88        84.38 o                         
   3   5  14          5.11        -34.75        72.46 o                         
   4   5  14         12.72          9.63        73.55 o                         
   5   5  14        496.76        631.04       120.53 o                         
   6   5  14         36.16        219.94        81.18 o                         
   2   0  15        147.47        176.36       169.87 o                         
   4   0  15        907.10        600.68       344.48 o                         
   6   0  15         26.26       -169.31       218.55 o                         
   8   0  15       2724.25       2351.00       278.47 o                         
   0   1  15        776.60        926.93       166.85 o                         
   1   1  15          7.11        -39.26        61.21 o                         
   2   1  15         46.05         -3.93        57.63 o                         
   3   1  15         26.58        -91.79        91.79 o                         
   4   1  15        835.57        706.16       151.84 o                         
   5   1  15         19.23         -0.56       108.01 o                         
   6   1  15        567.72        322.06       254.38 o                         
   7   1  15         60.13         54.46        88.69 o                         
   8   1  15        664.20        448.05       110.26 o                         
   9   1  15        214.14        231.84       101.82 o                         
   1   2  15          7.86         51.14        67.80 o                         
   2   2  15        354.01        348.35        74.14 o                         
   3   2  15         42.95         38.80        68.64 o                         
   4   2  15        784.47        833.04       166.40 o                         
   5   2  15        354.21        187.34       118.92 o                         
   6   2  15         14.72       -102.10       102.10 o                         
   7   2  15        149.64        -22.61        90.93 o                         
   8   2  15        310.84        162.08        92.40 o                         
   0   3  15        712.96        333.51       111.17 o                         
   1   3  15        268.00        168.55        74.52 o                         
   2   3  15        180.66        129.34        69.09 o                         
   3   3  15        216.73        286.54        85.08 o                         
   4   3  15         71.52         80.53       103.28 o                         
   5   3  15          8.96       -101.48       101.48 o                         
   6   3  15         93.00         13.43       113.50 o                         
   7   3  15         52.45         99.68       109.78 o                         
   1   4  15        184.04        212.87        78.89 o                         
   2   4  15        106.22        154.49        76.59 o                         
   3   4  15         38.40         -1.02        80.22 o                         
   4   4  15        168.59        100.32        89.07 o                         
   0   0  16       1006.35        928.70       204.06 o                         
   2   0  16        146.79         46.76       139.33 o                         
   4   0  16         10.87       -135.75       151.60 o                         
   1   1  16        148.22        224.12        72.49 o                         
   2   1  16        581.97        545.87       138.26 o                         
   3   1  16         45.36       -102.75       102.75 o                         
   4   1  16        390.30        395.22       126.20 o                         
   0   2  16        436.00        105.42       100.32 o                         
   1   2  16          5.72        -60.34        64.84 o                         
   2   2  16         65.85         34.07        83.85 o                         
   3   2  16        270.64        136.65       109.97 o                         
                                                                                
